# Supplementary material for: Severity of acute SARS-CoV-2 infection and risk of new-onset autoimmune disease: A RECOVER initiative study in nationwide U.S. cohorts
Source: PLoS One. 2025 Jun 4;20(6):e0324513. doi: 10.1371/journal.pone.0324513 (PMC12136303; doi:10.1371/journal.pone.0324513)
Supplement: S2 Appendix — (XLSX) [file pone.0324513.s002.xlsx]

## Sheet: Concept Set IDs
New_CSID	Concept Set Grouping	Concept Set ID Name
101	Arthritis	Arthritis: Ankylosing spondylitis
102	Arthritis	Arthritis: Palindromic rheumatism or Rheumatoid Arthritis
103	Arthritis	Arthritis: Polymyalgia rheumatica
104	Arthritis	Arthritis: juvenile idiopathic arthritis
105	Arthritis	Arthritis: reactive arthritis
106	Arthritis	Arthritis: adult onset Still's disease
107	Connective	Connective: Lupus erythematosus
108	Connective	Connective: Sarcoidosis
109	Connective	Connective: Scleroderma
110	Connective	Connective: Sjogren' syndrome
111	Connective	Connective: polychondritis
112	Connective	Connective: other or unspecified
113	Endocrine	Endocrine: autoimmune adrenalitis
114	Endocrine	Endocrine: thyroid
115	Endocrine	Endocrine: T1D
116	Endocrine	Endocrine: other or unspecified
117	Eye	Eye: other or unspecified
118	GI	GI: cholangetic autoimmune and liver
119	GI	GI: Autoimmune hepatitis
120	GI	GI: Celiac Disease
121	GI	Inflammatory bowel disease
122	GI	GI: other or unspecified
123	Hematological	Heme: Antiphospholipid syndrome (APS)
124	Hematological	Heme: other or unspecified
125	Lung	Lung: other or unspecified
126	Neuro	Neuro: Guillain-Barre Syndrome
127	Neuro	Neuro: Lambert-Eaton syndrome
128	Neuro	Neuro: Myasthenia gravis
129	Neuro	Neuro: other or unspecified
130	Renal	Renal: Anti-glomerular basement membrane disease
131	Skin	Psoriasis
132	Skin	Skin: Alopecia areata
133	Skin	Skin: Pemphigoid + Ocular cicatricial pemphigoid or Pemphigus
134	Skin	Skin: Pyoderma
135	Skin	Skin: Vitiligo
136	Skin	Skin: other or unspecified
137	Vasculitis	Systemic vasculitis
138	Vasculitis	Vasculitis: Behcet's disease
139	Vasculitis	Vasculitis: Goodpasture's syndrome
140	Unspecified	Immune inflammatory myopathies
141	Unspecified	PANS/PANDAS
142	Unspecified	Other
