# Supplementary material for: Severity of acute SARS-CoV-2 infection and risk of new-onset autoimmune disease: A RECOVER initiative study in nationwide U.S. cohorts
Source: PLoS One. 2025 Jun 4;20(6):e0324513. doi: 10.1371/journal.pone.0324513 (PMC12136303; doi:10.1371/journal.pone.0324513)
Supplement: S3 Appendix — (XLSX) [file pone.0324513.s003.xlsx]

## Sheet: ICD10CM
New_CSID	Name	Concept Code	Concept Name
101	Arthritis: Ankylosing spondylitis	M45.A*	Ankylosing spondylitis
101	Arthritis: Ankylosing spondylitis	M45	Ankylosing spondylitis
101	Arthritis: Ankylosing spondylitis	M45.6	Ankylosing spondylitis lumbar region
101	Arthritis: Ankylosing spondylitis	M45.2	Ankylosing spondylitis of cervical region
101	Arthritis: Ankylosing spondylitis	M45.3	Ankylosing spondylitis of cervicothoracic region
101	Arthritis: Ankylosing spondylitis	M45.7	Ankylosing spondylitis of lumbosacral region
101	Arthritis: Ankylosing spondylitis	M45.0	Ankylosing spondylitis of multiple sites in spine
101	Arthritis: Ankylosing spondylitis	M45.1	Ankylosing spondylitis of occipito-atlanto-axial region
101	Arthritis: Ankylosing spondylitis	M45.4	Ankylosing spondylitis of thoracic region
101	Arthritis: Ankylosing spondylitis	M45.5	Ankylosing spondylitis of thoracolumbar region
101	Arthritis: Ankylosing spondylitis	M45.9	Ankylosing spondylitis of unspecified sites in spine
101	Arthritis: Ankylosing spondylitis	M45.8	Ankylosing spondylitis sacral and sacrococcygeal region
101	Arthritis: Ankylosing spondylitis	M08.1	Juvenile ankylosing spondylitis
102	Arthritis: Palindromic rheumatism or Rheumatoid Arthritis	M08.9	Juvenile arthritis, unspecified
102	Arthritis: Palindromic rheumatism or Rheumatoid Arthritis	M08*	Juvenile rheumatoid arthritis with systemic onset
102	Arthritis: Palindromic rheumatism or Rheumatoid Arthritis	M08.2	Juvenile rheumatoid arthritis with systemic onset
102	Arthritis: Palindromic rheumatism or Rheumatoid Arthritis	M08.3	Juvenile rheumatoid polyarthritis (seronegative)
102	Arthritis: Palindromic rheumatism or Rheumatoid Arthritis	M08.8	Other juvenile arthritis
102	Arthritis: Palindromic rheumatism or Rheumatoid Arthritis	M35.1	Other overlap syndromes
102	Arthritis: Palindromic rheumatism or Rheumatoid Arthritis	M06*	Other rheumatoid arthritis
102	Arthritis: Palindromic rheumatism or Rheumatoid Arthritis	M12.3	Palindromic rheumatism
102	Arthritis: Palindromic rheumatism or Rheumatoid Arthritis	M12.37	Palindromic rheumatism, ankle and foot
102	Arthritis: Palindromic rheumatism or Rheumatoid Arthritis	M12.32	Palindromic rheumatism, elbow
102	Arthritis: Palindromic rheumatism or Rheumatoid Arthritis	M12.34	Palindromic rheumatism, hand
102	Arthritis: Palindromic rheumatism or Rheumatoid Arthritis	M12.35	Palindromic rheumatism, hip
102	Arthritis: Palindromic rheumatism or Rheumatoid Arthritis	M12.36	Palindromic rheumatism, knee
102	Arthritis: Palindromic rheumatism or Rheumatoid Arthritis	M12.372	Palindromic rheumatism, left ankle and foot
102	Arthritis: Palindromic rheumatism or Rheumatoid Arthritis	M12.322	Palindromic rheumatism, left elbow
102	Arthritis: Palindromic rheumatism or Rheumatoid Arthritis	M12.342	Palindromic rheumatism, left hand
102	Arthritis: Palindromic rheumatism or Rheumatoid Arthritis	M12.352	Palindromic rheumatism, left hip
102	Arthritis: Palindromic rheumatism or Rheumatoid Arthritis	M12.362	Palindromic rheumatism, left knee
102	Arthritis: Palindromic rheumatism or Rheumatoid Arthritis	M12.312	Palindromic rheumatism, left shoulder
102	Arthritis: Palindromic rheumatism or Rheumatoid Arthritis	M12.332	Palindromic rheumatism, left wrist
102	Arthritis: Palindromic rheumatism or Rheumatoid Arthritis	M12.39	Palindromic rheumatism, multiple sites
102	Arthritis: Palindromic rheumatism or Rheumatoid Arthritis	M12.38	Palindromic rheumatism, other specified site
102	Arthritis: Palindromic rheumatism or Rheumatoid Arthritis	M12.371	Palindromic rheumatism, right ankle and foot
102	Arthritis: Palindromic rheumatism or Rheumatoid Arthritis	M12.321	Palindromic rheumatism, right elbow
102	Arthritis: Palindromic rheumatism or Rheumatoid Arthritis	M12.341	Palindromic rheumatism, right hand
102	Arthritis: Palindromic rheumatism or Rheumatoid Arthritis	M12.351	Palindromic rheumatism, right hip
102	Arthritis: Palindromic rheumatism or Rheumatoid Arthritis	M12.361	Palindromic rheumatism, right knee
102	Arthritis: Palindromic rheumatism or Rheumatoid Arthritis	M12.311	Palindromic rheumatism, right shoulder
102	Arthritis: Palindromic rheumatism or Rheumatoid Arthritis	M12.331	Palindromic rheumatism, right wrist
102	Arthritis: Palindromic rheumatism or Rheumatoid Arthritis	M12.31	Palindromic rheumatism, shoulder
102	Arthritis: Palindromic rheumatism or Rheumatoid Arthritis	M12.379	Palindromic rheumatism, unspecified ankle and foot
102	Arthritis: Palindromic rheumatism or Rheumatoid Arthritis	M12.329	Palindromic rheumatism, unspecified elbow
102	Arthritis: Palindromic rheumatism or Rheumatoid Arthritis	M12.349	Palindromic rheumatism, unspecified hand
102	Arthritis: Palindromic rheumatism or Rheumatoid Arthritis	M12.359	Palindromic rheumatism, unspecified hip
102	Arthritis: Palindromic rheumatism or Rheumatoid Arthritis	M12.369	Palindromic rheumatism, unspecified knee
102	Arthritis: Palindromic rheumatism or Rheumatoid Arthritis	M12.319	Palindromic rheumatism, unspecified shoulder
102	Arthritis: Palindromic rheumatism or Rheumatoid Arthritis	M12.30	Palindromic rheumatism, unspecified site
102	Arthritis: Palindromic rheumatism or Rheumatoid Arthritis	M12.339	Palindromic rheumatism, unspecified wrist
102	Arthritis: Palindromic rheumatism or Rheumatoid Arthritis	M12.33	Palindromic rheumatism, wrist
102	Arthritis: Palindromic rheumatism or Rheumatoid Arthritis	M08.4	Pauciarticular juvenile rheumatoid arthritis
102	Arthritis: Palindromic rheumatism or Rheumatoid Arthritis	M05*	Rheumatoid arthritis with rheumatoid factor
102	Arthritis: Palindromic rheumatism or Rheumatoid Arthritis	M08.0	Unspecified juvenile rheumatoid arthritis
103	Arthritis: Polymyalgia rheumatica	M35.3	Polymyalgia rheumatica
104	Arthritis: juvenile idiopathic arthritis	M08.27	Juvenile rheumatoid arthritis with systemic onset, ankle and foot
104	Arthritis: juvenile idiopathic arthritis	M08.22	Juvenile rheumatoid arthritis with systemic onset, elbow
104	Arthritis: juvenile idiopathic arthritis	M08.24	Juvenile rheumatoid arthritis with systemic onset, hand
104	Arthritis: juvenile idiopathic arthritis	M08.25	Juvenile rheumatoid arthritis with systemic onset, hip
104	Arthritis: juvenile idiopathic arthritis	M08.26	Juvenile rheumatoid arthritis with systemic onset, knee
104	Arthritis: juvenile idiopathic arthritis	M08.272	Juvenile rheumatoid arthritis with systemic onset, left ankle and foot
104	Arthritis: juvenile idiopathic arthritis	M08.222	Juvenile rheumatoid arthritis with systemic onset, left elbow
104	Arthritis: juvenile idiopathic arthritis	M08.242	Juvenile rheumatoid arthritis with systemic onset, left hand
104	Arthritis: juvenile idiopathic arthritis	M08.252	Juvenile rheumatoid arthritis with systemic onset, left hip
104	Arthritis: juvenile idiopathic arthritis	M08.262	Juvenile rheumatoid arthritis with systemic onset, left knee
104	Arthritis: juvenile idiopathic arthritis	M08.212	Juvenile rheumatoid arthritis with systemic onset, left shoulder
104	Arthritis: juvenile idiopathic arthritis	M08.232	Juvenile rheumatoid arthritis with systemic onset, left wrist
104	Arthritis: juvenile idiopathic arthritis	M08.29	Juvenile rheumatoid arthritis with systemic onset, multiple sites
104	Arthritis: juvenile idiopathic arthritis	M08.2A	Juvenile rheumatoid arthritis with systemic onset, other specified site
104	Arthritis: juvenile idiopathic arthritis	M08.271	Juvenile rheumatoid arthritis with systemic onset, right ankle and foot
104	Arthritis: juvenile idiopathic arthritis	M08.221	Juvenile rheumatoid arthritis with systemic onset, right elbow
104	Arthritis: juvenile idiopathic arthritis	M08.241	Juvenile rheumatoid arthritis with systemic onset, right hand
104	Arthritis: juvenile idiopathic arthritis	M08.251	Juvenile rheumatoid arthritis with systemic onset, right hip
104	Arthritis: juvenile idiopathic arthritis	M08.261	Juvenile rheumatoid arthritis with systemic onset, right knee
104	Arthritis: juvenile idiopathic arthritis	M08.211	Juvenile rheumatoid arthritis with systemic onset, right shoulder
104	Arthritis: juvenile idiopathic arthritis	M08.231	Juvenile rheumatoid arthritis with systemic onset, right wrist
104	Arthritis: juvenile idiopathic arthritis	M08.21	Juvenile rheumatoid arthritis with systemic onset, shoulder
104	Arthritis: juvenile idiopathic arthritis	M08.279	Juvenile rheumatoid arthritis with systemic onset, unspecified ankle and foot
104	Arthritis: juvenile idiopathic arthritis	M08.229	Juvenile rheumatoid arthritis with systemic onset, unspecified elbow
104	Arthritis: juvenile idiopathic arthritis	M08.249	Juvenile rheumatoid arthritis with systemic onset, unspecified hand
104	Arthritis: juvenile idiopathic arthritis	M08.259	Juvenile rheumatoid arthritis with systemic onset, unspecified hip
104	Arthritis: juvenile idiopathic arthritis	M08.269	Juvenile rheumatoid arthritis with systemic onset, unspecified knee
104	Arthritis: juvenile idiopathic arthritis	M08.219	Juvenile rheumatoid arthritis with systemic onset, unspecified shoulder
104	Arthritis: juvenile idiopathic arthritis	M08.20	Juvenile rheumatoid arthritis with systemic onset, unspecified site
104	Arthritis: juvenile idiopathic arthritis	M08.239	Juvenile rheumatoid arthritis with systemic onset, unspecified wrist
104	Arthritis: juvenile idiopathic arthritis	M08.28	Juvenile rheumatoid arthritis with systemic onset, vertebrae
104	Arthritis: juvenile idiopathic arthritis	M08.23	Juvenile rheumatoid arthritis with systemic onset, wrist
105	Arthritis: reactive arthritis	M02.3*	Reiter's disease
106	Arthritis: adult onset Still's disease	M06.1	Adult-onset Still's disease
107	Connective: Lupus erythematosus	L93.0	Discoid lupus erythematosus
107	Connective: Lupus erythematosus	M32.14	Glomerular disease in systemic lupus erythematosus
107	Connective: Lupus erythematosus	M32.13	Lung involvement in systemic lupus erythematosus
107	Connective: Lupus erythematosus	L93*	Lupus erythematosus
107	Connective: Lupus erythematosus	M32.8	Other forms of systemic lupus erythematosus
107	Connective: Lupus erythematosus	L93.2	Other local lupus erythematosus
107	Connective: Lupus erythematosus	M32.19	Other organ or system involvement in systemic lupus erythematosus
107	Connective: Lupus erythematosus	M35.1	Other overlap syndromes
107	Connective: Lupus erythematosus	M32.12	Pericarditis in systemic lupus erythematosus
107	Connective: Lupus erythematosus	M32*	Systemic lupus erythematosus (SLE)
107	Connective: Lupus erythematosus	M32.1	Systemic lupus erythematosus with organ or system involvement
107	Connective: Lupus erythematosus	M32.10	Systemic lupus erythematosus, organ or system involvement unspecified
107	Connective: Lupus erythematosus	M32.9	Systemic lupus erythematosus, unspecified
108	Connective: Sarcoidosis	D86*	Sarcoidosis
109	Connective: Scleroderma	M34.1	CR(E)ST syndrome
109	Connective: Scleroderma	M34.8*	Other forms of systemic sclerosis
109	Connective: Scleroderma	M35.1	Other overlap syndromes
109	Connective: Scleroderma	M35.8	Other specified systemic involvement of connective tissue
109	Connective: Scleroderma	M34.89	Other systemic sclerosis
109	Connective: Scleroderma	M34.0	Progressive systemic sclerosis
109	Connective: Scleroderma	M34	Systemic sclerosis [scleroderma]
109	Connective: Scleroderma	M34.81	Systemic sclerosis with lung involvement
109	Connective: Scleroderma	M34.9	Systemic sclerosis, unspecified
110	Connective: Sjogren' syndrome	M35.1	Other overlap syndromes
110	Connective: Sjogren' syndrome	M35.0	Sicca syndrome [Sjogren]
110	Connective: Sjogren' syndrome	M35.01	Sicca syndrome with keratoconjunctivitis
110	Connective: Sjogren' syndrome	M35.02	Sicca syndrome with lung involvement
110	Connective: Sjogren' syndrome	M35.03	Sicca syndrome with myopathy
110	Connective: Sjogren' syndrome	M35.09	Sicca syndrome with other organ involvement
110	Connective: Sjogren' syndrome	M35.04	Sicca syndrome with tubulo-interstitial nephropathy
110	Connective: Sjogren' syndrome	M35*	Sicca syndrome, unspecified
110	Connective: Sjogren' syndrome	M35.00	Sicca syndrome, unspecified
111	Connective: polychondritis	M94.1	Relapsing polychondritis
112	Connective: other or unspecified	M35.9	Systemic involvement of connective tissue, unspecified
113	Endocrine: autoimmune adrenalitis	E27.2	Addisonian crisis
113	Endocrine: autoimmune adrenalitis	E27.1	Primary adrenocortical insufficiency
114	Endocrine: Thyroid	E06.3	Autoimmune thyroiditis
114	Endocrine: Thyroid	E05.0	Thyrotoxicosis with diffuse goiter
114	Endocrine: Thyroid	E05.01	Thyrotoxicosis with diffuse goiter with thyrotoxic crisis or storm
114	Endocrine: Thyroid	E05.00	Thyrotoxicosis with diffuse goiter without thyrotoxic crisis or storm
115	Endocrine: T1D	E10*	Type 1 diabetes mellitus
115	Endocrine: T1D	E10.65	Type 1 diabetes mellitus with hyperglycemia
115	Endocrine: T1D	E10.64	Type 1 diabetes mellitus with hypoglycemia
115	Endocrine: T1D	E10.641	Type 1 diabetes mellitus with hypoglycemia with coma
115	Endocrine: T1D	E10.649	Type 1 diabetes mellitus with hypoglycemia without coma
115	Endocrine: T1D	E10.1	Type 1 diabetes mellitus with ketoacidosis
115	Endocrine: T1D	E10.11	Type 1 diabetes mellitus with ketoacidosis with coma
115	Endocrine: T1D	E10.10	Type 1 diabetes mellitus with ketoacidosis without coma
115	Endocrine: T1D	E10.9	Type 1 diabetes mellitus without complications
116	Endocrine: other or unspecified	E31.0	Autoimmune polyglandular failure
118	GI: cholangetic autoimmune and liver	K74.5	Biliary cirrhosis, unspecified
118	GI: cholangetic autoimmune and liver	P78.84	Gestational alloimmune liver disease
118	GI: cholangetic autoimmune and liver	K74.3	Primary biliary cirrhosis
118	GI: cholangetic autoimmune and liver	K83.01	Primary sclerosing cholangitis
119	GI: Autoimmune hepatitis	K75.4	Autoimmune hepatitis
120	GI: Celiac Disease	K90.0	Celiac disease
121	Inflammatory bowel disease	K50*	Crohn disease [regional enteritis]
121	Inflammatory bowel disease	K50.1	Crohn disease of large intestine
121	Inflammatory bowel disease	K50.0	Crohn disease of small intestine
121	Inflammatory bowel disease	K50.8	Crohn's disease of both small and large intestine
121	Inflammatory bowel disease	K50.80	Crohn's disease of both small and large intestine without complications
121	Inflammatory bowel disease	K50.114	Crohn's disease of large intestine with abscess
121	Inflammatory bowel disease	K50.111	Crohn's disease of large intestine with rectal bleeding
121	Inflammatory bowel disease	K50.10	Crohn's disease of large intestine without complications
121	Inflammatory bowel disease	K50.014	Crohn's disease of small intestine with abscess
121	Inflammatory bowel disease	K50.011	Crohn's disease of small intestine with rectal bleeding
121	Inflammatory bowel disease	K50.00	Crohn's disease of small intestine without complications
121	Inflammatory bowel disease	K50.9	Crohn's disease, unspecified
121	Inflammatory bowel disease	K50.914	Crohn's disease, unspecified, with abscess
121	Inflammatory bowel disease	K50.913	Crohn's disease, unspecified, with fistula
121	Inflammatory bowel disease	K50.911	Crohn's disease, unspecified, with rectal bleeding
121	Inflammatory bowel disease	K50.90	Crohn's disease, unspecified, without complications
121	Inflammatory bowel disease	K51.50	Left sided colitis without complications
121	Inflammatory bowel disease	K51.80	Other ulcerative colitis without complications
121	Inflammatory bowel disease	K51*	Ulcerative colitis
121	Inflammatory bowel disease	K51.914	Ulcerative colitis, unspecified with abscess
121	Inflammatory bowel disease	K51.90	Ulcerative colitis, unspecified, without complications
123	Heme: Antiphospholipid syndrome (APS)	D68.312	Antiphospholipid antibody with hemorrhagic disorder
123	Heme: Antiphospholipid syndrome (APS)	D68.61	Antiphospholipid syndrome
123	Heme: Antiphospholipid syndrome (APS)	D68.62	Lupus erythematosus
124	Heme: other or unspecified	D59.10	Autoimmune hemolytic anemia, unspecified
124	Heme: other or unspecified	D70.8	Autoimmune neutropenia
124	Heme: other or unspecified	D59.12	Cold autoimmune hemolytic anemia
124	Heme: other or unspecified	D69.41	Evans syndrome
124	Heme: other or unspecified	D69.3	Immune thrombocytopenic purpura
124	Heme: other or unspecified	D59.13	Mixed type autoimmune hemolytic anemia
124	Heme: other or unspecified	D59.19	Other autoimmune hemolytic anemia
124	Heme: other or unspecified	D59.1*	Other autoimmune hemolytic anemias
124	Heme: other or unspecified	D59.11	Warm autoimmune hemolytic anemia
126	Neuro: Guillain-Barre Syndrome	G61.0	Guillain-Barre syndrome
127	Neuro: Lambert-Eaton syndrome	G70.81	Lambert-Eaton syndrome in disease classified elsewhere
127	Neuro: Lambert-Eaton syndrome	G70.80	Lambert-Eaton syndrome, unspecified
128	Neuro: Myasthenia gravis	G70.0	Myasthenia gravis
128	Neuro: Myasthenia gravis	G70.01	Myasthenia gravis with (acute) exacerbation
128	Neuro: Myasthenia gravis	G70.00	Myasthenia gravis without (acute) exacerbation
129	Neuro: other or unspecified	G36.1	Acute and subacute hemorrhagic leukoencephalitis [Hurst]
129	Neuro: other or unspecified	G04.0	Acute disseminated encephalitis and encephalomyelitis (ADEM)
129	Neuro: other or unspecified	G04.00	Acute disseminated encephalitis and encephalomyelitis, unspecified
129	Neuro: other or unspecified	G04.3	Acute necrotizing hemorrhagic encephalopathy
129	Neuro: other or unspecified	G04.30	Acute necrotizing hemorrhagic encephalopathy, unspecified
129	Neuro: other or unspecified	G37.3	Acute transverse myelitis in demyelinating disease of central nervous system
129	Neuro: other or unspecified	G37.0	Diffuse sclerosis of central nervous system
129	Neuro: other or unspecified	G61.82	Multifocal motor neuropathy
129	Neuro: other or unspecified	G35	Multiple sclerosis
129	Neuro: other or unspecified	G36.0	Neuromyelitis optica [Devic]
129	Neuro: other or unspecified	H46	Optic neuritis
129	Neuro: other or unspecified	H46.0	Optic papillitis
129	Neuro: other or unspecified	H46.03	Optic papillitis, bilateral
129	Neuro: other or unspecified	H46.02	Optic papillitis, left eye
129	Neuro: other or unspecified	H46.01	Optic papillitis, right eye
129	Neuro: other or unspecified	H46.00	Optic papillitis, unspecified eye
129	Neuro: other or unspecified	G04.39	Other acute necrotizing hemorrhagic encephalopathy
129	Neuro: other or unspecified	H46.8	Other optic neuritis
129	Neuro: other or unspecified	G04.32	Postimmunization acute necrotizing hemorrhagic encephalopathy
129	Neuro: other or unspecified	G04.01	Postinfectious acute disseminated encephalitis and encephalomyelitis (postinfectious ADEM)
129	Neuro: other or unspecified	G04.31	Postinfectious acute necrotizing hemorrhagic encephalopathy
129	Neuro: other or unspecified	H46.1	Retrobulbar neuritis
129	Neuro: other or unspecified	H46.13	Retrobulbar neuritis, bilateral
129	Neuro: other or unspecified	H46.12	Retrobulbar neuritis, left eye
129	Neuro: other or unspecified	H46.11	Retrobulbar neuritis, right eye
129	Neuro: other or unspecified	H46.10	Retrobulbar neuritis, unspecified eye
129	Neuro: other or unspecified	H46.9	Unspecified optic neuritis
131	Psoriasis	L40.5	Arthropathic psoriasis
131	Psoriasis	L40.50	Arthropathic psoriasis, unspecified
131	Psoriasis	M07.0	Distal interphalangeal psoriatic arthropathy
131	Psoriasis	L40.1	Generalized pustular psoriasis
131	Psoriasis	L40.4	Guttate psoriasis
131	Psoriasis	L40.8	Other psoriasis
131	Psoriasis	M07.3	Other psoriatic arthropathies
131	Psoriasis	L40.59	Other psoriatic arthropathy
131	Psoriasis	L40*	Psoriasis
131	Psoriasis	L40.0	Psoriasis vulgaris
131	Psoriasis	L40.9	Psoriasis, unspecified
131	Psoriasis	L40.52	Psoriatic arthritis mutilans
131	Psoriasis	L40.54	Psoriatic juvenile arthropathy
132	Skin: Alopecia areata	L63	Alopecia areata
132	Skin: Alopecia areata	L63.9	Alopecia areata, unspecified
132	Skin: Alopecia areata	L63.1	Alopecia universalis
132	Skin: Alopecia areata	L63.8	Other alopecia areata
133	Skin: Pemphigoid + Ocular cicatricial pemphigoid or Pemphigus	L12.0	Bullous pemphigoid
133	Skin: Pemphigoid + Ocular cicatricial pemphigoid or Pemphigus	L12.1	Cicatricial pemphigoid
133	Skin: Pemphigoid + Ocular cicatricial pemphigoid or Pemphigus	H13.3	Ocular pemphigoid
133	Skin: Pemphigoid + Ocular cicatricial pemphigoid or Pemphigus	L12.8	Other pemphigoid
133	Skin: Pemphigoid + Ocular cicatricial pemphigoid or Pemphigus	L10.8	Other pemphigus
133	Skin: Pemphigoid + Ocular cicatricial pemphigoid or Pemphigus	L10.89	Other pemphigus
133	Skin: Pemphigoid + Ocular cicatricial pemphigoid or Pemphigus	L10.81	Paraneoplastic pemphigus
133	Skin: Pemphigoid + Ocular cicatricial pemphigoid or Pemphigus	L12	Pemphigoid
133	Skin: Pemphigoid + Ocular cicatricial pemphigoid or Pemphigus	L12.9	Pemphigoid, unspecified
133	Skin: Pemphigoid + Ocular cicatricial pemphigoid or Pemphigus	L10	Pemphigus
133	Skin: Pemphigoid + Ocular cicatricial pemphigoid or Pemphigus	L10.4	Pemphigus erythematosus
133	Skin: Pemphigoid + Ocular cicatricial pemphigoid or Pemphigus	L10.2	Pemphigus foliaceous
133	Skin: Pemphigoid + Ocular cicatricial pemphigoid or Pemphigus	L10.1	Pemphigus vegetans
133	Skin: Pemphigoid + Ocular cicatricial pemphigoid or Pemphigus	L10.0	Pemphigus vulgaris
133	Skin: Pemphigoid + Ocular cicatricial pemphigoid or Pemphigus	L10.9	Pemphigus, unspecified
134	Skin: Pyoderma	L88	Pyoderma gangrenosum
134	Skin: Pyoderma	L08.81	Pyoderma vegetans
135	Skin: Vitiligo	L80	Vitiligo
135	Skin: Vitiligo	H02.73	Vitiligo of eyelid and periocular area
135	Skin: Vitiligo	H02.736	Vitiligo of left eye, unspecified eyelid and periocular area
135	Skin: Vitiligo	H02.735	Vitiligo of left lower eyelid and periocular area
135	Skin: Vitiligo	H02.734	Vitiligo of left upper eyelid and periocular area
135	Skin: Vitiligo	H02.733	Vitiligo of right eye, unspecified eyelid and periocular area
135	Skin: Vitiligo	H02.732	Vitiligo of right lower eyelid and periocular area
135	Skin: Vitiligo	H02.731	Vitiligo of right upper eyelid and periocular area
135	Skin: Vitiligo	H02.739	Vitiligo of unspecified eye, unspecified eyelid and periocular area
136	Skin: other or unspecified	L12.3	Acquired epidermolysis bullosa
136	Skin: other or unspecified	L12.30	Acquired epidermolysis bullosa, unspecified
136	Skin: other or unspecified	L40.2	Acrodermatitis continua
136	Skin: other or unspecified	L12.2	Chronic bullous disease of childhood
136	Skin: other or unspecified	L13.0	Dermatitis herpetiformis
136	Skin: other or unspecified	L51	Erythema multiforme
136	Skin: other or unspecified	L51.9	Erythema multiforme, unspecified
136	Skin: other or unspecified	H30.81	Harada's disease
136	Skin: other or unspecified	H30.813	Harada's disease, bilateral
136	Skin: other or unspecified	H30.812	Harada's disease, left eye
136	Skin: other or unspecified	H30.811	Harada's disease, right eye
136	Skin: other or unspecified	H30.819	Harada's disease, unspecified eye
136	Skin: other or unspecified	L94.0	Localized scleroderma [morphea]
136	Skin: other or unspecified	L51.0	Nonbullous erythema multiforme
136	Skin: other or unspecified	L63.2	Ophiasis
136	Skin: other or unspecified	L12.35	Other acquired epidermolysis bullosa
136	Skin: other or unspecified	L51.8	Other erythema multiforme
136	Skin: other or unspecified	H20.82	Vogt-Koyanagi syndrome
136	Skin: other or unspecified	H20.823	Vogt-Koyanagi syndrome, bilateral
136	Skin: other or unspecified	H20.822	Vogt-Koyanagi syndrome, left eye
136	Skin: other or unspecified	H20.821	Vogt-Koyanagi syndrome, right eye
136	Skin: other or unspecified	H20.829	Vogt-Koyanagi syndrome, unspecified eye
137	Systemic vasculitis	M31.4	Aortic arch syndrome [Takayasu]
137	Systemic vasculitis	I79.1	Aortitis in diseases classified elsewhere
137	Systemic vasculitis	I77.6	Arteritis, unspecified
137	Systemic vasculitis	I68.2	Cerebral arteritis in other diseases classified elsewhere
137	Systemic vasculitis	I67.7	Cerebral arteritis, not elsewhere classified
137	Systemic vasculitis	M31.5	Giant cell arteritis with polymyalgia rheumatica
137	Systemic vasculitis	M30.2	Juvenile polyarteritis
137	Systemic vasculitis	M31.7	Microscopic polyangiitis
137	Systemic vasculitis	M30.8	Other conditions related to polyarteritis nodosa
137	Systemic vasculitis	M31.6	Other giant cell arteritis
137	Systemic vasculitis	M30.0	Polyarteritis nodosa
137	Systemic vasculitis	M30	Polyarteritis nodosa and related conditions
137	Systemic vasculitis	D69.0	Purpura and other hemorrhagic conditions
137	Systemic vasculitis	M31.3	Wegener's granulomatosis
137	Systemic vasculitis	M31.31	Wegener's granulomatosis with renal involvement
137	Systemic vasculitis	M31.30	Wegener's granulomatosis without renal involvement
138	Vasculitis: Behcet's disease	M35.2	Behcet's disease
139	Vasculitis: Goodpasture's syndrome	M31.0*	Goodpasture's syndrome
140	Immune inflammatory myopathies	M33*	Dermatopolymyositis
140	Immune inflammatory myopathies	M33.9	Dermatopolymyositis, unspecified
140	Immune inflammatory myopathies	M33.92	Dermatopolymyositis, unspecified with myopathy
140	Immune inflammatory myopathies	M33.99	Dermatopolymyositis, unspecified with other organ involvement
140	Immune inflammatory myopathies	M33.91	Dermatopolymyositis, unspecified with respiratory involvement
140	Immune inflammatory myopathies	M33.90	Dermatopolymyositis, unspecified, organ involvement unspecified
140	Immune inflammatory myopathies	G72.4	Inflammatory and immune myopathies, not elsewhere classified
140	Immune inflammatory myopathies	M33.0	Juvenile dermatopolymyositis
140	Immune inflammatory myopathies	M33.02	Juvenile dermatopolymyositis with myopathy
140	Immune inflammatory myopathies	M33.09	Juvenile dermatopolymyositis with other organ involvement
140	Immune inflammatory myopathies	M33.01	Juvenile dermatopolymyositis with respiratory involvement
140	Immune inflammatory myopathies	M33.00	Juvenile dermatopolymyositis, organ involvement unspecified
140	Immune inflammatory myopathies	M33.1	Other dermatopolymyositis
140	Immune inflammatory myopathies	M33.12	Other dermatopolymyositis with myopathy
140	Immune inflammatory myopathies	M33.19	Other dermatopolymyositis with other organ involvement
140	Immune inflammatory myopathies	M33.11	Other dermatopolymyositis with respiratory involvement
140	Immune inflammatory myopathies	M33.10	Other dermatopolymyositis, organ involvement unspecified
140	Immune inflammatory myopathies	G72.49	Other inflammatory and immune myopathies, not elsewhere classified
140	Immune inflammatory myopathies	M33.2	Polymyositis
140	Immune inflammatory myopathies	M33.22	Polymyositis with myopathy
140	Immune inflammatory myopathies	M33.29	Polymyositis with other organ involvement
140	Immune inflammatory myopathies	M33.21	Polymyositis with respiratory involvement
140	Immune inflammatory myopathies	M33.20	Polymyositis, organ involvement unspecified
141	PANS/PANDAS	D89.89	Pediatric Autoimmune disorder associated with streptococcal infection (disorder)
