# Supplementary material for: Severity of acute SARS-CoV-2 infection and risk of new-onset autoimmune disease: A RECOVER initiative study in nationwide U.S. cohorts
Source: PLoS One. 2025 Jun 4;20(6):e0324513. doi: 10.1371/journal.pone.0324513 (PMC12136303; doi:10.1371/journal.pone.0324513)
Supplement: S4 Appendix — (XLSX) [file pone.0324513.s004.xlsx]

## Sheet: SNOMED
Ancestor SCTID	Ancestor Specified Name	Candidate SCTID	Candidate Specified Name	New_CSID	Concept Set ID Name
784332006	Spondyloarthritis	9631008	Ankylosing spondylitis	101	Arthritis: Ankylosing spondylitis
784332006	Spondyloarthritis	786077003	Ankylosing spondylitis co-occurrent with anterior uveitis	101	Arthritis: Ankylosing spondylitis
784332006	Spondyloarthritis	239811003	Ankylosing spondylitis with multisystem involvement	101	Arthritis: Ankylosing spondylitis
784332006	Spondyloarthritis	239810002	Ankylosing spondylitis with organ / system involvement	101	Arthritis: Ankylosing spondylitis
784332006	Spondyloarthritis	1297065000	Arthritis temporally related to inflammatory bowel disease	101	Arthritis: Ankylosing spondylitis
784332006	Spondyloarthritis	723116002	Axial spondyloarthritis	101	Arthritis: Ankylosing spondylitis
784332006	Spondyloarthritis	1153369009	Axial spondyloarthritis with peripheral joint involvement	101	Arthritis: Ankylosing spondylitis
784332006	Spondyloarthritis	239805001	Juvenile ankylosing spondylitis	101	Arthritis: Ankylosing spondylitis
85828009	Autoimmune disease	239806000	Juvenile spondyloarthropathy	101	Arthritis: Ankylosing spondylitis
784332006	Spondyloarthritis	713777005	Non-radiographic axial spondyloarthritis	101	Arthritis: Ankylosing spondylitis
784332006	Spondyloarthritis	724606001	Peripheral spondyloarthritis	101	Arthritis: Ankylosing spondylitis
784332006	Spondyloarthritis	1162331006	Spondyloarthritis due to viral infection	101	Arthritis: Ankylosing spondylitis
85828009	Autoimmune disease	402427003	Accelerated rheumatoid nodulosis	102	Arthritis: Palindromic rheumatism or Rheumatoid Arthritis
85828009	Autoimmune disease	1222679006	Autoimmune interstitial lung disease, arthritis syndrome	102	Arthritis: Palindromic rheumatism or Rheumatoid Arthritis
85828009	Autoimmune disease	402431009	Cutaneous atrophy due to rheumatoid arthritis	102	Arthritis: Palindromic rheumatism or Rheumatoid Arthritis
85828009	Autoimmune disease	402434001	Cutaneous complication of rheumatoid disease	102	Arthritis: Palindromic rheumatism or Rheumatoid Arthritis
85828009	Autoimmune disease	1162336001	Cyclic citrullinated peptide antibody positive erosive rheumatoid arthritis	102	Arthritis: Palindromic rheumatism or Rheumatoid Arthritis
85828009	Autoimmune disease	10713006	Diffuse interstitial rheumatoid disease of lung	102	Arthritis: Palindromic rheumatism or Rheumatoid Arthritis
85828009	Autoimmune disease	52661003	Extra-articular rheumatoid process	102	Arthritis: Palindromic rheumatism or Rheumatoid Arthritis
85828009	Autoimmune disease	1162362005	Felty syndrome with seronegative erosive rheumatoid arthritis	102	Arthritis: Palindromic rheumatism or Rheumatoid Arthritis
85828009	Autoimmune disease	1162364006	Felty syndrome with seronegative rheumatoid arthritis	102	Arthritis: Palindromic rheumatism or Rheumatoid Arthritis
85828009	Autoimmune disease	57160007	Felty's syndrome	102	Arthritis: Palindromic rheumatism or Rheumatoid Arthritis
85828009	Autoimmune disease	69896004	Rheumatoid arthritis	102	Arthritis: Palindromic rheumatism or Rheumatoid Arthritis
85828009	Autoimmune disease	143441000119108	Rheumatoid arthritis in remission	102	Arthritis: Palindromic rheumatism or Rheumatoid Arthritis
85828009	Autoimmune disease	201768005	Rheumatoid arthritis of acromioclavicular joint	102	Arthritis: Palindromic rheumatism or Rheumatoid Arthritis
85828009	Autoimmune disease	201779000	Rheumatoid arthritis of ankle	102	Arthritis: Palindromic rheumatism or Rheumatoid Arthritis
85828009	Autoimmune disease	287008006	Rheumatoid arthritis of ankle and/or foot	102	Arthritis: Palindromic rheumatism or Rheumatoid Arthritis
85828009	Autoimmune disease	15686281000119101	Rheumatoid arthritis of bilateral feet	102	Arthritis: Palindromic rheumatism or Rheumatoid Arthritis
85828009	Autoimmune disease	15686241000119106	Rheumatoid arthritis of bilateral glenohumeral joints	102	Arthritis: Palindromic rheumatism or Rheumatoid Arthritis
85828009	Autoimmune disease	15687321000119109	Rheumatoid arthritis of bilateral hands	102	Arthritis: Palindromic rheumatism or Rheumatoid Arthritis
85828009	Autoimmune disease	15687201000119107	Rheumatoid arthritis of bilateral knees	102	Arthritis: Palindromic rheumatism or Rheumatoid Arthritis
85828009	Autoimmune disease	201764007	Rheumatoid arthritis of cervical spine	102	Arthritis: Palindromic rheumatism or Rheumatoid Arthritis
85828009	Autoimmune disease	201774005	Rheumatoid arthritis of distal interphalangeal joint of finger	102	Arthritis: Palindromic rheumatism or Rheumatoid Arthritis
85828009	Autoimmune disease	201770001	Rheumatoid arthritis of distal radioulnar joint	102	Arthritis: Palindromic rheumatism or Rheumatoid Arthritis
85828009	Autoimmune disease	201769002	Rheumatoid arthritis of elbow	102	Arthritis: Palindromic rheumatism or Rheumatoid Arthritis
85828009	Autoimmune disease	201783000	Rheumatoid arthritis of first metatarsophalangeal joint	102	Arthritis: Palindromic rheumatism or Rheumatoid Arthritis
85828009	Autoimmune disease	429192004	Rheumatoid arthritis of foot	102	Arthritis: Palindromic rheumatism or Rheumatoid Arthritis
85828009	Autoimmune disease	287007001	Rheumatoid arthritis of hand joint	102	Arthritis: Palindromic rheumatism or Rheumatoid Arthritis
85828009	Autoimmune disease	201775006	Rheumatoid arthritis of hip	102	Arthritis: Palindromic rheumatism or Rheumatoid Arthritis
85828009	Autoimmune disease	201785007	Rheumatoid arthritis of interphalangeal joint of toe	102	Arthritis: Palindromic rheumatism or Rheumatoid Arthritis
85828009	Autoimmune disease	781206002	Rheumatoid arthritis of joint of spine	102	Arthritis: Palindromic rheumatism or Rheumatoid Arthritis
85828009	Autoimmune disease	201777003	Rheumatoid arthritis of knee	102	Arthritis: Palindromic rheumatism or Rheumatoid Arthritis
85828009	Autoimmune disease	1073701000119107	Rheumatoid arthritis of left foot	102	Arthritis: Palindromic rheumatism or Rheumatoid Arthritis
85828009	Autoimmune disease	1073711000119105	Rheumatoid arthritis of left hand	102	Arthritis: Palindromic rheumatism or Rheumatoid Arthritis
85828009	Autoimmune disease	1073721000119103	Rheumatoid arthritis of left hip	102	Arthritis: Palindromic rheumatism or Rheumatoid Arthritis
85828009	Autoimmune disease	1073731000119100	Rheumatoid arthritis of left knee	102	Arthritis: Palindromic rheumatism or Rheumatoid Arthritis
85828009	Autoimmune disease	1073741000119109	Rheumatoid arthritis of left shoulder	102	Arthritis: Palindromic rheumatism or Rheumatoid Arthritis
85828009	Autoimmune disease	1073751000119106	Rheumatoid arthritis of left wrist	102	Arthritis: Palindromic rheumatism or Rheumatoid Arthritis
85828009	Autoimmune disease	201784006	Rheumatoid arthritis of lesser metatarsophalangeal joint	102	Arthritis: Palindromic rheumatism or Rheumatoid Arthritis
85828009	Autoimmune disease	201772009	Rheumatoid arthritis of metacarpophalangeal joint	102	Arthritis: Palindromic rheumatism or Rheumatoid Arthritis
85828009	Autoimmune disease	287006005	Rheumatoid arthritis of multiple joints	102	Arthritis: Palindromic rheumatism or Rheumatoid Arthritis
85828009	Autoimmune disease	201773004	Rheumatoid arthritis of proximal interphalangeal joint of finger	102	Arthritis: Palindromic rheumatism or Rheumatoid Arthritis
85828009	Autoimmune disease	1073781000119104	Rheumatoid arthritis of right foot	102	Arthritis: Palindromic rheumatism or Rheumatoid Arthritis
85828009	Autoimmune disease	1073791000119101	Rheumatoid arthritis of right hand	102	Arthritis: Palindromic rheumatism or Rheumatoid Arthritis
85828009	Autoimmune disease	1073801000119100	Rheumatoid arthritis of right hip	102	Arthritis: Palindromic rheumatism or Rheumatoid Arthritis
85828009	Autoimmune disease	1073811000119102	Rheumatoid arthritis of right knee	102	Arthritis: Palindromic rheumatism or Rheumatoid Arthritis
85828009	Autoimmune disease	1073821000119109	Rheumatoid arthritis of right shoulder	102	Arthritis: Palindromic rheumatism or Rheumatoid Arthritis
85828009	Autoimmune disease	1073831000119107	Rheumatoid arthritis of right wrist	102	Arthritis: Palindromic rheumatism or Rheumatoid Arthritis
85828009	Autoimmune disease	201776007	Rheumatoid arthritis of sacroiliac joint	102	Arthritis: Palindromic rheumatism or Rheumatoid Arthritis
85828009	Autoimmune disease	201766009	Rheumatoid arthritis of shoulder	102	Arthritis: Palindromic rheumatism or Rheumatoid Arthritis
85828009	Autoimmune disease	201767000	Rheumatoid arthritis of sternoclavicular joint	102	Arthritis: Palindromic rheumatism or Rheumatoid Arthritis
85828009	Autoimmune disease	201780002	Rheumatoid arthritis of subtalar joint	102	Arthritis: Palindromic rheumatism or Rheumatoid Arthritis
85828009	Autoimmune disease	201781003	Rheumatoid arthritis of talonavicular joint	102	Arthritis: Palindromic rheumatism or Rheumatoid Arthritis
85828009	Autoimmune disease	427770001	Rheumatoid arthritis of temporomandibular joint	102	Arthritis: Palindromic rheumatism or Rheumatoid Arthritis
85828009	Autoimmune disease	201778008	Rheumatoid arthritis of tibiofibular joint	102	Arthritis: Palindromic rheumatism or Rheumatoid Arthritis
85828009	Autoimmune disease	201771002	Rheumatoid arthritis of wrist	102	Arthritis: Palindromic rheumatism or Rheumatoid Arthritis
85828009	Autoimmune disease	38877003	Rheumatoid arthritis with aortitis	102	Arthritis: Palindromic rheumatism or Rheumatoid Arthritis
85828009	Autoimmune disease	399923009	Rheumatoid arthritis with arteritis	102	Arthritis: Palindromic rheumatism or Rheumatoid Arthritis
31996006	Vasculitis	399923009	Rheumatoid arthritis with arteritis	102	Arthritis: Palindromic rheumatism or Rheumatoid Arthritis
85828009	Autoimmune disease	28880005	Rheumatoid arthritis with carditis	102	Arthritis: Palindromic rheumatism or Rheumatoid Arthritis
85828009	Autoimmune disease	77522006	Rheumatoid arthritis with episcleritis	102	Arthritis: Palindromic rheumatism or Rheumatoid Arthritis
85828009	Autoimmune disease	735599007	Rheumatoid arthritis with erosion of joint	102	Arthritis: Palindromic rheumatism or Rheumatoid Arthritis
85828009	Autoimmune disease	54867000	Rheumatoid arthritis with fibrosing alveolitis	102	Arthritis: Palindromic rheumatism or Rheumatoid Arthritis
85828009	Autoimmune disease	1149218009	Rheumatoid arthritis with isolated nailfold vasculitis	102	Arthritis: Palindromic rheumatism or Rheumatoid Arthritis
31996006	Vasculitis	1149218009	Rheumatoid arthritis with isolated nailfold vasculitis	102	Arthritis: Palindromic rheumatism or Rheumatoid Arthritis
85828009	Autoimmune disease	402433007	Rheumatoid arthritis with nailfold and finger-pulp infarcts	102	Arthritis: Palindromic rheumatism or Rheumatoid Arthritis
31996006	Vasculitis	402433007	Rheumatoid arthritis with nailfold and finger-pulp infarcts	102	Arthritis: Palindromic rheumatism or Rheumatoid Arthritis
85828009	Autoimmune disease	239943002	Rheumatoid arthritis with necrotizing vasculitis	102	Arthritis: Palindromic rheumatism or Rheumatoid Arthritis
85828009	Autoimmune disease	402432002	Rheumatoid arthritis with neutrophilic dermatitis	102	Arthritis: Palindromic rheumatism or Rheumatoid Arthritis
85828009	Autoimmune disease	129563009	Rheumatoid arthritis with osteoperiostitis	102	Arthritis: Palindromic rheumatism or Rheumatoid Arthritis
85828009	Autoimmune disease	7607008	Rheumatoid arthritis with pericarditis	102	Arthritis: Palindromic rheumatism or Rheumatoid Arthritis
85828009	Autoimmune disease	398640008	Rheumatoid arthritis with pneumoconiosis	102	Arthritis: Palindromic rheumatism or Rheumatoid Arthritis
85828009	Autoimmune disease	1162677006	Rheumatoid arthritis with rheumatoid lung disease	102	Arthritis: Palindromic rheumatism or Rheumatoid Arthritis
85828009	Autoimmune disease	59165007	Rheumatoid arthritis with scleritis	102	Arthritis: Palindromic rheumatism or Rheumatoid Arthritis
85828009	Autoimmune disease	1149219001	Rheumatoid arthritis with systemic vasculitis	102	Arthritis: Palindromic rheumatism or Rheumatoid Arthritis
31996006	Vasculitis	1149219001	Rheumatoid arthritis with systemic vasculitis	102	Arthritis: Palindromic rheumatism or Rheumatoid Arthritis
85828009	Autoimmune disease	400054000	Rheumatoid arthritis with vasculitis	102	Arthritis: Palindromic rheumatism or Rheumatoid Arthritis
31996006	Vasculitis	400054000	Rheumatoid arthritis with vasculitis	102	Arthritis: Palindromic rheumatism or Rheumatoid Arthritis
85828009	Autoimmune disease	1162319009	Rheumatoid factor and cyclic citrullinated peptide antibody positive erosive rheumatoid arthritis	102	Arthritis: Palindromic rheumatism or Rheumatoid Arthritis
85828009	Autoimmune disease	1162313005	Rheumatoid factor and cyclic citrullinated peptide antibody positive rheumatoid arthritis	102	Arthritis: Palindromic rheumatism or Rheumatoid Arthritis
85828009	Autoimmune disease	1156778006	Rheumatoid factor negative and cyclic citrullinated peptide antibody negative juvenile polyarthritis	102	Arthritis: Palindromic rheumatism or Rheumatoid Arthritis
85828009	Autoimmune disease	1156779003	Rheumatoid factor negative and cyclic citrullinated peptide antibody positive juvenile polyarthritis	102	Arthritis: Palindromic rheumatism or Rheumatoid Arthritis
85828009	Autoimmune disease	1156777001	Rheumatoid factor positive and cyclic citrullinated peptide antibody negative juvenile polyarthritis	102	Arthritis: Palindromic rheumatism or Rheumatoid Arthritis
85828009	Autoimmune disease	1156774008	Rheumatoid factor positive and cyclic citrullinated peptide antibody positive juvenile polyarthritis	102	Arthritis: Palindromic rheumatism or Rheumatoid Arthritis
85828009	Autoimmune disease	398726004	Rheumatoid lung disease	102	Arthritis: Palindromic rheumatism or Rheumatoid Arthritis
85828009	Autoimmune disease	201789001	Rheumatoid nodule	102	Arthritis: Palindromic rheumatism or Rheumatoid Arthritis
85828009	Autoimmune disease	299411000119100	Rheumatoid nodule of subcutaneous tissue of ankle	102	Arthritis: Palindromic rheumatism or Rheumatoid Arthritis
85828009	Autoimmune disease	15673441000119106	Rheumatoid nodule of subcutaneous tissue of bilateral ankles	102	Arthritis: Palindromic rheumatism or Rheumatoid Arthritis
85828009	Autoimmune disease	15673361000119100	Rheumatoid nodule of subcutaneous tissue of bilateral elbows	102	Arthritis: Palindromic rheumatism or Rheumatoid Arthritis
85828009	Autoimmune disease	15673481000119101	Rheumatoid nodule of subcutaneous tissue of bilateral feet	102	Arthritis: Palindromic rheumatism or Rheumatoid Arthritis
85828009	Autoimmune disease	15673521000119101	Rheumatoid nodule of subcutaneous tissue of bilateral hands	102	Arthritis: Palindromic rheumatism or Rheumatoid Arthritis
85828009	Autoimmune disease	15673241000119105	Rheumatoid nodule of subcutaneous tissue of bilateral knees	102	Arthritis: Palindromic rheumatism or Rheumatoid Arthritis
85828009	Autoimmune disease	15673281000119100	Rheumatoid nodule of subcutaneous tissue of bilateral wrist regions	102	Arthritis: Palindromic rheumatism or Rheumatoid Arthritis
85828009	Autoimmune disease	299421000119107	Rheumatoid nodule of subcutaneous tissue of foot	102	Arthritis: Palindromic rheumatism or Rheumatoid Arthritis
85828009	Autoimmune disease	299461000119102	Rheumatoid nodule of subcutaneous tissue of knee	102	Arthritis: Palindromic rheumatism or Rheumatoid Arthritis
85828009	Autoimmune disease	1290877006	Rheumatoid nodule of subcutaneous tissue of left ankle	102	Arthritis: Palindromic rheumatism or Rheumatoid Arthritis
85828009	Autoimmune disease	319861000119106	Rheumatoid nodule of subcutaneous tissue of left elbow	102	Arthritis: Palindromic rheumatism or Rheumatoid Arthritis
85828009	Autoimmune disease	1073671000119106	Rheumatoid nodule of subcutaneous tissue of left foot	102	Arthritis: Palindromic rheumatism or Rheumatoid Arthritis
85828009	Autoimmune disease	319871000119100	Rheumatoid nodule of subcutaneous tissue of left hand	102	Arthritis: Palindromic rheumatism or Rheumatoid Arthritis
85828009	Autoimmune disease	319891000119104	Rheumatoid nodule of subcutaneous tissue of left knee	102	Arthritis: Palindromic rheumatism or Rheumatoid Arthritis
85828009	Autoimmune disease	319911000119102	Rheumatoid nodule of subcutaneous tissue of left wrist region	102	Arthritis: Palindromic rheumatism or Rheumatoid Arthritis
85828009	Autoimmune disease	1290876002	Rheumatoid nodule of subcutaneous tissue of right ankle	102	Arthritis: Palindromic rheumatism or Rheumatoid Arthritis
85828009	Autoimmune disease	319941000119103	Rheumatoid nodule of subcutaneous tissue of right elbow	102	Arthritis: Palindromic rheumatism or Rheumatoid Arthritis
85828009	Autoimmune disease	1073661000119100	Rheumatoid nodule of subcutaneous tissue of right foot	102	Arthritis: Palindromic rheumatism or Rheumatoid Arthritis
85828009	Autoimmune disease	319951000119101	Rheumatoid nodule of subcutaneous tissue of right hand	102	Arthritis: Palindromic rheumatism or Rheumatoid Arthritis
85828009	Autoimmune disease	319971000119105	Rheumatoid nodule of subcutaneous tissue of right knee	102	Arthritis: Palindromic rheumatism or Rheumatoid Arthritis
85828009	Autoimmune disease	319991000119106	Rheumatoid nodule of subcutaneous tissue of right wrist region	102	Arthritis: Palindromic rheumatism or Rheumatoid Arthritis
85828009	Autoimmune disease	299481000119106	Rheumatoid nodule of subcutaneous tissue of wrist region	102	Arthritis: Palindromic rheumatism or Rheumatoid Arthritis
85828009	Autoimmune disease	402426007	Rheumatoid nodulosis	102	Arthritis: Palindromic rheumatism or Rheumatoid Arthritis
85828009	Autoimmune disease	239792003	Seronegative rheumatoid arthritis	102	Arthritis: Palindromic rheumatism or Rheumatoid Arthritis
85828009	Autoimmune disease	16606681000119101	Seronegative rheumatoid arthritis in remission	102	Arthritis: Palindromic rheumatism or Rheumatoid Arthritis
85828009	Autoimmune disease	15691361000119106	Seronegative rheumatoid arthritis of bilateral hip joints	102	Arthritis: Palindromic rheumatism or Rheumatoid Arthritis
85828009	Autoimmune disease	15691241000119101	Seronegative rheumatoid arthritis of bilateral knees	102	Arthritis: Palindromic rheumatism or Rheumatoid Arthritis
85828009	Autoimmune disease	15691321000119101	Seronegative rheumatoid arthritis of bilateral wrists	102	Arthritis: Palindromic rheumatism or Rheumatoid Arthritis
85828009	Autoimmune disease	15691121000119103	Seronegative rheumatoid arthritis of joint of bilateral elbows	102	Arthritis: Palindromic rheumatism or Rheumatoid Arthritis
85828009	Autoimmune disease	15691081000119100	Seronegative rheumatoid arthritis of joint of bilateral feet	102	Arthritis: Palindromic rheumatism or Rheumatoid Arthritis
85828009	Autoimmune disease	15691281000119106	Seronegative rheumatoid arthritis of joint of bilateral shoulder regions	102	Arthritis: Palindromic rheumatism or Rheumatoid Arthritis
85828009	Autoimmune disease	319011000119103	Seronegative rheumatoid arthritis of joint of left ankle	102	Arthritis: Palindromic rheumatism or Rheumatoid Arthritis
85828009	Autoimmune disease	319041000119104	Seronegative rheumatoid arthritis of joint of left hip	102	Arthritis: Palindromic rheumatism or Rheumatoid Arthritis
85828009	Autoimmune disease	319061000119100	Seronegative rheumatoid arthritis of joint of left shoulder region	102	Arthritis: Palindromic rheumatism or Rheumatoid Arthritis
85828009	Autoimmune disease	319071000119106	Seronegative rheumatoid arthritis of joint of left wrist region	102	Arthritis: Palindromic rheumatism or Rheumatoid Arthritis
85828009	Autoimmune disease	319091000119107	Seronegative rheumatoid arthritis of joint of right ankle	102	Arthritis: Palindromic rheumatism or Rheumatoid Arthritis
85828009	Autoimmune disease	319121000119106	Seronegative rheumatoid arthritis of joint of right hip	102	Arthritis: Palindromic rheumatism or Rheumatoid Arthritis
85828009	Autoimmune disease	319141000119100	Seronegative rheumatoid arthritis of joint of right shoulder region	102	Arthritis: Palindromic rheumatism or Rheumatoid Arthritis
85828009	Autoimmune disease	319151000119103	Seronegative rheumatoid arthritis of joint of right wrist region	102	Arthritis: Palindromic rheumatism or Rheumatoid Arthritis
85828009	Autoimmune disease	1290768009	Seronegative rheumatoid arthritis of joint of shoulder region	102	Arthritis: Palindromic rheumatism or Rheumatoid Arthritis
85828009	Autoimmune disease	319051000119102	Seronegative rheumatoid arthritis of left knee joint	102	Arthritis: Palindromic rheumatism or Rheumatoid Arthritis
85828009	Autoimmune disease	319081000119109	Seronegative rheumatoid arthritis of multiple joints	102	Arthritis: Palindromic rheumatism or Rheumatoid Arthritis
85828009	Autoimmune disease	319131000119109	Seronegative rheumatoid arthritis of right knee joint	102	Arthritis: Palindromic rheumatism or Rheumatoid Arthritis
85828009	Autoimmune disease	1162303002	Seronegative rheumatoid arthritis with erosion of joint	102	Arthritis: Palindromic rheumatism or Rheumatoid Arthritis
85828009	Autoimmune disease	308143008	Seropositive erosive rheumatoid arthritis	102	Arthritis: Palindromic rheumatism or Rheumatoid Arthritis
85828009	Autoimmune disease	239791005	Seropositive rheumatoid arthritis	102	Arthritis: Palindromic rheumatism or Rheumatoid Arthritis
85828009	Autoimmune disease	16606721000119107	Seropositive rheumatoid arthritis in remission	102	Arthritis: Palindromic rheumatism or Rheumatoid Arthritis
85828009	Autoimmune disease	16050071000119108	Seropositive rheumatoid arthritis of bilateral feet	102	Arthritis: Palindromic rheumatism or Rheumatoid Arthritis
85828009	Autoimmune disease	15691921000119100	Seropositive rheumatoid arthritis of bilateral hip joints	102	Arthritis: Palindromic rheumatism or Rheumatoid Arthritis
85828009	Autoimmune disease	15691881000119107	Seropositive rheumatoid arthritis of bilateral knees	102	Arthritis: Palindromic rheumatism or Rheumatoid Arthritis
85828009	Autoimmune disease	15691961000119105	Seropositive rheumatoid arthritis of joint of bilateral ankles	102	Arthritis: Palindromic rheumatism or Rheumatoid Arthritis
85828009	Autoimmune disease	15692001000119101	Seropositive rheumatoid arthritis of joint of bilateral elbows	102	Arthritis: Palindromic rheumatism or Rheumatoid Arthritis
85828009	Autoimmune disease	15691841000119102	Seropositive rheumatoid arthritis of joint of bilateral shoulder regions	102	Arthritis: Palindromic rheumatism or Rheumatoid Arthritis
85828009	Autoimmune disease	15692041000119104	Seropositive rheumatoid arthritis of joint of bilateral wrist regions	102	Arthritis: Palindromic rheumatism or Rheumatoid Arthritis
85828009	Autoimmune disease	318841000119100	Seropositive rheumatoid arthritis of joint of left ankle	102	Arthritis: Palindromic rheumatism or Rheumatoid Arthritis
85828009	Autoimmune disease	318851000119103	Seropositive rheumatoid arthritis of joint of left elbow	102	Arthritis: Palindromic rheumatism or Rheumatoid Arthritis
85828009	Autoimmune disease	1073611000119103	Seropositive rheumatoid arthritis of joint of left foot	102	Arthritis: Palindromic rheumatism or Rheumatoid Arthritis
85828009	Autoimmune disease	318891000119108	Seropositive rheumatoid arthritis of joint of left shoulder region	102	Arthritis: Palindromic rheumatism or Rheumatoid Arthritis
85828009	Autoimmune disease	318901000119107	Seropositive rheumatoid arthritis of joint of left wrist region	102	Arthritis: Palindromic rheumatism or Rheumatoid Arthritis
85828009	Autoimmune disease	318911000119105	Seropositive rheumatoid arthritis of joint of right ankle	102	Arthritis: Palindromic rheumatism or Rheumatoid Arthritis
85828009	Autoimmune disease	318921000119103	Seropositive rheumatoid arthritis of joint of right elbow	102	Arthritis: Palindromic rheumatism or Rheumatoid Arthritis
85828009	Autoimmune disease	1073601000119101	Seropositive rheumatoid arthritis of joint of right foot	102	Arthritis: Palindromic rheumatism or Rheumatoid Arthritis
85828009	Autoimmune disease	318961000119108	Seropositive rheumatoid arthritis of joint of right shoulder region	102	Arthritis: Palindromic rheumatism or Rheumatoid Arthritis
85828009	Autoimmune disease	318971000119102	Seropositive rheumatoid arthritis of joint of right wrist region	102	Arthritis: Palindromic rheumatism or Rheumatoid Arthritis
85828009	Autoimmune disease	318861000119101	Seropositive rheumatoid arthritis of left hand	102	Arthritis: Palindromic rheumatism or Rheumatoid Arthritis
85828009	Autoimmune disease	11055151000119108	Seropositive rheumatoid arthritis of multiple joints	102	Arthritis: Palindromic rheumatism or Rheumatoid Arthritis
85828009	Autoimmune disease	318931000119100	Seropositive rheumatoid arthritis of right hand	102	Arthritis: Palindromic rheumatism or Rheumatoid Arthritis
85828009	Autoimmune disease	33719002	Subcutaneous rheumatoid nodule	102	Arthritis: Palindromic rheumatism or Rheumatoid Arthritis
85828009	Autoimmune disease	86219005	Uveitis-rheumatoid arthritis syndrome	102	Arthritis: Palindromic rheumatism or Rheumatoid Arthritis
85828009	Autoimmune disease	16024431000119108	Acute polyarticular juvenile idiopathic arthritis	104	Arthritis: juvenile idiopathic arthritis
85828009	Autoimmune disease	239799007	Early onset polyarticular juvenile chronic arthritis	104	Arthritis: juvenile idiopathic arthritis
85828009	Autoimmune disease	1156819003	Extended oligoarticular onset antinuclear antibody negative juvenile idiopathic arthritis	104	Arthritis: juvenile idiopathic arthritis
85828009	Autoimmune disease	1156817001	Extended oligoarticular onset antinuclear antibody positive juvenile idiopathic arthritis	104	Arthritis: juvenile idiopathic arthritis
85828009	Autoimmune disease	410502007	Juvenile idiopathic arthritis	104	Arthritis: juvenile idiopathic arthritis
85828009	Autoimmune disease	410801005	Juvenile idiopathic arthritis, enthesitis related arthritis	104	Arthritis: juvenile idiopathic arthritis
85828009	Autoimmune disease	410800006	Juvenile idiopathic arthritis, extended oligoarthritis	104	Arthritis: juvenile idiopathic arthritis
85828009	Autoimmune disease	410798004	Juvenile idiopathic arthritis, oligoarthritis	104	Arthritis: juvenile idiopathic arthritis
85828009	Autoimmune disease	410799007	Juvenile idiopathic arthritis, persistent oligoarthritis	104	Arthritis: juvenile idiopathic arthritis
85828009	Autoimmune disease	410802003	Juvenile idiopathic arthritis, undifferentiated arthritis	104	Arthritis: juvenile idiopathic arthritis
85828009	Autoimmune disease	410797009	Juvenile seronegative polyarthritis	104	Arthritis: juvenile idiopathic arthritis
85828009	Autoimmune disease	239800006	Late onset polyarticular juvenile chronic arthritis	104	Arthritis: juvenile idiopathic arthritis
85828009	Autoimmune disease	1156765006	Persistent onset antinuclear antibody negative juvenile idiopathic oligoarthritis	104	Arthritis: juvenile idiopathic arthritis
85828009	Autoimmune disease	16044751000119106	Polyarticular juvenile idiopathic arthritis	104	Arthritis: juvenile idiopathic arthritis
42111000175103	Autoinflammatory disease	773702002	Sterile multifocal osteomyelitis with periostitis and pustulosis	104	Arthritis: juvenile idiopathic arthritis
85828009	Autoimmune disease	201796004	Systemic onset juvenile chronic arthritis	104	Arthritis: juvenile idiopathic arthritis
85828009	Autoimmune disease	16041111000119109	Systemic onset juvenile idiopathic arthritis of bilateral knees	104	Arthritis: juvenile idiopathic arthritis
85828009	Autoimmune disease	1290875003	Systemic onset juvenile idiopathic arthritis of knee	104	Arthritis: juvenile idiopathic arthritis
85828009	Autoimmune disease	16041351000119108	Systemic onset juvenile idiopathic arthritis of left knee	104	Arthritis: juvenile idiopathic arthritis
85828009	Autoimmune disease	16041071000119102	Systemic onset juvenile idiopathic arthritis of right knee	104	Arthritis: juvenile idiopathic arthritis
784332006	Spondyloarthritis	1052354004	Bowel-associated dermatosis-arthritis syndrome	105	Arthritis: reactive arthritis
784332006	Spondyloarthritis	236744002	Circinate balanitis co-occurrent with reactive arthritis triad	105	Arthritis: reactive arthritis
784332006	Spondyloarthritis	402338004	Circinate vulvovaginitis co-occurrent with reactive arthritis triad	105	Arthritis: reactive arthritis
784332006	Spondyloarthritis	1297064001	Enteropathic arthritis	105	Arthritis: reactive arthritis
784332006	Spondyloarthritis	15690881000119103	Enteropathic arthritis of bilateral glenohumeral joints	105	Arthritis: reactive arthritis
784332006	Spondyloarthritis	15690761000119103	Enteropathic arthritis of bilateral hands	105	Arthritis: reactive arthritis
784332006	Spondyloarthritis	15690801000119106	Enteropathic arthritis of bilateral hips	105	Arthritis: reactive arthritis
784332006	Spondyloarthritis	15690841000119108	Enteropathic arthritis of bilateral knee joints	105	Arthritis: reactive arthritis
784332006	Spondyloarthritis	15690921000119105	Enteropathic arthritis of bilateral radiocarpal joints	105	Arthritis: reactive arthritis
784332006	Spondyloarthritis	307251000119101	Enteropathic arthritis of glenohumeral joint	105	Arthritis: reactive arthritis
784332006	Spondyloarthritis	307051000119109	Enteropathic arthritis of hand	105	Arthritis: reactive arthritis
784332006	Spondyloarthritis	307061000119106	Enteropathic arthritis of hip	105	Arthritis: reactive arthritis
784332006	Spondyloarthritis	1297037002	Enteropathic arthritis of knee joint	105	Arthritis: reactive arthritis
784332006	Spondyloarthritis	307141000119106	Enteropathic arthritis of left glenohumeral joint	105	Arthritis: reactive arthritis
784332006	Spondyloarthritis	307111000119107	Enteropathic arthritis of left hand	105	Arthritis: reactive arthritis
784332006	Spondyloarthritis	307121000119100	Enteropathic arthritis of left hip	105	Arthritis: reactive arthritis
784332006	Spondyloarthritis	307131000119102	Enteropathic arthritis of left knee joint	105	Arthritis: reactive arthritis
784332006	Spondyloarthritis	307151000119108	Enteropathic arthritis of left radiocarpal joint	105	Arthritis: reactive arthritis
784332006	Spondyloarthritis	307271000119105	Enteropathic arthritis of radiocarpal joint	105	Arthritis: reactive arthritis
784332006	Spondyloarthritis	307231000119107	Enteropathic arthritis of right glenohumeral joint	105	Arthritis: reactive arthritis
784332006	Spondyloarthritis	307201000119100	Enteropathic arthritis of right hand	105	Arthritis: reactive arthritis
784332006	Spondyloarthritis	307211000119102	Enteropathic arthritis of right hip	105	Arthritis: reactive arthritis
784332006	Spondyloarthritis	307221000119109	Enteropathic arthritis of right knee joint	105	Arthritis: reactive arthritis
784332006	Spondyloarthritis	307241000119103	Enteropathic arthritis of right radiocarpal joint	105	Arthritis: reactive arthritis
784332006	Spondyloarthritis	410482007	Iritis with psoriatic arthritis	105	Arthritis: reactive arthritis
784332006	Spondyloarthritis	239807009	Juvenile reactive arthritis	105	Arthritis: reactive arthritis
784332006	Spondyloarthritis	239808004	Juvenile reactive arthritis triad	105	Arthritis: reactive arthritis
784332006	Spondyloarthritis	402339007	Nail dystrophy co-occurrent with reactive arthritis triad	105	Arthritis: reactive arthritis
784332006	Spondyloarthritis	235066005	Oral lesion co-occurrent with reactive arthritis triad	105	Arthritis: reactive arthritis
784332006	Spondyloarthritis	267883008	Post-genitourinary infection reactive arthritis	105	Arthritis: reactive arthritis
784332006	Spondyloarthritis	201560001	Reactive arthritis of acromioclavicular joint	105	Arthritis: reactive arthritis
784332006	Spondyloarthritis	16003471000119104	Reactive arthritis of bilateral glenohumeral joints	105	Arthritis: reactive arthritis
784332006	Spondyloarthritis	16010151000119108	Reactive arthritis of bilateral hip joints	105	Arthritis: reactive arthritis
784332006	Spondyloarthritis	16016791000119104	Reactive arthritis of bilateral knee joints	105	Arthritis: reactive arthritis
784332006	Spondyloarthritis	201566007	Reactive arthritis of distal interphalangeal joint of finger	105	Arthritis: reactive arthritis
784332006	Spondyloarthritis	201562009	Reactive arthritis of distal radioulnar joint	105	Arthritis: reactive arthritis
784332006	Spondyloarthritis	201575009	Reactive arthritis of first metatarsophalangeal joint	105	Arthritis: reactive arthritis
784332006	Spondyloarthritis	201558003	Reactive arthritis of glenohumeral joint	105	Arthritis: reactive arthritis
784332006	Spondyloarthritis	201577001	Reactive arthritis of interphalangeal joint of toe	105	Arthritis: reactive arthritis
784332006	Spondyloarthritis	201571000	Reactive arthritis of joint of ankle	105	Arthritis: reactive arthritis
784332006	Spondyloarthritis	16015311000119101	Reactive arthritis of joint of bilateral ankles	105	Arthritis: reactive arthritis
784332006	Spondyloarthritis	16005871000119103	Reactive arthritis of joint of bilateral elbows	105	Arthritis: reactive arthritis
784332006	Spondyloarthritis	16011031000119106	Reactive arthritis of joint of bilateral feet	105	Arthritis: reactive arthritis
784332006	Spondyloarthritis	16006791000119102	Reactive arthritis of joint of bilateral hands	105	Arthritis: reactive arthritis
784332006	Spondyloarthritis	16008231000119108	Reactive arthritis of joint of bilateral wrist regions	105	Arthritis: reactive arthritis
784332006	Spondyloarthritis	201561002	Reactive arthritis of joint of elbow	105	Arthritis: reactive arthritis
784332006	Spondyloarthritis	1288006003	Reactive arthritis of joint of foot	105	Arthritis: reactive arthritis
784332006	Spondyloarthritis	104661000119102	Reactive arthritis of joint of hand	105	Arthritis: reactive arthritis
784332006	Spondyloarthritis	201567003	Reactive arthritis of joint of hip	105	Arthritis: reactive arthritis
784332006	Spondyloarthritis	201569000	Reactive arthritis of joint of knee	105	Arthritis: reactive arthritis
784332006	Spondyloarthritis	16583441000119107	Reactive arthritis of joint of left ankle	105	Arthritis: reactive arthritis
784332006	Spondyloarthritis	319521000119104	Reactive arthritis of joint of left elbow	105	Arthritis: reactive arthritis
784332006	Spondyloarthritis	1073571000119107	Reactive arthritis of joint of left foot	105	Arthritis: reactive arthritis
784332006	Spondyloarthritis	319531000119101	Reactive arthritis of joint of left hand	105	Arthritis: reactive arthritis
784332006	Spondyloarthritis	319571000119103	Reactive arthritis of joint of left wrist region	105	Arthritis: reactive arthritis
784332006	Spondyloarthritis	16583401000119105	Reactive arthritis of joint of right ankle	105	Arthritis: reactive arthritis
784332006	Spondyloarthritis	319591000119102	Reactive arthritis of joint of right elbow	105	Arthritis: reactive arthritis
784332006	Spondyloarthritis	1073561000119101	Reactive arthritis of joint of right foot	105	Arthritis: reactive arthritis
784332006	Spondyloarthritis	319601000119109	Reactive arthritis of joint of right hand	105	Arthritis: reactive arthritis
784332006	Spondyloarthritis	319641000119106	Reactive arthritis of joint of right wrist region	105	Arthritis: reactive arthritis
784332006	Spondyloarthritis	1290723001	Reactive arthritis of joint of wrist region	105	Arthritis: reactive arthritis
784332006	Spondyloarthritis	319561000119109	Reactive arthritis of left glenohumeral joint	105	Arthritis: reactive arthritis
784332006	Spondyloarthritis	319541000119105	Reactive arthritis of left hip joint	105	Arthritis: reactive arthritis
784332006	Spondyloarthritis	319551000119107	Reactive arthritis of left knee joint	105	Arthritis: reactive arthritis
784332006	Spondyloarthritis	201576005	Reactive arthritis of lesser metatarsophalangeal joint	105	Arthritis: reactive arthritis
784332006	Spondyloarthritis	201564005	Reactive arthritis of metacarpophalangeal joint	105	Arthritis: reactive arthritis
784332006	Spondyloarthritis	1290724007	Reactive arthritis of radiocarpal joint	105	Arthritis: reactive arthritis
784332006	Spondyloarthritis	319631000119102	Reactive arthritis of right glenohumeral joint	105	Arthritis: reactive arthritis
784332006	Spondyloarthritis	319611000119107	Reactive arthritis of right hip joint	105	Arthritis: reactive arthritis
784332006	Spondyloarthritis	319621000119100	Reactive arthritis of right knee joint	105	Arthritis: reactive arthritis
784332006	Spondyloarthritis	201568008	Reactive arthritis of sacroiliac joint	105	Arthritis: reactive arthritis
784332006	Spondyloarthritis	201559006	Reactive arthritis of sternoclavicular joint	105	Arthritis: reactive arthritis
784332006	Spondyloarthritis	201572007	Reactive arthritis of subtalar joint	105	Arthritis: reactive arthritis
784332006	Spondyloarthritis	201573002	Reactive arthritis of talonavicular joint	105	Arthritis: reactive arthritis
784332006	Spondyloarthritis	201570004	Reactive arthritis of tibiofibular joint	105	Arthritis: reactive arthritis
784332006	Spondyloarthritis	67224007	Reactive arthritis triad	105	Arthritis: reactive arthritis
784332006	Spondyloarthritis	783711009	Sexually acquired reactive arthritis	105	Arthritis: reactive arthritis
42111000175103	Autoinflammatory disease	239920006	Adult onset Still's disease	106	Arthritis: adult onset Still's disease
85828009	Autoimmune disease	838359008	Acute cutaneous lupus erythematosus	107	Connective: Lupus erythematosus
85828009	Autoimmune disease	403486000	Acute systemic lupus erythematosus	107	Connective: Lupus erythematosus
85828009	Autoimmune disease	773333003	Autosomal systemic lupus erythematosus	107	Connective: Lupus erythematosus
42111000175103	Autoinflammatory disease	773333003	Autosomal systemic lupus erythematosus	107	Connective: Lupus erythematosus
85828009	Autoimmune disease	239889005	Bullous systemic lupus erythematosus	107	Connective: Lupus erythematosus
85828009	Autoimmune disease	7119001	Cutaneous lupus erythematosus	107	Connective: Lupus erythematosus
85828009	Autoimmune disease	200938002	Discoid lupus erythematosus	107	Connective: Lupus erythematosus
85828009	Autoimmune disease	79291003	Discoid lupus erythematosus of eyelid	107	Connective: Lupus erythematosus
85828009	Autoimmune disease	403498005	Discoid lupus erythematosus of face	107	Connective: Lupus erythematosus
85828009	Autoimmune disease	403501005	Discoid lupus erythematosus of foot	107	Connective: Lupus erythematosus
85828009	Autoimmune disease	403496009	Discoid lupus erythematosus of genital mucous membranes	107	Connective: Lupus erythematosus
85828009	Autoimmune disease	403500006	Discoid lupus erythematosus of hands	107	Connective: Lupus erythematosus
85828009	Autoimmune disease	342631000119104	Discoid lupus erythematosus of left lower eyelid	107	Connective: Lupus erythematosus
85828009	Autoimmune disease	342621000119102	Discoid lupus erythematosus of left upper eyelid	107	Connective: Lupus erythematosus
85828009	Autoimmune disease	403499002	Discoid lupus erythematosus of lip	107	Connective: Lupus erythematosus
85828009	Autoimmune disease	700269001	Discoid lupus erythematosus of lower eyelid	107	Connective: Lupus erythematosus
85828009	Autoimmune disease	403494007	Discoid lupus erythematosus of mucous membranes	107	Connective: Lupus erythematosus
85828009	Autoimmune disease	403495008	Discoid lupus erythematosus of oral mucosa	107	Connective: Lupus erythematosus
85828009	Autoimmune disease	342601000119106	Discoid lupus erythematosus of right lower eyelid	107	Connective: Lupus erythematosus
85828009	Autoimmune disease	342591000119104	Discoid lupus erythematosus of right upper eyelid	107	Connective: Lupus erythematosus
85828009	Autoimmune disease	403497000	Discoid lupus erythematosus of scalp	107	Connective: Lupus erythematosus
85828009	Autoimmune disease	342641000119108	Discoid lupus erythematosus of skin of left eyelid	107	Connective: Lupus erythematosus
85828009	Autoimmune disease	342611000119109	Discoid lupus erythematosus of skin of right eyelid	107	Connective: Lupus erythematosus
85828009	Autoimmune disease	700334001	Discoid lupus erythematosus of upper eyelid	107	Connective: Lupus erythematosus
85828009	Autoimmune disease	403491004	Erythema multiforme-like lupus erythematosus	107	Connective: Lupus erythematosus
85828009	Autoimmune disease	403487009	Fulminating systemic lupus erythematosus	107	Connective: Lupus erythematosus
85828009	Autoimmune disease	239886003	Limited lupus erythematosus	107	Connective: Lupus erythematosus
85828009	Autoimmune disease	196138005	Lung disease with systemic lupus erythematosus	107	Connective: Lupus erythematosus
85828009	Autoimmune disease	77753005	Lupus disease of the lung	107	Connective: Lupus erythematosus
85828009	Autoimmune disease	200936003	Lupus erythematosus	107	Connective: Lupus erythematosus
85828009	Autoimmune disease	238926009	Lupus erythematosus and erythema multiforme-like syndrome	107	Connective: Lupus erythematosus
85828009	Autoimmune disease	200937007	Lupus erythematosus chronicus	107	Connective: Lupus erythematosus
85828009	Autoimmune disease	200939005	Lupus erythematosus migrans	107	Connective: Lupus erythematosus
85828009	Autoimmune disease	200940007	Lupus erythematosus nodularis	107	Connective: Lupus erythematosus
85828009	Autoimmune disease	707301001	Lupus erythematosus of oral mucous membrane	107	Connective: Lupus erythematosus
85828009	Autoimmune disease	15084002	Lupus erythematosus profundus	107	Connective: Lupus erythematosus
85828009	Autoimmune disease	200941006	Lupus erythematosus tumidus	107	Connective: Lupus erythematosus
85828009	Autoimmune disease	200942004	Lupus erythematosus unguium mutilans	107	Connective: Lupus erythematosus
85828009	Autoimmune disease	403513000	Lupus erythematosus-associated nail dystrophy	107	Connective: Lupus erythematosus
31996006	Vasculitis	403511003	Lupus erythematosus-associated necrotizing vasculitis	107	Connective: Lupus erythematosus
85828009	Autoimmune disease	19682006	Lupus hepatitis	107	Connective: Lupus erythematosus
85828009	Autoimmune disease	239888002	Lupus panniculitis	107	Connective: Lupus erythematosus
31996006	Vasculitis	239944008	Lupus vasculitis	107	Connective: Lupus erythematosus
85828009	Autoimmune disease	95609003	Neonatal lupus erythematosus	107	Connective: Lupus erythematosus
85828009	Autoimmune disease	295101000119105	Nephropathy co-occurrent and due to systemic lupus erythematosus	107	Connective: Lupus erythematosus
85828009	Autoimmune disease	295111000119108	Nephrotic syndrome co-occurrent and due to systemic lupus erythematosus	107	Connective: Lupus erythematosus
85828009	Autoimmune disease	25380002	Pericarditis co-occurrent and due to systemic lupus erythematosus	107	Connective: Lupus erythematosus
85828009	Autoimmune disease	95332009	Rash of systemic lupus erythematosus	107	Connective: Lupus erythematosus
31996006	Vasculitis	417303004	Retinal vasculitis due to systemic lupus erythematosus	107	Connective: Lupus erythematosus
85828009	Autoimmune disease	732960002	Secondary autoimmune hemolytic anemia co-occurrent and due to systemic lupus erythematosus	107	Connective: Lupus erythematosus
85828009	Autoimmune disease	239891002	Subacute cutaneous lupus erythematosus	107	Connective: Lupus erythematosus
85828009	Autoimmune disease	403489007	Subacute cutaneous lupus erythematosus, annular/polycyclic type	107	Connective: Lupus erythematosus
85828009	Autoimmune disease	403490003	Subacute cutaneous lupus erythematosus, papulosquamous type	107	Connective: Lupus erythematosus
85828009	Autoimmune disease	55464009	Systemic lupus erythematosus	107	Connective: Lupus erythematosus
85828009	Autoimmune disease	95644001	Systemic lupus erythematosus encephalitis	107	Connective: Lupus erythematosus
31996006	Vasculitis	95644001	Systemic lupus erythematosus encephalitis	107	Connective: Lupus erythematosus
85828009	Autoimmune disease	68815009	Systemic lupus erythematosus glomerulonephritis syndrome	107	Connective: Lupus erythematosus
85828009	Autoimmune disease	73286009	Systemic lupus erythematosus glomerulonephritis syndrome, World Health Organization class I	107	Connective: Lupus erythematosus
85828009	Autoimmune disease	4676006	Systemic lupus erythematosus glomerulonephritis syndrome, World Health Organization class II	107	Connective: Lupus erythematosus
85828009	Autoimmune disease	76521009	Systemic lupus erythematosus glomerulonephritis syndrome, World Health Organization class III	107	Connective: Lupus erythematosus
85828009	Autoimmune disease	36402006	Systemic lupus erythematosus glomerulonephritis syndrome, World Health Organization class IV	107	Connective: Lupus erythematosus
85828009	Autoimmune disease	52042003	Systemic lupus erythematosus glomerulonephritis syndrome, World Health Organization class V	107	Connective: Lupus erythematosus
85828009	Autoimmune disease	11013005	Systemic lupus erythematosus glomerulonephritis syndrome, World Health Organization class VI	107	Connective: Lupus erythematosus
85828009	Autoimmune disease	698694005	Systemic lupus erythematosus in remission	107	Connective: Lupus erythematosus
85828009	Autoimmune disease	403488004	Systemic lupus erythematosus of childhood	107	Connective: Lupus erythematosus
85828009	Autoimmune disease	239890001	Systemic lupus erythematosus with multisystem involvement	107	Connective: Lupus erythematosus
85828009	Autoimmune disease	239887007	Systemic lupus erythematosus with organ/system involvement	107	Connective: Lupus erythematosus
85828009	Autoimmune disease	309762007	Systemic lupus erythematosus with pericarditis	107	Connective: Lupus erythematosus
85828009	Autoimmune disease	402865003	Systemic lupus erythematosus-associated antiphospholipid syndrome	107	Connective: Lupus erythematosus
85828009	Autoimmune disease	397856003	Systemic lupus erythematosus-related syndrome	107	Connective: Lupus erythematosus
31541009	Sarcoidosis	234529004	Acute sarcoid polymyositis	108	Connective: Sarcoidosis
31541009	Sarcoidosis	238674006	Acute skin sarcoidosis	108	Connective: Sarcoidosis
31541009	Sarcoidosis	1144986007	Annular sarcoidosis	108	Connective: Sarcoidosis
31541009	Sarcoidosis	402369000	Atrophic sarcoidosis	108	Connective: Sarcoidosis
31541009	Sarcoidosis	75403004	Cardiac sarcoidosis	108	Connective: Sarcoidosis
31541009	Sarcoidosis	111936002	Cerebral sarcoidosis	108	Connective: Sarcoidosis
31541009	Sarcoidosis	55941000	Cutaneous sarcoidosis	108	Connective: Sarcoidosis
31541009	Sarcoidosis	724780002	Demyelination of central nervous system co-occurrent and due to neurosarcoidosis	108	Connective: Sarcoidosis
31541009	Sarcoidosis	233771008	Endobronchial sarcoidosis	108	Connective: Sarcoidosis
31541009	Sarcoidosis	37061001	Granulomatous sarcoid nephropathy	108	Connective: Sarcoidosis
31541009	Sarcoidosis	4416007	Heerfordt's syndrome	108	Connective: Sarcoidosis
31541009	Sarcoidosis	197368002	Hepatic granulomas in sarcoidosis	108	Connective: Sarcoidosis
31541009	Sarcoidosis	233744008	Hilar lymph node sarcoidosis	108	Connective: Sarcoidosis
31541009	Sarcoidosis	402373002	Hypomelanotic sarcoidosis	108	Connective: Sarcoidosis
31541009	Sarcoidosis	402368008	Ichthyosiform sarcoidosis	108	Connective: Sarcoidosis
31541009	Sarcoidosis	234527002	Lacrimal and parotid gland sarcoidosis	108	Connective: Sarcoidosis
31541009	Sarcoidosis	232458003	Laryngeal sarcoidosis	108	Connective: Sarcoidosis
31541009	Sarcoidosis	238681004	Lichenoid sarcoidosis	108	Connective: Sarcoidosis
427439005	Immune hypersensitivity disorder by mechanism	238676008	Lofgrens syndrome	108	Connective: Sarcoidosis
31541009	Sarcoidosis	64757003	Lymph node sarcoidosis	108	Connective: Sarcoidosis
31541009	Sarcoidosis	238677004	Maculopapular sarcoidosis	108	Connective: Sarcoidosis
31541009	Sarcoidosis	233743002	Mediastinal lymph node sarcoidosis	108	Connective: Sarcoidosis
31541009	Sarcoidosis	232368009	Nasal sarcoidosis	108	Connective: Sarcoidosis
31541009	Sarcoidosis	234528007	Nasopharyngeal sarcoidosis	108	Connective: Sarcoidosis
31541009	Sarcoidosis	111292008	Necrotizing sarcoid granulomatosis	108	Connective: Sarcoidosis
31541009	Sarcoidosis	230193008	Neurosarcoidosis	108	Connective: Sarcoidosis
31541009	Sarcoidosis	234526006	Ocular sarcoidosis	108	Connective: Sarcoidosis
31541009	Sarcoidosis	234531008	Orofacial sarcoid	108	Connective: Sarcoidosis
31541009	Sarcoidosis	870334009	Palmoplantar sarcoidosis	108	Connective: Sarcoidosis
31541009	Sarcoidosis	238680003	Papular sarcoidosis	108	Connective: Sarcoidosis
31541009	Sarcoidosis	697921005	Pulmonary hypertension in sarcoidosis	108	Connective: Sarcoidosis
31541009	Sarcoidosis	24369008	Pulmonary sarcoidosis	108	Connective: Sarcoidosis
31541009	Sarcoidosis	361198004	Sarcoid arthritis	108	Connective: Sarcoidosis
31541009	Sarcoidosis	361197009	Sarcoid arthropathy	108	Connective: Sarcoidosis
31541009	Sarcoidosis	234524009	Sarcoid dactylitis	108	Connective: Sarcoidosis
31541009	Sarcoidosis	195033009	Sarcoid heart muscle disease	108	Connective: Sarcoidosis
31541009	Sarcoidosis	192673008	Sarcoid meningitis	108	Connective: Sarcoidosis
31541009	Sarcoidosis	193195000	Sarcoid neuropathy	108	Connective: Sarcoidosis
31541009	Sarcoidosis	231799005	Sarcoid skin of eyelid	108	Connective: Sarcoidosis
31541009	Sarcoidosis	400127001	Sarcoidal granuloma of skin	108	Connective: Sarcoidosis
31541009	Sarcoidosis	238679001	Sarcoidosis in scar	108	Connective: Sarcoidosis
31541009	Sarcoidosis	735433009	Sarcoidosis of digestive system	108	Connective: Sarcoidosis
31541009	Sarcoidosis	310607007	Sarcoidosis of inferior turbinates	108	Connective: Sarcoidosis
31541009	Sarcoidosis	1231657009	Sarcoidosis of lacrimal gland	108	Connective: Sarcoidosis
31541009	Sarcoidosis	187233002	Sarcoidosis of lung with sarcoidosis of lymph nodes	108	Connective: Sarcoidosis
31541009	Sarcoidosis	707238003	Sarcoidosis of oral cavity	108	Connective: Sarcoidosis
31541009	Sarcoidosis	1231658004	Sarcoidosis of orbit	108	Connective: Sarcoidosis
31541009	Sarcoidosis	425384007	Sarcoidosis with glomerulonephritis	108	Connective: Sarcoidosis
31541009	Sarcoidosis	91259005	Sarcoidosis, angiolupoid type	108	Connective: Sarcoidosis
31541009	Sarcoidosis	9529007	Sarcoidosis, erythrodermic type	108	Connective: Sarcoidosis
31541009	Sarcoidosis	72470008	Sarcoidosis, lupus pernio type	108	Connective: Sarcoidosis
31541009	Sarcoidosis	111937006	Sarcoidosis, nodular type	108	Connective: Sarcoidosis
31541009	Sarcoidosis	54515008	Sarcoidosis, plaque type	108	Connective: Sarcoidosis
31541009	Sarcoidosis	17363001	Splenic sarcoidosis	108	Connective: Sarcoidosis
31541009	Sarcoidosis	233767005	Stage 1 pulmonary sarcoidosis	108	Connective: Sarcoidosis
31541009	Sarcoidosis	233768000	Stage 2 pulmonary sarcoidosis	108	Connective: Sarcoidosis
31541009	Sarcoidosis	233769008	Stage 3 pulmonary sarcoidosis	108	Connective: Sarcoidosis
31541009	Sarcoidosis	233770009	Stage 4 pulmonary sarcoidosis	108	Connective: Sarcoidosis
31541009	Sarcoidosis	80941006	Subcutaneous sarcoidosis	108	Connective: Sarcoidosis
31541009	Sarcoidosis	402379003	Talc granuloma of umbilicus	108	Connective: Sarcoidosis
31541009	Sarcoidosis	402370004	Ulcerative sarcoidosis	108	Connective: Sarcoidosis
31541009	Sarcoidosis	402371000	Verrucous sarcoidosis	108	Connective: Sarcoidosis
85828009	Autoimmune disease	236503001	Acute scleroderma renal crisis	109	Connective: Scleroderma
85828009	Autoimmune disease	51156002	Coup de sabre scleroderma	109	Connective: Scleroderma
85828009	Autoimmune disease	1144925008	Diffuse systemic sclerosis of childhood	109	Connective: Scleroderma
85828009	Autoimmune disease	89681000119101	Glomerulonephritis co-occurrent and due to scleroderma	109	Connective: Scleroderma
85828009	Autoimmune disease	299276009	Limited systemic sclerosis	109	Connective: Scleroderma
85828009	Autoimmune disease	95330001	Linear immunoglobulin A dermatosis	109	Connective: Scleroderma
85828009	Autoimmune disease	22784002	Linear scleroderma	109	Connective: Scleroderma
85828009	Autoimmune disease	196133001	Lung disease with systemic sclerosis	109	Connective: Scleroderma
85828009	Autoimmune disease	774080007	Neonatal scleroderma	109	Connective: Scleroderma
85828009	Autoimmune disease	402712002	Occupational scleroderma	109	Connective: Scleroderma
85828009	Autoimmune disease	724603009	Pediatric onset systemic sclerosis	109	Connective: Scleroderma
85828009	Autoimmune disease	87442008	Pericarditis co-occurrent and due to scleroderma	109	Connective: Scleroderma
85828009	Autoimmune disease	715401008	Primary biliary cirrhosis co-occurrent with systemic scleroderma	109	Connective: Scleroderma
85828009	Autoimmune disease	444133002	Progressive systemic sclerosis	109	Connective: Scleroderma
85828009	Autoimmune disease	236502006	Renal involvement in scleroderma	109	Connective: Scleroderma
85828009	Autoimmune disease	267874003	Scleroderma	109	Connective: Scleroderma
31996006	Vasculitis	403518009	Scleroderma-associated necrotizing vasculitis	109	Connective: Scleroderma
85828009	Autoimmune disease	89155008	Systemic sclerosis	109	Connective: Scleroderma
85828009	Autoimmune disease	443872005	Systemic sclerosis caused by chemical	109	Connective: Scleroderma
85828009	Autoimmune disease	128461001	Systemic sclerosis sine scleroderma	109	Connective: Scleroderma
85828009	Autoimmune disease	298285004	Systemic sclerosis with limited cutaneous involvement	109	Connective: Scleroderma
85828009	Autoimmune disease	128460000	Systemic sclerosis, diffuse	109	Connective: Scleroderma
85828009	Autoimmune disease	724782005	Demyelination of central nervous system co-occurrent and due to Sjogren disease	110	Connective: Sjogren' syndrome
85828009	Autoimmune disease	78946008	Keratoconjunctivitis sicca, in Sjögren's syndrome	110	Connective: Sjogren' syndrome
85828009	Autoimmune disease	196137000	Lung disease with Sjögren's disease	110	Connective: Sjogren' syndrome
85828009	Autoimmune disease	126766000	Lymphoepithelial sialadenitis of Sjögren's syndrome	110	Connective: Sjogren' syndrome
85828009	Autoimmune disease	762303003	Pediatric onset Sjögren syndrome	110	Connective: Sjogren' syndrome
85828009	Autoimmune disease	239912009	Primary Sjögren's syndrome	110	Connective: Sjogren' syndrome
85828009	Autoimmune disease	239915006	Secondary Sjögren's syndrome	110	Connective: Sjogren' syndrome
85828009	Autoimmune disease	83901003	Sjögren's syndrome	110	Connective: Sjogren' syndrome
31996006	Vasculitis	1144950006	Vasculitis due to Sjögren syndrome	110	Connective: Sjogren' syndrome
85828009	Autoimmune disease	72275000	Relapsing polychondritis	111	Connective: polychondritis
85828009	Autoimmune disease	232439007	Relapsing polychondritis of larynx	111	Connective: polychondritis
85828009	Autoimmune disease	362992004	Autoimmune connective tissue disorder	112	Connective: other or unspecified
85828009	Autoimmune disease	398049005	Mixed collagen vascular disease	112	Connective: other or unspecified
85828009	Autoimmune disease	76715008	Addison's disease due to autoimmunity	113	Endocrine: autoimmune adrenalitis
85828009	Autoimmune disease	237519003	Autoimmune hypothyroidism	114	Endocrine: thyroid
85828009	Autoimmune disease	190454008	Autoimmune parathyroiditis	114	Endocrine: thyroid
85828009	Autoimmune disease	66944004	Autoimmune thyroiditis	114	Endocrine: thyroid
85828009	Autoimmune disease	1197416000	Euthyroid Graves' eye disease	114	Endocrine: thyroid
85828009	Autoimmune disease	353295004	Graves' disease	114	Endocrine: thyroid
85828009	Autoimmune disease	137421000119106	Graves' disease in remission	114	Endocrine: thyroid
85828009	Autoimmune disease	26151008	Graves' disease with acropachy AND with thyrotoxic crisis	114	Endocrine: thyroid
85828009	Autoimmune disease	479003	Graves' disease with pretibial myxedema AND with thyrotoxic crisis	114	Endocrine: thyroid
85828009	Autoimmune disease	21983002	Hashimoto thyroiditis	114	Endocrine: thyroid
85828009	Autoimmune disease	237500008	Hashitoxicosis - transient	114	Endocrine: thyroid
85828009	Autoimmune disease	27538003	Hyperthyroidism with Hashimoto disease	114	Endocrine: thyroid
85828009	Autoimmune disease	237520009	Hypothyroidism due to Hashimoto's thyroiditis	114	Endocrine: thyroid
85828009	Autoimmune disease	237521008	Hypothyroidism due to thyroid stimulating hormone receptor blocking antibody	114	Endocrine: thyroid
85828009	Autoimmune disease	1231239003	Inflammation of lacrimal gland due to Graves' disease	114	Endocrine: thyroid
85828009	Autoimmune disease	237824009	Juvenile Graves' disease	114	Endocrine: thyroid
85828009	Autoimmune disease	59957008	Neonatal Graves' disease	114	Endocrine: thyroid
85828009	Autoimmune disease	771271000	Steroid-responsive encephalopathy associated with autoimmune thyroiditis	114	Endocrine: thyroid
85828009	Autoimmune disease	361125005	Subacute autoimmune thyroiditis	114	Endocrine: thyroid
85828009	Autoimmune disease	276177000	Thyroid eye disease	114	Endocrine: thyroid
85828009	Autoimmune disease	237499004	Thyrotoxicosis due to Graves' disease	114	Endocrine: thyroid
85828009	Autoimmune disease	15470004	Toxic diffuse goiter with acropachy	114	Endocrine: thyroid
85828009	Autoimmune disease	60268006	Toxic diffuse goiter with pretibial myxedema	114	Endocrine: thyroid
85828009	Autoimmune disease	60216004	Toxic diffuse goiter with thyrotoxic crisis	114	Endocrine: thyroid
46635009	Diabetes mellitus type 1	290002008	Brittle type 1 diabetes mellitus	115	Endocrine: T1D
46635009	Diabetes mellitus type 1	31321000119102	Diabetes mellitus type 1 without retinopathy	115	Endocrine: T1D
46635009	Diabetes mellitus type 1	368521000119107	Disorder of nerve co-occurrent and due to type 1 diabetes mellitus	115	Endocrine: T1D
46635009	Diabetes mellitus type 1	1217068008	Fulminant type 1 diabetes mellitus	115	Endocrine: T1D
46635009	Diabetes mellitus type 1	23045005	Insulin dependent diabetes mellitus type IA	115	Endocrine: T1D
46635009	Diabetes mellitus type 1	28032008	Insulin dependent diabetes mellitus type IB	115	Endocrine: T1D
85828009	Autoimmune disease	237652003	Insulin resistance - type B	115	Endocrine: T1D
46635009	Diabetes mellitus type 1	1255271005	Juvenile-onset diabetes mellitus, central and peripheral neurodegeneration syndrome	115	Endocrine: T1D
46635009	Diabetes mellitus type 1	426875007	Latent autoimmune diabetes mellitus in adult	115	Endocrine: T1D
46635009	Diabetes mellitus type 1	870528001	Newly diagnosed type 1 diabetes mellitus	115	Endocrine: T1D
46635009	Diabetes mellitus type 1	199229001	Pre-existing type 1 diabetes mellitus	115	Endocrine: T1D
46635009	Diabetes mellitus type 1	609564002	Pre-existing type 1 diabetes mellitus in pregnancy	115	Endocrine: T1D
46635009	Diabetes mellitus type 1	609566000	Pregnancy and type 1 diabetes mellitus	115	Endocrine: T1D
46635009	Diabetes mellitus type 1	1290118005	Presymptomatic diabetes mellitus type 1	115	Endocrine: T1D
46635009	Diabetes mellitus type 1	703137001	Type I diabetes mellitus in remission	115	Endocrine: T1D
46635009	Diabetes mellitus type 1	190372001	Type I diabetes mellitus maturity onset	115	Endocrine: T1D
46635009	Diabetes mellitus type 1	190368000	Type I diabetes mellitus with ulcer	115	Endocrine: T1D
46635009	Diabetes mellitus type 1	313435000	Type I diabetes mellitus without complication	115	Endocrine: T1D
46635009	Diabetes mellitus type 1	444073006	Uncontrolled type 1 diabetes mellitus	115	Endocrine: T1D
46635009	Diabetes mellitus type 1	444074000	Well controlled type 1 diabetes mellitus	115	Endocrine: T1D
85828009	Autoimmune disease	237822008	Autoimmune endocrine disease	116	Endocrine: other or unspecified
85828009	Autoimmune disease	75316000	Autoimmune hypoparathyroidism	116	Endocrine: other or unspecified
85828009	Autoimmune disease	1186855002	Autoimmune hypopituitarism	116	Endocrine: other or unspecified
85828009	Autoimmune disease	1186859008	Autoimmune male infertility	116	Endocrine: other or unspecified
85828009	Autoimmune disease	449731009	Autoimmune polyendocrine syndrome type 3	116	Endocrine: other or unspecified
85828009	Autoimmune disease	449730005	Autoimmune polyendocrine syndrome type 4	116	Endocrine: other or unspecified
85828009	Autoimmune disease	41864002	Autoimmune polyendocrinopathy	116	Endocrine: other or unspecified
85828009	Autoimmune disease	237790001	Autoimmune primary ovarian failure	116	Endocrine: other or unspecified
85828009	Autoimmune disease	11244009	Polyglandular autoimmune syndrome, type 1	116	Endocrine: other or unspecified
85828009	Autoimmune disease	83728000	Polyglandular autoimmune syndrome, type 2	116	Endocrine: other or unspecified
85828009	Autoimmune disease	127053000	Post-infectious cold agglutinin disease	116	Endocrine: other or unspecified
85828009	Autoimmune disease	1208830003	Autoimmune interstitial keratitis	117	Eye: other or unspecified
85828009	Autoimmune disease	723022008	Autoimmune keratitis	117	Eye: other or unspecified
85828009	Autoimmune disease	1208829008	Autoimmune retinitis	117	Eye: other or unspecified
85828009	Autoimmune disease	713654004	Autoimmune cholangitis	118	GI: cholangetic autoimmune and liver
85828009	Autoimmune disease	235890007	Autoimmune liver disease	118	GI: cholangetic autoimmune and liver
197441003	Primary sclerosing cholangitis	735733008	Cirrhosis of liver co-occurrent and due to primary sclerosing cholangitis	118	GI: cholangetic autoimmune and liver
85828009	Autoimmune disease	31712002	Primary biliary cholangitis	118	GI: cholangetic autoimmune and liver
85828009	Autoimmune disease	1197704005	Autoantibody negative autoimmune hepatitis	119	GI: Autoimmune hepatitis
85828009	Autoimmune disease	408335007	Autoimmune hepatitis	119	GI: Autoimmune hepatitis
85828009	Autoimmune disease	721711009	Autoimmune hepatitis type 1	119	GI: Autoimmune hepatitis
85828009	Autoimmune disease	721712002	Autoimmune hepatitis type 2	119	GI: Autoimmune hepatitis
85828009	Autoimmune disease	721713007	Autoimmune hepatitis type 3	119	GI: Autoimmune hepatitis
85828009	Autoimmune disease	16098491000119109	Chronic autoimmune hepatitis	119	GI: Autoimmune hepatitis
396331005	Celiac disease	91867008	Adult form of celiac disease	120	GI: Celiac Disease
396331005	Celiac disease	396330006	Celiac crisis	120	GI: Celiac Disease
396331005	Celiac disease	396331005	Celiac disease	120	GI: Celiac Disease
396331005	Celiac disease	61715008	Celiac disease with diffuse intestinal ulceration	120	GI: Celiac Disease
85828009	Autoimmune disease	722386009	Celiac disease with epilepsy and cerebral calcification syndrome	120	GI: Celiac Disease
396331005	Celiac disease	1197730009	Microscopic enteritis	120	GI: Celiac Disease
396331005	Celiac disease	770593004	Refractory celiac disease	120	GI: Celiac Disease
24526004	Inflammatory bowel disease	1085131000119105	Abscess of intestine co-occurrent and due to chronic ulcerative pancolitis	121	Inflammatory bowel disease
24526004	Inflammatory bowel disease	1085231000119100	Abscess of intestine co-occurrent and due to chronic ulcerative rectosigmoiditis	121	Inflammatory bowel disease
24526004	Inflammatory bowel disease	1085901000119101	Abscess of intestine co-occurrent and due to Crohn's disease	121	Inflammatory bowel disease
24526004	Inflammatory bowel disease	1085751000119100	Abscess of intestine co-occurrent and due to Crohn's disease of large intestine	121	Inflammatory bowel disease
24526004	Inflammatory bowel disease	1085801000119106	Abscess of intestine co-occurrent and due to Crohn's disease of small and large intestine	121	Inflammatory bowel disease
24526004	Inflammatory bowel disease	1085851000119105	Abscess of intestine co-occurrent and due to Crohn's disease of small intestine	121	Inflammatory bowel disease
24526004	Inflammatory bowel disease	1092841000119100	Abscess of intestine co-occurrent and due to ulcerative colitis	121	Inflammatory bowel disease
24526004	Inflammatory bowel disease	969688801000119108	Acute left-sided ulcerative colitis	121	Inflammatory bowel disease
24526004	Inflammatory bowel disease	128600008	Acute ulcerative colitis	121	Inflammatory bowel disease
24526004	Inflammatory bowel disease	966011731000119103	Acute ulcerative pancolitis	121	Inflammatory bowel disease
24526004	Inflammatory bowel disease	453720571000119100	Acute ulcerative rectosigmoiditis	121	Inflammatory bowel disease
24526004	Inflammatory bowel disease	1300120005	Alkaline phosphatase intestinal gene related inflammatory bowel disease	121	Inflammatory bowel disease
24526004	Inflammatory bowel disease	8161000119106	Arthritis co-occurrent and due to Crohn's disease	121	Inflammatory bowel disease
24526004	Inflammatory bowel disease	441971007	Chronic left-sided ulcerative colitis	121	Inflammatory bowel disease
24526004	Inflammatory bowel disease	444546002	Chronic ulcerative colitis	121	Inflammatory bowel disease
24526004	Inflammatory bowel disease	15342002	Chronic ulcerative enterocolitis	121	Inflammatory bowel disease
24526004	Inflammatory bowel disease	13470001	Chronic ulcerative ileocolitis	121	Inflammatory bowel disease
24526004	Inflammatory bowel disease	442159003	Chronic ulcerative pancolitis	121	Inflammatory bowel disease
24526004	Inflammatory bowel disease	52506002	Chronic ulcerative rectosigmoiditis	121	Inflammatory bowel disease
24526004	Inflammatory bowel disease	501913511000119109	Chronic ulcerative rectosigmoiditis in remission	121	Inflammatory bowel disease
24526004	Inflammatory bowel disease	1197428008	Combined immunodeficiency, enteropathy spectrum	121	Inflammatory bowel disease
24526004	Inflammatory bowel disease	721702009	Crohn disease of anal canal	121	Inflammatory bowel disease
24526004	Inflammatory bowel disease	733157003	Crohn disease of appendix	121	Inflammatory bowel disease
24526004	Inflammatory bowel disease	1197732001	Crohn disease of colon and rectum	121	Inflammatory bowel disease
24526004	Inflammatory bowel disease	515623061000119105	Crohn disease of colon in remission	121	Inflammatory bowel disease
24526004	Inflammatory bowel disease	1197733006	Crohn disease of jejunum and ileum	121	Inflammatory bowel disease
24526004	Inflammatory bowel disease	206138281000119100	Crohn disease of rectum in remission	121	Inflammatory bowel disease
24526004	Inflammatory bowel disease	527788091000119106	Crohn disease of small intestine and large intestine in remission	121	Inflammatory bowel disease
24526004	Inflammatory bowel disease	253855721000119107	Crohn disease of small intestine in remission	121	Inflammatory bowel disease
24526004	Inflammatory bowel disease	737195007	Crohn disease of upper gastrointestinal tract	121	Inflammatory bowel disease
24526004	Inflammatory bowel disease	34000006	Crohn's disease	121	Inflammatory bowel disease
24526004	Inflammatory bowel disease	426549001	Crohn's disease in remission	121	Inflammatory bowel disease
24526004	Inflammatory bowel disease	50440006	Crohn's disease of colon	121	Inflammatory bowel disease
24526004	Inflammatory bowel disease	56287005	Crohn's disease of duodenum	121	Inflammatory bowel disease
24526004	Inflammatory bowel disease	235607002	Crohn's disease of esophagus	121	Inflammatory bowel disease
24526004	Inflammatory bowel disease	722850002	Crohn's disease of gastrointestinal anastomosis	121	Inflammatory bowel disease
24526004	Inflammatory bowel disease	234999001	Crohn's disease of gingivae	121	Inflammatory bowel disease
24526004	Inflammatory bowel disease	38106008	Crohn's disease of ileum	121	Inflammatory bowel disease
24526004	Inflammatory bowel disease	397173003	Crohn's disease of intestine	121	Inflammatory bowel disease
24526004	Inflammatory bowel disease	91390005	Crohn's disease of jejunum	121	Inflammatory bowel disease
24526004	Inflammatory bowel disease	7620006	Crohn's disease of large bowel	121	Inflammatory bowel disease
24526004	Inflammatory bowel disease	196578009	Crohn's disease of oral soft tissues	121	Inflammatory bowel disease
24526004	Inflammatory bowel disease	1197727002	Crohn's disease of parastomal skin	121	Inflammatory bowel disease
24526004	Inflammatory bowel disease	402376005	Crohn's disease of penis	121	Inflammatory bowel disease
24526004	Inflammatory bowel disease	70622003	Crohn's disease of pyloric antrum	121	Inflammatory bowel disease
24526004	Inflammatory bowel disease	61424003	Crohn's disease of pylorus	121	Inflammatory bowel disease
24526004	Inflammatory bowel disease	3815005	Crohn's disease of rectum	121	Inflammatory bowel disease
24526004	Inflammatory bowel disease	402377001	Crohn's disease of scrotum	121	Inflammatory bowel disease
24526004	Inflammatory bowel disease	399946006	Crohn's disease of skin	121	Inflammatory bowel disease
24526004	Inflammatory bowel disease	71833008	Crohn's disease of small and large intestines	121	Inflammatory bowel disease
24526004	Inflammatory bowel disease	56689002	Crohn's disease of small intestine	121	Inflammatory bowel disease
24526004	Inflammatory bowel disease	235664007	Crohn's disease of stomach	121	Inflammatory bowel disease
24526004	Inflammatory bowel disease	196977009	Crohn's disease of terminal ileum	121	Inflammatory bowel disease
24526004	Inflammatory bowel disease	402375009	Crohn's disease of vulva	121	Inflammatory bowel disease
24526004	Inflammatory bowel disease	24829000	Eosinophilic ulcerative colitis	121	Inflammatory bowel disease
24526004	Inflammatory bowel disease	414153008	Exacerbation of Crohn's disease of large intestine	121	Inflammatory bowel disease
24526004	Inflammatory bowel disease	414154002	Exacerbation of Crohn's disease of small intestine	121	Inflammatory bowel disease
24526004	Inflammatory bowel disease	414156000	Exacerbation of ulcerative colitis	121	Inflammatory bowel disease
24526004	Inflammatory bowel disease	726101009	Extraintestinal Crohn's	121	Inflammatory bowel disease
24526004	Inflammatory bowel disease	397172008	Gastrointestinal Crohn's disease	121	Inflammatory bowel disease
85828009	Autoimmune disease	771333006	Immune dysregulation, inflammatory bowel disease, arthritis, recurrent infection syndrome	121	Inflammatory bowel disease
85828009	Autoimmune disease	1186654001	Immune dysregulation, inflammatory bowel disease, arthritis, recurrent infection, lymphopenia syndrome	121	Inflammatory bowel disease
24526004	Inflammatory bowel disease	1186721005	Infantile inflammatory bowel disease with neurological involvement	121	Inflammatory bowel disease
24526004	Inflammatory bowel disease	721686000	Inflammatory polyps co-occurrent and due to inflammatory bowel disease	121	Inflammatory bowel disease
24526004	Inflammatory bowel disease	1173999006	Interleukin 21 related infantile inflammatory bowel disease	121	Inflammatory bowel disease
24526004	Inflammatory bowel disease	788718000	Iritis co-occurrent with inflammatory bowel disease	121	Inflammatory bowel disease
24526004	Inflammatory bowel disease	410485009	Iritis with Crohn's disease	121	Inflammatory bowel disease
24526004	Inflammatory bowel disease	410484008	Iritis with ulcerative colitis	121	Inflammatory bowel disease
85828009	Autoimmune disease	201805000	Juvenile arthritis in Crohn's disease	121	Inflammatory bowel disease
24526004	Inflammatory bowel disease	201805000	Juvenile arthritis in Crohn's disease	121	Inflammatory bowel disease
85828009	Autoimmune disease	201807008	Juvenile arthritis in ulcerative colitis	121	Inflammatory bowel disease
24526004	Inflammatory bowel disease	201807008	Juvenile arthritis in ulcerative colitis	121	Inflammatory bowel disease
85828009	Autoimmune disease	239809007	Juvenile arthritis of inflammatory bowel disease	121	Inflammatory bowel disease
24526004	Inflammatory bowel disease	239809007	Juvenile arthritis of inflammatory bowel disease	121	Inflammatory bowel disease
24526004	Inflammatory bowel disease	445243001	Left sided ulcerative colitis	121	Inflammatory bowel disease
24526004	Inflammatory bowel disease	214036171000119109	Left sided ulcerative colitis in remission	121	Inflammatory bowel disease
24526004	Inflammatory bowel disease	402378006	Metastatic Crohn's disease of skin	121	Inflammatory bowel disease
24526004	Inflammatory bowel disease	78324009	Mild chronic ulcerative colitis	121	Inflammatory bowel disease
24526004	Inflammatory bowel disease	78712000	Moderate chronic ulcerative colitis	121	Inflammatory bowel disease
24526004	Inflammatory bowel disease	235796008	Perianal Crohn's disease	121	Inflammatory bowel disease
85828009	Autoimmune disease	732966008	Secondary autoimmune hemolytic anemia co-occurrent and due to ulcerative colitis	121	Inflammatory bowel disease
24526004	Inflammatory bowel disease	14311001	Severe chronic ulcerative colitis	121	Inflammatory bowel disease
24526004	Inflammatory bowel disease	10743231000119101	Stenosis of small intestine co-occurrent and due to Crohn's disease	121	Inflammatory bowel disease
24526004	Inflammatory bowel disease	404908004	Toxic megacolon due to ulcerative colitis	121	Inflammatory bowel disease
24526004	Inflammatory bowel disease	1300124001	Tripartite motif-containing protein 22-related inflammatory bowel disease	121	Inflammatory bowel disease
24526004	Inflammatory bowel disease	64766004	Ulcerative colitis	121	Inflammatory bowel disease
24526004	Inflammatory bowel disease	697969008	Ulcerative colitis in remission	121	Inflammatory bowel disease
24526004	Inflammatory bowel disease	235714007	Ulcerative enterocolitis	121	Inflammatory bowel disease
24526004	Inflammatory bowel disease	196987008	Ulcerative ileocolitis	121	Inflammatory bowel disease
24526004	Inflammatory bowel disease	444548001	Ulcerative pancolitis	121	Inflammatory bowel disease
24526004	Inflammatory bowel disease	542440891000119103	Ulcerative pancolitis in remission	121	Inflammatory bowel disease
24526004	Inflammatory bowel disease	295046003	Ulcerative proctocolitis	121	Inflammatory bowel disease
85828009	Autoimmune disease	235728001	Autoimmune enteropathy	122	GI: other or unspecified
85828009	Autoimmune disease	448542008	Autoimmune pancreatitis	122	GI: other or unspecified
85828009	Autoimmune disease	722872000	Autoimmune pancreatitis type 1	122	GI: other or unspecified
85828009	Autoimmune disease	1197740007	Autoimmune pancreatitis type 2	122	GI: other or unspecified
85828009	Autoimmune disease	1197701002	Type 1 autoimmune pancreatitis with extrapancreatic involvement	122	GI: other or unspecified
85828009	Autoimmune disease	26843008	Antiphospholipid syndrome	123	Heme: Antiphospholipid syndrome (APS)
85828009	Autoimmune disease	72161000119100	Antiphospholipid syndrome in pregnancy	123	Heme: Antiphospholipid syndrome (APS)
85828009	Autoimmune disease	609329007	Catastrophic antiphospholipid syndrome	123	Heme: Antiphospholipid syndrome (APS)
85828009	Autoimmune disease	19267009	Lupus anticoagulant disorder	123	Heme: Antiphospholipid syndrome (APS)
85828009	Autoimmune disease	774084003	Neonatal antiphospholipid syndrome	123	Heme: Antiphospholipid syndrome (APS)
85828009	Autoimmune disease	239892009	Primary antiphospholipid syndrome	123	Heme: Antiphospholipid syndrome (APS)
85828009	Autoimmune disease	239894005	Primary antiphospholipid syndrome with multisystem involvement	123	Heme: Antiphospholipid syndrome (APS)
85828009	Autoimmune disease	239895006	Secondary antiphospholipid syndrome	123	Heme: Antiphospholipid syndrome (APS)
85828009	Autoimmune disease	239897003	Secondary antiphospholipid syndrome with multisystem involvement	123	Heme: Antiphospholipid syndrome (APS)
85828009	Autoimmune disease	413603009	Autoimmune hemolytic anemia	124	Heme: other or unspecified
85828009	Autoimmune disease	11781007	Autoimmune hemolytic anemia caused by complement	124	Heme: other or unspecified
85828009	Autoimmune disease	91411007	Autoimmune hemolytic anemia caused by immunoglobulin A	124	Heme: other or unspecified
85828009	Autoimmune disease	33491002	Autoimmune hemolytic anemia caused by immunoglobulin A plus complement	124	Heme: other or unspecified
85828009	Autoimmune disease	5603006	Autoimmune hemolytic anemia caused by immunoglobulin G	124	Heme: other or unspecified
85828009	Autoimmune disease	62609001	Autoimmune hemolytic anemia caused by immunoglobulin G plus complement	124	Heme: other or unspecified
85828009	Autoimmune disease	71832003	Autoimmune hemolytic anemia caused by immunoglobulin M	124	Heme: other or unspecified
85828009	Autoimmune disease	718716008	Autoimmune hemolytic anemia mixed type	124	Heme: other or unspecified
85828009	Autoimmune disease	1222681008	Autoimmune hemolytic anemia, autoimmune thrombocytopenia, primary immunodeficiency syndrome	124	Heme: other or unspecified
85828009	Autoimmune disease	127061005	Autoimmune hemolytic anemia, categorized by antibody class AND/OR complement	124	Heme: other or unspecified
85828009	Autoimmune disease	123777002	Autoimmune leukopenia	124	Heme: other or unspecified
85828009	Autoimmune disease	276575001	Autoimmune neonatal thrombocytopenia	124	Heme: other or unspecified
85828009	Autoimmune disease	234425008	Autoimmune neutropenia	124	Heme: other or unspecified
85828009	Autoimmune disease	183005	Autoimmune pancytopenia	124	Heme: other or unspecified
85828009	Autoimmune disease	128091003	Autoimmune thrombocytopenia	124	Heme: other or unspecified
85828009	Autoimmune disease	438476003	Autoimmune thrombotic thrombocytopenic purpura	124	Heme: other or unspecified
85828009	Autoimmune disease	22098000	Chronic idiopathic autoimmune hemolytic anemia	124	Heme: other or unspecified
85828009	Autoimmune disease	13172003	Chronic idiopathic thrombocytopenic purpura	124	Heme: other or unspecified
85828009	Autoimmune disease	398937006	Cold autoimmune hemolytic anemia	124	Heme: other or unspecified
85828009	Autoimmune disease	75331009	Evans syndrome	124	Heme: other or unspecified
85828009	Autoimmune disease	86225009	Hapten type high affinity hemolytic anemia	124	Heme: other or unspecified
85828009	Autoimmune disease	44206008	Hapten type low affinity hemolytic anemia	124	Heme: other or unspecified
85828009	Autoimmune disease	6398009	Idiopathic chronic cold agglutinin disease	124	Heme: other or unspecified
85828009	Autoimmune disease	62871001	Idiopathic paroxysmal cold hemoglobinuria	124	Heme: other or unspecified
85828009	Autoimmune disease	234381003	Maternal autoimmune hemolytic anemia	124	Heme: other or unspecified
85828009	Autoimmune disease	774083009	Neonatal autoimmune hemolytic anemia	124	Heme: other or unspecified
85828009	Autoimmune disease	127057004	Paroxysmal cold hemoglobinuria	124	Heme: other or unspecified
85828009	Autoimmune disease	35703006	Post-viral paroxysmal cold hemoglobinuria	124	Heme: other or unspecified
85828009	Autoimmune disease	127049002	Primary (idiopathic) autoimmune hemolytic anemia	124	Heme: other or unspecified
85828009	Autoimmune disease	191210005	Primary cold-type hemolytic anemia	124	Heme: other or unspecified
85828009	Autoimmune disease	191211009	Primary warm-type hemolytic anemia	124	Heme: other or unspecified
85828009	Autoimmune disease	127050002	Secondary autoimmune hemolytic anemia	124	Heme: other or unspecified
85828009	Autoimmune disease	732965007	Secondary autoimmune hemolytic anemia co-occurrent and due to rheumatic disorder	124	Heme: other or unspecified
85828009	Autoimmune disease	128092005	Secondary autoimmune thrombocytopenia	124	Heme: other or unspecified
85828009	Autoimmune disease	191212002	Secondary cold-type hemolytic anemia	124	Heme: other or unspecified
85828009	Autoimmune disease	50253007	Secondary paroxysmal cold hemoglobinuria	124	Heme: other or unspecified
85828009	Autoimmune disease	127052005	Secondary warm autoimmune hemolytic anemia	124	Heme: other or unspecified
85828009	Autoimmune disease	191213007	Secondary warm-type hemolytic anemia	124	Heme: other or unspecified
85828009	Autoimmune disease	1156746003	Vaccine-induced prothrombotic immune thrombocytopenia	124	Heme: other or unspecified
85828009	Autoimmune disease	3978000	Warm autoimmune hemolytic anemia	124	Heme: other or unspecified
85828009	Autoimmune disease	707443007	Autoimmune pulmonary alveolar proteinosis	125	Lung: other or unspecified
85828009	Autoimmune disease	716722005	Acute motor sensory axonal Guillain-Barré syndrome	126	Neuro: Guillain-Barre Syndrome
85828009	Autoimmune disease	1259074001	Disorder of autonomic nerve due to Guillain-Barre Syndrome	126	Neuro: Guillain-Barre Syndrome
85828009	Autoimmune disease	40956001	Guillain-Barré syndrome	126	Neuro: Guillain-Barre Syndrome
85828009	Autoimmune disease	716723000	Guillain-Barré syndrome acute inflammatory demyelinating polyradiculoneuropathic form	126	Neuro: Guillain-Barre Syndrome
85828009	Autoimmune disease	766722008	Paraparetic variant of Guillain-Barré syndrome	126	Neuro: Guillain-Barre Syndrome
85828009	Autoimmune disease	783010003	Pharyngeal-cervical-brachial variant of Guillain-Barré syndrome	126	Neuro: Guillain-Barre Syndrome
85828009	Autoimmune disease	292991000119106	Eaton Lambert syndrome without underlying malignancy	127	Neuro: Lambert-Eaton syndrome
85828009	Autoimmune disease	56989000	Eaton-Lambert syndrome	127	Neuro: Lambert-Eaton syndrome
85828009	Autoimmune disease	230686005	Generalized myasthenia	128	Neuro: Myasthenia gravis
85828009	Autoimmune disease	230669004	Genetically determined myasthenia	128	Neuro: Myasthenia gravis
85828009	Autoimmune disease	193207007	Juvenile or adult myasthenia gravis	128	Neuro: Myasthenia gravis
85828009	Autoimmune disease	91637004	Myasthenia gravis	128	Neuro: Myasthenia gravis
85828009	Autoimmune disease	230685009	Myasthenia gravis associated with thymoma	128	Neuro: Myasthenia gravis
85828009	Autoimmune disease	16415791000119104	Myasthenia gravis in remission	128	Neuro: Myasthenia gravis
85828009	Autoimmune disease	77461000119109	Myasthenia gravis with exacerbation	128	Neuro: Myasthenia gravis
85828009	Autoimmune disease	77471000119103	Myasthenia gravis without exacerbation	128	Neuro: Myasthenia gravis
85828009	Autoimmune disease	31839002	Myasthenia gravis, adult form	128	Neuro: Myasthenia gravis
85828009	Autoimmune disease	55051001	Myasthenia gravis, juvenile form	128	Neuro: Myasthenia gravis
85828009	Autoimmune disease	80976008	Myasthenic crisis	128	Neuro: Myasthenia gravis
85828009	Autoimmune disease	82178003	Neonatal myasthenia gravis	128	Neuro: Myasthenia gravis
85828009	Autoimmune disease	230684008	Ocular myasthenia	128	Neuro: Myasthenia gravis
85828009	Autoimmune disease	414927004	Ocular myasthenia with strabismus	128	Neuro: Myasthenia gravis
85828009	Autoimmune disease	193206003	Persistent neonatal myasthenia gravis	128	Neuro: Myasthenia gravis
85828009	Autoimmune disease	230674007	Pseudomyopathic myasthenia	128	Neuro: Myasthenia gravis
85828009	Autoimmune disease	770596007	Rippling muscle disease with myasthenia gravis	128	Neuro: Myasthenia gravis
85828009	Autoimmune disease	230683002	Transient neonatal myasthenia gravis	128	Neuro: Myasthenia gravis
85828009	Autoimmune disease	83942000	Acute disseminated encephalomyelitis	129	Neuro: other or unspecified
85828009	Autoimmune disease	182961000119101	Acute disseminated encephalomyelitis following infectious disease	129	Neuro: other or unspecified
85828009	Autoimmune disease	72986009	Acute hemorrhagic leukoencephalitis	129	Neuro: other or unspecified
85828009	Autoimmune disease	715770009	Acute motor axonal neuropathy	129	Neuro: other or unspecified
85828009	Autoimmune disease	783244002	Acute pure sensory neuropathy	129	Neuro: other or unspecified
24700007	Multiple sclerosis	230372003	Acute relapsing multiple sclerosis	129	Neuro: other or unspecified
85828009	Autoimmune disease	766049000	Acute sensory ataxic neuropathy	129	Neuro: other or unspecified
85828009	Autoimmune disease	1259089005	Autoimmune acquired autonomic encephalomyelitis	129	Neuro: other or unspecified
85828009	Autoimmune disease	1259088002	Autoimmune degeneration of cerebellum	129	Neuro: other or unspecified
85828009	Autoimmune disease	1259077008	Autoimmune disorder of autonomic nerve	129	Neuro: other or unspecified
85828009	Autoimmune disease	1259090001	Autoimmune disorder of autonomic nervous system	129	Neuro: other or unspecified
85828009	Autoimmune disease	232308006	Autoimmune disorder of inner ear	129	Neuro: other or unspecified
85828009	Autoimmune disease	1088321000119102	Autoimmune disorder of left inner ear	129	Neuro: other or unspecified
85828009	Autoimmune disease	1259084000	Autoimmune disorder of movement	129	Neuro: other or unspecified
85828009	Autoimmune disease	1090931000119104	Autoimmune disorder of right inner ear	129	Neuro: other or unspecified
85828009	Autoimmune disease	1259085004	Autoimmune disorder of spinal cord	129	Neuro: other or unspecified
85828009	Autoimmune disease	95643007	Autoimmune encephalitis	129	Neuro: other or unspecified
85828009	Autoimmune disease	765751002	Autoimmune encephalopathy with parasomnia and obstructive sleep apnea	129	Neuro: other or unspecified
85828009	Autoimmune disease	838330008	Autoimmune ganglionopathy	129	Neuro: other or unspecified
85828009	Autoimmune disease	1208833001	Autoimmune generalized polymyoclonus	129	Neuro: other or unspecified
85828009	Autoimmune disease	237706000	Autoimmune hypophysitis	129	Neuro: other or unspecified
85828009	Autoimmune disease	1259105003	Autoimmune inflammation of brachial plexus	129	Neuro: other or unspecified
85828009	Autoimmune disease	1259086003	Autoimmune inflammation of cerebellum	129	Neuro: other or unspecified
85828009	Autoimmune disease	1259104004	Autoimmune inflammation of nerve	129	Neuro: other or unspecified
85828009	Autoimmune disease	1259103005	Autoimmune inflammation of nerve root and/or plexus	129	Neuro: other or unspecified
85828009	Autoimmune disease	1300193002	Autoimmune limbic encephalitis	129	Neuro: other or unspecified
85828009	Autoimmune disease	1259100008	Autoimmune motor and sensory disorder of nerve	129	Neuro: other or unspecified
85828009	Autoimmune disease	838324008	Autoimmune optic neuropathy	129	Neuro: other or unspecified
85828009	Autoimmune disease	1259102000	Autoimmune peripheral motor neuropathy	129	Neuro: other or unspecified
85828009	Autoimmune disease	724809006	Autoimmune retinopathy	129	Neuro: other or unspecified
85828009	Autoimmune disease	428470000	Autoimmune sensorineural hearing loss	129	Neuro: other or unspecified
85828009	Autoimmune disease	1259099000	Autoimmune sensory disorder of nerve	129	Neuro: other or unspecified
85828009	Autoimmune disease	1259101007	Autoimmune sensory ganglionopathy	129	Neuro: other or unspecified
24700007	Multiple sclerosis	438511000	Benign multiple sclerosis	129	Neuro: other or unspecified
24700007	Multiple sclerosis	1259083006	Disorder of autonomic nervous system due to multiple sclerosis	129	Neuro: other or unspecified
85828009	Autoimmune disease	763793004	Limbic encephalitis with contactin-associated protein-like 2 antibodies	129	Neuro: other or unspecified
85828009	Autoimmune disease	763794005	Limbic encephalitis with leucine-rich glioma-inactivated 1 antibodies	129	Neuro: other or unspecified
85828009	Autoimmune disease	1169361002	Limbic encephalitis with neurexin-3 antibodies	129	Neuro: other or unspecified
85828009	Autoimmune disease	1263554005	Limited autoimmune disorder of autonomic nerve	129	Neuro: other or unspecified
24700007	Multiple sclerosis	439567002	Malignant multiple sclerosis	129	Neuro: other or unspecified
24700007	Multiple sclerosis	766246000	Marburg acute multiple sclerosis	129	Neuro: other or unspecified
782309008	Immune-mediated neuropathy	230591002	Motor neuropathy with multiple conduction block	129	Neuro: other or unspecified
24700007	Multiple sclerosis	192926004	Multiple sclerosis of the brainstem	129	Neuro: other or unspecified
24700007	Multiple sclerosis	192927008	Multiple sclerosis of the spinal cord	129	Neuro: other or unspecified
24700007	Multiple sclerosis	733028000	Multiple sclerosis, ichthyosis, factor VIII deficiency syndrome	129	Neuro: other or unspecified
782309008	Immune-mediated neuropathy	25044007	Neuromyelitis optica	129	Neuro: other or unspecified
24700007	Multiple sclerosis	1186728004	Pediatric multiple sclerosis	129	Neuro: other or unspecified
24700007	Multiple sclerosis	428700003	Primary progressive multiple sclerosis	129	Neuro: other or unspecified
24700007	Multiple sclerosis	816984002	Progressive multiple sclerosis	129	Neuro: other or unspecified
24700007	Multiple sclerosis	724778008	Progressive relapsing multiple sclerosis	129	Neuro: other or unspecified
24700007	Multiple sclerosis	426373005	Relapsing remitting multiple sclerosis	129	Neuro: other or unspecified
24700007	Multiple sclerosis	425500002	Secondary progressive multiple sclerosis	129	Neuro: other or unspecified
85828009	Autoimmune disease	788613004	Anti-glomerular basement membrane disease	130	Renal: Anti-glomerular basement membrane disease
85828009	Autoimmune disease	62853008	Anti-glomerular basement membrane tubulointerstitial nephritis	130	Renal: Anti-glomerular basement membrane disease
427439005	Immune hypersensitivity disorder by mechanism	402311006	Actively extending plaque psoriasis	131	Psoriasis
427439005	Immune hypersensitivity disorder by mechanism	702617007	Acute generalized exanthematous pustulosis	131	Psoriasis
427439005	Immune hypersensitivity disorder by mechanism	402327004	Acute generalized pustular flare of preexisting plaque psoriasis	131	Psoriasis
427439005	Immune hypersensitivity disorder by mechanism	402326008	Acute generalized pustular psoriasis de novo	131	Psoriasis
427439005	Immune hypersensitivity disorder by mechanism	402312004	Acute guttate psoriasis	131	Psoriasis
427439005	Immune hypersensitivity disorder by mechanism	402309002	Chronic guttate pattern psoriasis	131	Psoriasis
427439005	Immune hypersensitivity disorder by mechanism	402307000	Chronic large plaque psoriasis	131	Psoriasis
427439005	Immune hypersensitivity disorder by mechanism	402308005	Chronic small plaque psoriasis	131	Psoriasis
427439005	Immune hypersensitivity disorder by mechanism	402310007	Chronic stable plaque psoriasis	131	Psoriasis
427439005	Immune hypersensitivity disorder by mechanism	238617008	Circinate and annular pustular psoriasis	131	Psoriasis
427439005	Immune hypersensitivity disorder by mechanism	402329001	Early onset psoriasis type 1	131	Psoriasis
427439005	Immune hypersensitivity disorder by mechanism	238603004	Eczematized psoriasis	131	Psoriasis
427439005	Immune hypersensitivity disorder by mechanism	200977004	Erythrodermic psoriasis	131	Psoriasis
427439005	Immune hypersensitivity disorder by mechanism	1296646001	Exacerbation of psoriasis	131	Psoriasis
427439005	Immune hypersensitivity disorder by mechanism	1052325005	Exacerbation of psoriasis due to human immunodeficiency virus infection	131	Psoriasis
427439005	Immune hypersensitivity disorder by mechanism	402335001	Familial psoriasis	131	Psoriasis
427439005	Immune hypersensitivity disorder by mechanism	402336000	Familial psoriasis with affected first degree relative	131	Psoriasis
427439005	Immune hypersensitivity disorder by mechanism	402337009	Familial psoriasis without affected first degree relative	131	Psoriasis
427439005	Immune hypersensitivity disorder by mechanism	238600001	Flexural psoriasis	131	Psoriasis
427439005	Immune hypersensitivity disorder by mechanism	1240464006	Follicular psoriasis	131	Psoriasis
427439005	Immune hypersensitivity disorder by mechanism	402317005	Generalized psoriasis	131	Psoriasis
427439005	Immune hypersensitivity disorder by mechanism	238612002	Generalized pustular psoriasis	131	Psoriasis
427439005	Immune hypersensitivity disorder by mechanism	238613007	Generalized pustular psoriasis of pregnancy	131	Psoriasis
427439005	Immune hypersensitivity disorder by mechanism	28840001	Generalized pustular psoriasis, exanthematous type	131	Psoriasis
427439005	Immune hypersensitivity disorder by mechanism	402313009	Guttate flare of psoriasis with preexisting plaques	131	Psoriasis
427439005	Immune hypersensitivity disorder by mechanism	37042000	Guttate psoriasis	131	Psoriasis
427439005	Immune hypersensitivity disorder by mechanism	238616004	Infantile pustular psoriasis	131	Psoriasis
85828009	Autoimmune disease	239802003	Juvenile psoriatic arthritis	131	Psoriasis
85828009	Autoimmune disease	239803008	Juvenile psoriatic arthritis with psoriasis	131	Psoriasis
427439005	Immune hypersensitivity disorder by mechanism	238615000	Juvenile pustular psoriasis	131	Psoriasis
427439005	Immune hypersensitivity disorder by mechanism	238609000	Köbner psoriasis	131	Psoriasis
427439005	Immune hypersensitivity disorder by mechanism	238611009	Lapiere type of psoriasis	131	Psoriasis
427439005	Immune hypersensitivity disorder by mechanism	402334002	Late onset psoriasis type 2	131	Psoriasis
427439005	Immune hypersensitivity disorder by mechanism	81271001	Localized pustular psoriasis	131	Psoriasis
427439005	Immune hypersensitivity disorder by mechanism	402321003	Non-pustular psoriasis of hands	131	Psoriasis
427439005	Immune hypersensitivity disorder by mechanism	402324006	Non-pustular psoriasis of hands and feet	131	Psoriasis
784332006	Spondyloarthritis	1162306005	Oligoarticular psoriatic arthritis	131	Psoriasis
427439005	Immune hypersensitivity disorder by mechanism	402332003	Onset of psoriasis in adolescence (10-20 years)	131	Psoriasis
427439005	Immune hypersensitivity disorder by mechanism	402331005	Onset of psoriasis in childhood (1-10 years)	131	Psoriasis
427439005	Immune hypersensitivity disorder by mechanism	402333008	Onset of psoriasis in early adulthood (20-40 years)	131	Psoriasis
427439005	Immune hypersensitivity disorder by mechanism	402330006	Onset of psoriasis in infancy (<1 year)	131	Psoriasis
427439005	Immune hypersensitivity disorder by mechanism	402318000	Photoaggravated psoriasis	131	Psoriasis
427439005	Immune hypersensitivity disorder by mechanism	200965009	Plaque psoriasis	131	Psoriasis
427439005	Immune hypersensitivity disorder by mechanism	1254867007	Plaque psoriasis with pustules	131	Psoriasis
427439005	Immune hypersensitivity disorder by mechanism	9014002	Psoriasis	131	Psoriasis
427439005	Immune hypersensitivity disorder by mechanism	200962007	Psoriasis annularis	131	Psoriasis
427439005	Immune hypersensitivity disorder by mechanism	200963002	Psoriasis circinata	131	Psoriasis
427439005	Immune hypersensitivity disorder by mechanism	200964008	Psoriasis diffusa	131	Psoriasis
427439005	Immune hypersensitivity disorder by mechanism	200966005	Psoriasis geographica	131	Psoriasis
427439005	Immune hypersensitivity disorder by mechanism	200967001	Psoriasis gyrata	131	Psoriasis
427439005	Immune hypersensitivity disorder by mechanism	200968006	Psoriasis inveterata	131	Psoriasis
427439005	Immune hypersensitivity disorder by mechanism	721538000	Psoriasis of anogenital region	131	Psoriasis
427439005	Immune hypersensitivity disorder by mechanism	402320002	Psoriasis of face	131	Psoriasis
427439005	Immune hypersensitivity disorder by mechanism	238604005	Psoriasis of nail	131	Psoriasis
427439005	Immune hypersensitivity disorder by mechanism	402315002	Psoriasis of penis	131	Psoriasis
427439005	Immune hypersensitivity disorder by mechanism	402316001	Psoriasis of perianal skin	131	Psoriasis
85828009	Autoimmune disease	238608008	Psoriasis of scalp	131	Psoriasis
85828009	Autoimmune disease	402319008	Psoriasis of scalp margin	131	Psoriasis
427439005	Immune hypersensitivity disorder by mechanism	402319008	Psoriasis of scalp margin	131	Psoriasis
427439005	Immune hypersensitivity disorder by mechanism	402314003	Psoriasis of vulva	131	Psoriasis
427439005	Immune hypersensitivity disorder by mechanism	200970002	Psoriasis palmaris	131	Psoriasis
427439005	Immune hypersensitivity disorder by mechanism	200971003	Psoriasis plantaris	131	Psoriasis
427439005	Immune hypersensitivity disorder by mechanism	200972005	Psoriasis punctata	131	Psoriasis
427439005	Immune hypersensitivity disorder by mechanism	200974006	Psoriasis universalis	131	Psoriasis
427439005	Immune hypersensitivity disorder by mechanism	200975007	Psoriasis vulgaris	131	Psoriasis
427439005	Immune hypersensitivity disorder by mechanism	238602009	Psoriasis with eczema	131	Psoriasis
784332006	Spondyloarthritis	156370009	Psoriatic arthritis	131	Psoriasis
784332006	Spondyloarthritis	1162295001	Psoriatic arthritis of multiple joints	131	Psoriasis
784332006	Spondyloarthritis	239812005	Psoriatic arthritis with distal interphalangeal joint involvement	131	Psoriasis
784332006	Spondyloarthritis	200956002	Psoriatic arthritis with spine involvement	131	Psoriasis
784332006	Spondyloarthritis	239813000	Psoriatic dactylitis	131	Psoriasis
427439005	Immune hypersensitivity disorder by mechanism	238605006	Psoriatic nail dystrophy	131	Psoriasis
427439005	Immune hypersensitivity disorder by mechanism	238606007	Psoriatic nail pitting	131	Psoriasis
427439005	Immune hypersensitivity disorder by mechanism	238607003	Psoriatic onycholysis	131	Psoriasis
427439005	Immune hypersensitivity disorder by mechanism	200973000	Pustular psoriasis	131	Psoriasis
427439005	Immune hypersensitivity disorder by mechanism	1251421004	Pustular psoriasis of palm and sole caused by drug	131	Psoriasis
427439005	Immune hypersensitivity disorder by mechanism	784328000	Pustular psoriasis of palm of hand	131	Psoriasis
427439005	Immune hypersensitivity disorder by mechanism	27520001	Pustular psoriasis of palms and soles	131	Psoriasis
427439005	Immune hypersensitivity disorder by mechanism	784327005	Pustular psoriasis of sole of foot	131	Psoriasis
427439005	Immune hypersensitivity disorder by mechanism	230676009	Putative defect in acetylcholine synthesis or packaging	131	Psoriasis
427439005	Immune hypersensitivity disorder by mechanism	200969003	Rupioid psoriasis	131	Psoriasis
427439005	Immune hypersensitivity disorder by mechanism	25847004	Seborrheic psoriasis	131	Psoriasis
427439005	Immune hypersensitivity disorder by mechanism	238601002	Unstable psoriasis	131	Psoriasis
85828009	Autoimmune disease	68225006	Alopecia areata	132	Skin: Alopecia areata
85828009	Autoimmune disease	1208892009	Alopecia areata of eyebrow	132	Skin: Alopecia areata
85828009	Autoimmune disease	1208834007	Alopecia areata of eyelash	132	Skin: Alopecia areata
85828009	Autoimmune disease	86166000	Alopecia universalis	132	Skin: Alopecia areata
85828009	Autoimmune disease	403322000	Circumscribed alopecia areata of beard area	132	Skin: Alopecia areata
85828009	Autoimmune disease	403321007	Circumscribed alopecia areata of eyelashes/eyebrows	132	Skin: Alopecia areata
85828009	Autoimmune disease	403323005	Circumscribed alopecia areata of limbs	132	Skin: Alopecia areata
85828009	Autoimmune disease	403320008	Circumscribed alopecia areata of scalp	132	Skin: Alopecia areata
85828009	Autoimmune disease	403324004	Circumscribed alopecia areata of trunk	132	Skin: Alopecia areata
85828009	Autoimmune disease	77363004	Concentric alopecia areata	132	Skin: Alopecia areata
85828009	Autoimmune disease	46586006	Diffuse alopecia areata	132	Skin: Alopecia areata
85828009	Autoimmune disease	1228843008	Anti-p200 pemphigoid	133	Skin: Pemphigoid + Ocular cicatricial pemphigoid or Pemphigus
85828009	Autoimmune disease	34250006	Benign mucous membrane pemphigoid	133	Skin: Pemphigoid + Ocular cicatricial pemphigoid or Pemphigus
85828009	Autoimmune disease	267800008	Benign mucous membrane pemphigoid with no eye involvement	133	Skin: Pemphigoid + Ocular cicatricial pemphigoid or Pemphigus
85828009	Autoimmune disease	76092003	Benign mucous membrane pemphigoid with ocular involvement	133	Skin: Pemphigoid + Ocular cicatricial pemphigoid or Pemphigus
85828009	Autoimmune disease	46459009	Brazilian pemphigus foliaceus	133	Skin: Pemphigoid + Ocular cicatricial pemphigoid or Pemphigus
85828009	Autoimmune disease	402442000	Brunsting-Perry type cicatricial pemphigoid	133	Skin: Pemphigoid + Ocular cicatricial pemphigoid or Pemphigus
85828009	Autoimmune disease	77090002	Bullous pemphigoid	133	Skin: Pemphigoid + Ocular cicatricial pemphigoid or Pemphigus
85828009	Autoimmune disease	402439006	Childhood bullous pemphigoid	133	Skin: Pemphigoid + Ocular cicatricial pemphigoid or Pemphigus
85828009	Autoimmune disease	711526005	Chronic localized pemphigoid	133	Skin: Pemphigoid + Ocular cicatricial pemphigoid or Pemphigus
85828009	Autoimmune disease	402436004	Eosinophilic spongiosis (prebullous pemphigoid)	133	Skin: Pemphigoid + Ocular cicatricial pemphigoid or Pemphigus
85828009	Autoimmune disease	402435000	Eosinophilic spongiosis (prebullous pemphigus)	133	Skin: Pemphigoid + Ocular cicatricial pemphigoid or Pemphigus
85828009	Autoimmune disease	402448001	Epidermolysis bullosa acquisita, bullous pemphigoid-like	133	Skin: Pemphigoid + Ocular cicatricial pemphigoid or Pemphigus
85828009	Autoimmune disease	402449009	Epidermolysis bullosa acquisita, cicatricial pemphigoid-like	133	Skin: Pemphigoid + Ocular cicatricial pemphigoid or Pemphigus
85828009	Autoimmune disease	771145006	Herpetiform pemphigus	133	Skin: Pemphigoid + Ocular cicatricial pemphigoid or Pemphigus
85828009	Autoimmune disease	402717008	Immunoglobulin A pemphigus	133	Skin: Pemphigoid + Ocular cicatricial pemphigoid or Pemphigus
85828009	Autoimmune disease	402437008	Localized bullous pemphigoid of vulva	133	Skin: Pemphigoid + Ocular cicatricial pemphigoid or Pemphigus
85828009	Autoimmune disease	238939008	Localized pemphigoid	133	Skin: Pemphigoid + Ocular cicatricial pemphigoid or Pemphigus
85828009	Autoimmune disease	866046008	Mucous membrane pemphigoid of penile mucosa	133	Skin: Pemphigoid + Ocular cicatricial pemphigoid or Pemphigus
85828009	Autoimmune disease	707986004	Mucous membrane pemphigoid with esophageal involvement	133	Skin: Pemphigoid + Ocular cicatricial pemphigoid or Pemphigus
85828009	Autoimmune disease	314757003	Ocular cicatricial pemphigoid	133	Skin: Pemphigoid + Ocular cicatricial pemphigoid or Pemphigus
85828009	Autoimmune disease	402441007	Oral involvement by mucous membrane pemphigoid	133	Skin: Pemphigoid + Ocular cicatricial pemphigoid or Pemphigus
85828009	Autoimmune disease	402440008	Oral mucous membrane involvement by bullous pemphigoid	133	Skin: Pemphigoid + Ocular cicatricial pemphigoid or Pemphigus
85828009	Autoimmune disease	718471008	Oral pemphigoid of gingival mucous membrane	133	Skin: Pemphigoid + Ocular cicatricial pemphigoid or Pemphigus
85828009	Autoimmune disease	361212009	Oral pemphigus vulgaris	133	Skin: Pemphigoid + Ocular cicatricial pemphigoid or Pemphigus
85828009	Autoimmune disease	86142006	Pemphigoid	133	Skin: Pemphigoid + Ocular cicatricial pemphigoid or Pemphigus
85828009	Autoimmune disease	402438003	Pemphigoid nodularis	133	Skin: Pemphigoid + Ocular cicatricial pemphigoid or Pemphigus
85828009	Autoimmune disease	238940005	Pemphigoid vegetans	133	Skin: Pemphigoid + Ocular cicatricial pemphigoid or Pemphigus
85828009	Autoimmune disease	65172003	Pemphigus	133	Skin: Pemphigoid + Ocular cicatricial pemphigoid or Pemphigus
85828009	Autoimmune disease	36739006	Pemphigus erythematosus	133	Skin: Pemphigoid + Ocular cicatricial pemphigoid or Pemphigus
85828009	Autoimmune disease	35154004	Pemphigus foliaceus	133	Skin: Pemphigoid + Ocular cicatricial pemphigoid or Pemphigus
85828009	Autoimmune disease	277475006	Pemphigus neonatorum	133	Skin: Pemphigoid + Ocular cicatricial pemphigoid or Pemphigus
85828009	Autoimmune disease	721196005	Pemphigus of vulva	133	Skin: Pemphigoid + Ocular cicatricial pemphigoid or Pemphigus
85828009	Autoimmune disease	402718003	Pemphigus paraneoplastica	133	Skin: Pemphigoid + Ocular cicatricial pemphigoid or Pemphigus
85828009	Autoimmune disease	81285006	Pemphigus vegetans	133	Skin: Pemphigoid + Ocular cicatricial pemphigoid or Pemphigus
85828009	Autoimmune disease	238937005	Pemphigus vegetans of Neumann type	133	Skin: Pemphigoid + Ocular cicatricial pemphigoid or Pemphigus
85828009	Autoimmune disease	49420001	Pemphigus vulgaris	133	Skin: Pemphigoid + Ocular cicatricial pemphigoid or Pemphigus
85828009	Autoimmune disease	715840006	Pemphigus vulgaris of gingival mucous membrane	133	Skin: Pemphigoid + Ocular cicatricial pemphigoid or Pemphigus
85828009	Autoimmune disease	238938000	Prebullous pemphigoid	133	Skin: Pemphigoid + Ocular cicatricial pemphigoid or Pemphigus
85828009	Autoimmune disease	1256084004	Pretibial pemphigoid	133	Skin: Pemphigoid + Ocular cicatricial pemphigoid or Pemphigus
74578003	Pyoderma gangrenosum	238985006	Bullous pyoderma gangrenosum	134	Skin: Pyoderma
74578003	Pyoderma gangrenosum	1254916008	Hidradenitis suppurativa pyoderma gangrenosum complex	134	Skin: Pyoderma
74578003	Pyoderma gangrenosum	1256081007	Pustular pyoderma gangrenosum	134	Skin: Pyoderma
74578003	Pyoderma gangrenosum	1258979003	Pyoderma gangrenosum due to hematological disorder	134	Skin: Pyoderma
74578003	Pyoderma gangrenosum	1256078002	Pyoderma gangrenosum due to inflammatory bowel disease	134	Skin: Pyoderma
74578003	Pyoderma gangrenosum	1256079005	Pyoderma gangrenosum due to inflammatory polyarthropathy	134	Skin: Pyoderma
42111000175103	Autoinflammatory disease	785724007	Pyoderma gangrenosum, acne, suppurative hidradenitis syndrome	134	Skin: Pyoderma
74578003	Pyoderma gangrenosum	724015007	Pyogenic arthritis, pyoderma gangrenosum, acne syndrome	134	Skin: Pyoderma
74578003	Pyoderma gangrenosum	1256045009	Superficial vegetating pyoderma gangrenosum	134	Skin: Pyoderma
74578003	Pyoderma gangrenosum	1256055008	Ulcerative pyoderma gangrenosum	134	Skin: Pyoderma
56727007	Vitiligo	733069009	Deafness, vitiligo, achalasia syndrome	135	Skin: Vitiligo
56727007	Vitiligo	403269008	Generalized vitiligo	135	Skin: Vitiligo
56727007	Vitiligo	402621008	Idiopathic vitiligo	135	Skin: Vitiligo
56727007	Vitiligo	403267005	Localized vitiligo	135	Skin: Vitiligo
56727007	Vitiligo	238713002	Occupational vitiligo	135	Skin: Vitiligo
56727007	Vitiligo	403268000	Segmental vitiligo	135	Skin: Vitiligo
56727007	Vitiligo	403270009	Trichrome vitiligo	135	Skin: Vitiligo
56727007	Vitiligo	403271008	Vitiligo due to Köbnerization	135	Skin: Vitiligo
56727007	Vitiligo	87666009	Vitiligo of eyelid	135	Skin: Vitiligo
56727007	Vitiligo	721539008	Vitiligo of eyelid and periocular area	135	Skin: Vitiligo
56727007	Vitiligo	1254931004	Vitiligo of mucous membrane	135	Skin: Vitiligo
56727007	Vitiligo	56347002	Vitiligo of pinta	135	Skin: Vitiligo
56727007	Vitiligo	330931000119106	Vitiligo of skin of left eyelid and periocular area	135	Skin: Vitiligo
56727007	Vitiligo	330911000119101	Vitiligo of skin of left upper eyelid and periocular area	135	Skin: Vitiligo
56727007	Vitiligo	1231693006	Vitiligo of skin of lower eyelid	135	Skin: Vitiligo
56727007	Vitiligo	330901000119104	Vitiligo of skin of right eyelid and periocular area	135	Skin: Vitiligo
56727007	Vitiligo	330881000119101	Vitiligo of skin of right upper eyelid and periocular area	135	Skin: Vitiligo
56727007	Vitiligo	1231690009	Vitiligo of skin of upper eyelid	135	Skin: Vitiligo
85828009	Autoimmune disease	703802001	Acquired angioedema due to C1 inhibitor autoantibody	136	Skin: other or unspecified
85828009	Autoimmune disease	2772003	Acquired epidermolysis bullosa	136	Skin: other or unspecified
427439005	Immune hypersensitivity disorder by mechanism	83839005	Acrodermatitis continua of Hallopeau	136	Skin: other or unspecified
85828009	Autoimmune disease	402398001	Acute autoimmune urticaria	136	Skin: other or unspecified
85828009	Autoimmune disease	238942002	Adult linear immunoglobulin A disease	136	Skin: other or unspecified
85828009	Autoimmune disease	402401003	Autoimmune angioedema	136	Skin: other or unspecified
85828009	Autoimmune disease	723004005	Autoimmune bullous dermatosis	136	Skin: other or unspecified
85828009	Autoimmune disease	838551007	Autoimmune progesterone dermatitis	136	Skin: other or unspecified
85828009	Autoimmune disease	95329006	Autoimmune skin disease	136	Skin: other or unspecified
85828009	Autoimmune disease	1236752006	Autoimmune subepidermal bullous dermatosis	136	Skin: other or unspecified
85828009	Autoimmune disease	402397006	Autoimmune urticaria	136	Skin: other or unspecified
85828009	Autoimmune disease	402402005	Autoimmune urticaria and/or angioedema	136	Skin: other or unspecified
85828009	Autoimmune disease	238928005	Chilblain lupus erythematosus	136	Skin: other or unspecified
85828009	Autoimmune disease	402399009	Chronic autoimmune urticaria	136	Skin: other or unspecified
85828009	Autoimmune disease	109250009	Chronic bullous dermatosis of childhood	136	Skin: other or unspecified
85828009	Autoimmune disease	127055007	Chronic cold agglutinin disease	136	Skin: other or unspecified
85828009	Autoimmune disease	238927000	Chronic discoid lupus erythematosus	136	Skin: other or unspecified
85828009	Autoimmune disease	111196000	Dermatitis herpetiformis	136	Skin: other or unspecified
85828009	Autoimmune disease	403502003	Disseminated discoid lupus erythematosus	136	Skin: other or unspecified
85828009	Autoimmune disease	238943007	Eosinophilic spongiosis	136	Skin: other or unspecified
85828009	Autoimmune disease	402450009	Epidermolysis bullosa acquisita, Brunsting-Perry type	136	Skin: other or unspecified
85828009	Autoimmune disease	402447006	Epidermolysis bullosa acquisita, classical acral type	136	Skin: other or unspecified
85828009	Autoimmune disease	402451008	Epidermolysis bullosa acquisita, oral mucosal involvement	136	Skin: other or unspecified
85828009	Autoimmune disease	402400002	Episodic autoimmune urticaria	136	Skin: other or unspecified
85828009	Autoimmune disease	36715001	Erythema multiforme	136	Skin: other or unspecified
85828009	Autoimmune disease	707314000	Erythema multiforme co-occurrent with ulcer of oral mucous membrane	136	Skin: other or unspecified
85828009	Autoimmune disease	762375006	Erythema multiforme due to viral disease	136	Skin: other or unspecified
85828009	Autoimmune disease	16898231000119107	Erythema multiforme major	136	Skin: other or unspecified
85828009	Autoimmune disease	123571000119104	Erythema multiforme minor	136	Skin: other or unspecified
85828009	Autoimmune disease	238820002	Erythema multiforme of pregnancy	136	Skin: other or unspecified
85828009	Autoimmune disease	22972008	Erythema multiforme, dermal type	136	Skin: other or unspecified
85828009	Autoimmune disease	73658009	Erythema multiforme, epidermal type	136	Skin: other or unspecified
85828009	Autoimmune disease	86563000	Erythema multiforme, mixed dermal-epidermal type	136	Skin: other or unspecified
85828009	Autoimmune disease	1220590003	Familial chilblain lupus erythematosus	136	Skin: other or unspecified
42111000175103	Autoinflammatory disease	1220590003	Familial chilblain lupus erythematosus	136	Skin: other or unspecified
85828009	Autoimmune disease	403521006	Guttate morphea	136	Skin: other or unspecified
85828009	Autoimmune disease	403492006	Hypertrophic type discoid lupus erythematosus	136	Skin: other or unspecified
85828009	Autoimmune disease	201048007	Localized morphea	136	Skin: other or unspecified
85828009	Autoimmune disease	238850005	Mouth and genital ulcers with inflamed cartilage syndrome	136	Skin: other or unspecified
42111000175103	Autoinflammatory disease	238850005	Mouth and genital ulcers with inflamed cartilage syndrome	136	Skin: other or unspecified
42111000175103	Autoinflammatory disease	773662009	Neonatal inflammatory skin and bowel disease	136	Skin: other or unspecified
85828009	Autoimmune disease	238818000	Non-bullous erythema multiforme	136	Skin: other or unspecified
85828009	Autoimmune disease	5860009	Ophiasis	136	Skin: other or unspecified
85828009	Autoimmune disease	402444004	Oral mucosal involvement by dermatitis herpetiformis	136	Skin: other or unspecified
85828009	Autoimmune disease	402446002	Oral mucosal involvement by linear immunoglobulin A disease	136	Skin: other or unspecified
85828009	Autoimmune disease	403211002	Papular form erythema multiforme	136	Skin: other or unspecified
85828009	Autoimmune disease	737249005	Photodermatitis co-occurrent and due to autoimmune disease	136	Skin: other or unspecified
31996006	Vasculitis	1230397006	Pigmented purpuric dermatosis	136	Skin: other or unspecified
85828009	Autoimmune disease	128458002	Plaque morphea	136	Skin: other or unspecified
85828009	Autoimmune disease	403493001	Rosaceous type discoid lupus erythematosus	136	Skin: other or unspecified
85828009	Autoimmune disease	763630007	Satoyoshi syndrome	136	Skin: other or unspecified
85828009	Autoimmune disease	238930007	Sclerodermiform reaction	136	Skin: other or unspecified
85828009	Autoimmune disease	403522004	Subcutaneous morphea	136	Skin: other or unspecified
85828009	Autoimmune disease	1142207008	Transient neonatal epidermolysis bullosa acquisita	136	Skin: other or unspecified
85828009	Autoimmune disease	403212009	Vesicobullous form erythema multiforme	136	Skin: other or unspecified
85828009	Autoimmune disease	193497004	Vogt-Koyanagi-Harada disease	136	Skin: other or unspecified
31996006	Vasculitis	1155919006	Acute rheumatic fever with aortitis	137	Systemic vasculitis
31996006	Vasculitis	82275008	Allergic granulomatosis angiitis	137	Systemic vasculitis
85828009	Autoimmune disease	82275008	Allergic granulomatosis angiitis	137	Systemic vasculitis
31996006	Vasculitis	722191003	Antineutrophil cytoplasmic antibody positive vasculitis	137	Systemic vasculitis
31996006	Vasculitis	70933002	Aortitis	137	Systemic vasculitis
31996006	Vasculitis	8901009	Arteriolitis	137	Systemic vasculitis
31996006	Vasculitis	52089001	Arteritis	137	Systemic vasculitis
31996006	Vasculitis	427213005	Autoimmune vasculitis	137	Systemic vasculitis
85828009	Autoimmune disease	427213005	Autoimmune vasculitis	137	Systemic vasculitis
31996006	Vasculitis	58144006	Benign cutaneous periarteritis nodosa	137	Systemic vasculitis
31996006	Vasculitis	85461008	Capillaritis	137	Systemic vasculitis
31996006	Vasculitis	28366008	Cerebral arteritis	137	Systemic vasculitis
31996006	Vasculitis	1177015003	Cerebral arteritis caused by Mycobacterium tuberculosis complex	137	Systemic vasculitis
31996006	Vasculitis	230732009	Cerebral arteritis in giant cell arteritis	137	Systemic vasculitis
31996006	Vasculitis	230731002	Cerebral arteritis in systemic vasculitis	137	Systemic vasculitis
31996006	Vasculitis	197712008	Chronic nephritic syndrome, diffuse endocapillary proliferative glomerulonephritis	137	Systemic vasculitis
31996006	Vasculitis	257812009	Chronic peri-aortitis	137	Systemic vasculitis
31996006	Vasculitis	405810005	Cogan's syndrome	137	Systemic vasculitis
31996006	Vasculitis	62827000	Coronary arteritis	137	Systemic vasculitis
31996006	Vasculitis	190815001	Cryoglobulinemic vasculitis	137	Systemic vasculitis
31996006	Vasculitis	718217000	Cutaneous leukocytoclastic angiitis	137	Systemic vasculitis
31996006	Vasculitis	239926000	Cutaneous polyarteritis nodosa	137	Systemic vasculitis
31996006	Vasculitis	724783000	Demyelination of central nervous system due to Behcet disease	137	Systemic vasculitis
31996006	Vasculitis	3704008	Diffuse endocapillary proliferative glomerulonephritis	137	Systemic vasculitis
31996006	Vasculitis	1144809002	Disorder of respiratory system due to microscopic polyangiitis	137	Systemic vasculitis
31996006	Vasculitis	33806008	Endarteritis	137	Systemic vasculitis
31996006	Vasculitis	302728008	Endarteritis deformans	137	Systemic vasculitis
31996006	Vasculitis	302930003	Endarteritis obliterans	137	Systemic vasculitis
31996006	Vasculitis	427356003	Eosinophilic vasculitis of skin	137	Systemic vasculitis
31996006	Vasculitis	239947001	Essential mixed cryoglobulinemia	137	Systemic vasculitis
31996006	Vasculitis	239938009	Giant cell arteritis with polymyalgia rheumatica	137	Systemic vasculitis
31996006	Vasculitis	239939001	Giant cell arteritis without polymyalgia rheumatica	137	Systemic vasculitis
31996006	Vasculitis	101711000119105	Glomerulonephritis co-occurrent and due to antineutrophil cytoplasmic antibody positive vasculitis	137	Systemic vasculitis
31996006	Vasculitis	90971000119103	Glomerulonephritis co-occurrent and due to vasculitis	137	Systemic vasculitis
31996006	Vasculitis	195353004	Granulomatosis with polyangiitis	137	Systemic vasculitis
31996006	Vasculitis	235000001	Granulomatosis with polyangiitis of gingiva	137	Systemic vasculitis
31996006	Vasculitis	232460001	Granulomatosis with polyangiitis of larynx	137	Systemic vasculitis
31996006	Vasculitis	232369001	Granulomatosis with polyangiitis of nose	137	Systemic vasculitis
31996006	Vasculitis	1231671001	Granulomatosis with polyangiitis of orbit	137	Systemic vasculitis
31996006	Vasculitis	239936008	Granulomatosis with polyangiitis with multisystem involvement	137	Systemic vasculitis
31996006	Vasculitis	230734005	Granulomatous angiitis of central nervous system	137	Systemic vasculitis
31996006	Vasculitis	1260127003	Granulomatous vasculitis	137	Systemic vasculitis
31996006	Vasculitis	9177003	Histiocytic vasculitis of skin	137	Systemic vasculitis
31996006	Vasculitis	60555002	Hypersensitivity angiitis	137	Systemic vasculitis
31996006	Vasculitis	239945009	Hypocomplementemic urticarial vasculitis	137	Systemic vasculitis
31996006	Vasculitis	239937004	Idiopathic aortitis	137	Systemic vasculitis
31996006	Vasculitis	238780006	Idiopathic capillaritis	137	Systemic vasculitis
31996006	Vasculitis	1290499006	Idiopathic periaortitis	137	Systemic vasculitis
31996006	Vasculitis	783090002	Idiopathic retinal vasculitis, aneurysms, neuroretinitis syndrome	137	Systemic vasculitis
31996006	Vasculitis	1144932004	Immune complex small vessel vasculitis due to infectious disease	137	Systemic vasculitis
31996006	Vasculitis	191306005	Immunoglobulin A vasculitis	137	Systemic vasculitis
85828009	Autoimmune disease	191306005	Immunoglobulin A vasculitis	137	Systemic vasculitis
31996006	Vasculitis	1187508009	Immunoglobulin G4 related aortitis	137	Systemic vasculitis
85828009	Autoimmune disease	1187508009	Immunoglobulin G4 related aortitis	137	Systemic vasculitis
85828009	Autoimmune disease	10743271000119103	Immunoglobulin G4 related disease	137	Systemic vasculitis
85828009	Autoimmune disease	1255207005	Immunoglobulin G4 related eosinophilic angiocentric fibrosis	137	Systemic vasculitis
85828009	Autoimmune disease	1186834004	Immunoglobulin G4 related hypophysitis	137	Systemic vasculitis
85828009	Autoimmune disease	1187507004	Immunoglobulin G4 related kidney disease	137	Systemic vasculitis
85828009	Autoimmune disease	1187510006	Immunoglobulin G4 related ophthalmic disease	137	Systemic vasculitis
85828009	Autoimmune disease	762282007	Immunoglobulin G4 related pachymeningitis	137	Systemic vasculitis
31996006	Vasculitis	1290776006	Immunoglobulin G4 related periaortitis	137	Systemic vasculitis
85828009	Autoimmune disease	1290776006	Immunoglobulin G4 related periaortitis	137	Systemic vasculitis
85828009	Autoimmune disease	1264005000	Immunoglobulin G4 related submandibular gland disease	137	Systemic vasculitis
85828009	Autoimmune disease	722870008	Immunoglobulin G4-related sclerosing cholangitis	137	Systemic vasculitis
42111000175103	Autoinflammatory disease	773328002	Infantile onset panniculitis with uveitis and systemic granulomatosis	137	Systemic vasculitis
31996006	Vasculitis	1268294009	Inflammation of systemic vasculature	137	Systemic vasculitis
31996006	Vasculitis	737184001	Interstitial lung disease co-occurrent and due to systemic vasculitis	137	Systemic vasculitis
31996006	Vasculitis	230733004	Isolated angiitis of central nervous system	137	Systemic vasculitis
31996006	Vasculitis	707436001	Isolated pulmonary capillaritis	137	Systemic vasculitis
31996006	Vasculitis	238781005	Itching purpura	137	Systemic vasculitis
31996006	Vasculitis	195363007	Juvenile polyarteritis	137	Systemic vasculitis
31996006	Vasculitis	722020006	Juvenile temporal arteritis	137	Systemic vasculitis
31996006	Vasculitis	239935007	Limited granulomatosis with polyangiitis	137	Systemic vasculitis
31996006	Vasculitis	402664001	Localized cutaneous vasculitis	137	Systemic vasculitis
31996006	Vasculitis	403510002	Lupus erythematosus-associated urticarial vasculitis	137	Systemic vasculitis
31996006	Vasculitis	46286007	Lymphocytic vasculitis of skin	137	Systemic vasculitis
31996006	Vasculitis	1144805008	Microscopic polyangiitis	137	Systemic vasculitis
85828009	Autoimmune disease	1144805008	Microscopic polyangiitis	137	Systemic vasculitis
31996006	Vasculitis	399980009	Necrotizing arteritis	137	Systemic vasculitis
31996006	Vasculitis	402655006	Necrotizing cutaneous vasculitis	137	Systemic vasculitis
31996006	Vasculitis	11791001	Necrotizing vasculitis	137	Systemic vasculitis
31996006	Vasculitis	402662002	Necrotizing vasculitis due to mixed cryoglobulinemia	137	Systemic vasculitis
31996006	Vasculitis	402859003	Necrotizing vasculitis of undetermined etiology	137	Systemic vasculitis
31996006	Vasculitis	402657003	Necrotizing vasculitis secondary to connective tissue disease	137	Systemic vasculitis
31996006	Vasculitis	402660005	Necrotizing vasculitis secondary to infection	137	Systemic vasculitis
31996006	Vasculitis	64832003	Neutrophilic vasculitis of skin	137	Systemic vasculitis
31996006	Vasculitis	55275006	Nodular vasculitis	137	Systemic vasculitis
31996006	Vasculitis	402855009	Normocomplementemic urticarial vasculitis	137	Systemic vasculitis
31996006	Vasculitis	76805007	Periarteritis	137	Systemic vasculitis
31996006	Vasculitis	1222546002	Perivasculitis of retina of eye	137	Systemic vasculitis
31996006	Vasculitis	677721000119103	Perivasculitis of retina of left eye	137	Systemic vasculitis
31996006	Vasculitis	677731000119100	Perivasculitis of retina of right eye	137	Systemic vasculitis
31996006	Vasculitis	20343006	Pigmented purpuric lichenoid dermatitis of Gougerot and Blum	137	Systemic vasculitis
31996006	Vasculitis	239931003	Polyangiitis overlap syndrome	137	Systemic vasculitis
31996006	Vasculitis	20258000	Polyarteritis	137	Systemic vasculitis
31996006	Vasculitis	155441006	Polyarteritis nodosa	137	Systemic vasculitis
31996006	Vasculitis	239927009	Polyarteritis nodosa with multi-organ involvement	137	Systemic vasculitis
31996006	Vasculitis	239925001	Polyarteritis nodosa with single organ involvement	137	Systemic vasculitis
31996006	Vasculitis	444819004	Polyarteritis of kidney	137	Systemic vasculitis
85828009	Autoimmune disease	239946005	Postinfective immunoglobulin A vasculitis	137	Systemic vasculitis
31996006	Vasculitis	699814001	Primary angiitis of central nervous system	137	Systemic vasculitis
31996006	Vasculitis	238785001	Primary cutaneous vasculitis	137	Systemic vasculitis
31996006	Vasculitis	239924002	Primary necrotizing systemic vasculitis	137	Systemic vasculitis
31996006	Vasculitis	407529009	Primary systemic arteritis	137	Systemic vasculitis
31996006	Vasculitis	407530004	Primary systemic vasculitis	137	Systemic vasculitis
31996006	Vasculitis	17993000	Pulmonary arteritis	137	Systemic vasculitis
31996006	Vasculitis	707437005	Pulmonary capillaritis	137	Systemic vasculitis
31996006	Vasculitis	76846002	Pulmonary endarteritis	137	Systemic vasculitis
31996006	Vasculitis	111199007	Purpura pigmentosa chronica	137	Systemic vasculitis
31996006	Vasculitis	402663007	Pustular vasculitis	137	Systemic vasculitis
31996006	Vasculitis	95578000	Renal vasculitis	137	Systemic vasculitis
31996006	Vasculitis	417019000	Retinal arteriolitis	137	Systemic vasculitis
31996006	Vasculitis	11255009	Retinal arteritis	137	Systemic vasculitis
31996006	Vasculitis	77628002	Retinal vasculitis	137	Systemic vasculitis
31996006	Vasculitis	416703007	Retinal vasculitis due to polyarteritis nodosa	137	Systemic vasculitis
31996006	Vasculitis	343801000119100	Retinal vasculitis of bilateral eyes	137	Systemic vasculitis
31996006	Vasculitis	338031000119109	Retinal vasculitis of left eye	137	Systemic vasculitis
31996006	Vasculitis	332421000119101	Retinal vasculitis of right eye	137	Systemic vasculitis
42111000175103	Autoinflammatory disease	783787000	Retinal vasculopathy with cerebral leukoencephalopathy and systemic manifestations	137	Systemic vasculitis
31996006	Vasculitis	38877003	Rheumatoid arthritis with aortitis	137	Systemic vasculitis
31996006	Vasculitis	239943002	Rheumatoid arthritis with necrotizing vasculitis	137	Systemic vasculitis
31996006	Vasculitis	239948006	Secondary aortitis	137	Systemic vasculitis
31996006	Vasculitis	238787009	Secondary cutaneous vasculitis	137	Systemic vasculitis
31996006	Vasculitis	234019004	Secondary systemic vasculitis	137	Systemic vasculitis
31996006	Vasculitis	417544004	Segmental retinal periarteritis	137	Systemic vasculitis
31996006	Vasculitis	5534004	Senile arteritis	137	Systemic vasculitis
31996006	Vasculitis	402658008	Serum sickness type vasculitis	137	Systemic vasculitis
31996006	Vasculitis	724602004	Single organ vasculitis	137	Systemic vasculitis
31996006	Vasculitis	724599009	Small vessel vasculitis	137	Systemic vasculitis
31996006	Vasculitis	724600007	Small vessel vasculitis caused by immune complex	137	Systemic vasculitis
31996006	Vasculitis	359789008	Takayasu's disease	137	Systemic vasculitis
31996006	Vasculitis	400130008	Temporal arteritis	137	Systemic vasculitis
31996006	Vasculitis	8435000	Thromboangiitis	137	Systemic vasculitis
31996006	Vasculitis	52403007	Thromboangiitis obliterans	137	Systemic vasculitis
31996006	Vasculitis	89135007	Thromboarteritis	137	Systemic vasculitis
31996006	Vasculitis	402656007	Urticarial vasculitis	137	Systemic vasculitis
85828009	Autoimmune disease	770687001	Vasculitis due to adenosine deaminase 2 deficiency	137	Systemic vasculitis
31996006	Vasculitis	724063005	Vasculitis due to and following viral infection	137	Systemic vasculitis
31996006	Vasculitis	1144956000	Vasculitis due to inflammatory bowel disease	137	Systemic vasculitis
31996006	Vasculitis	1268295005	Vasculitis due to systemic disease	137	Systemic vasculitis
31996006	Vasculitis	724597006	Vasculitis of large artery	137	Systemic vasculitis
31996006	Vasculitis	722858009	Vasculitis of large intestine	137	Systemic vasculitis
31996006	Vasculitis	724598001	Vasculitis of medium sized vessel	137	Systemic vasculitis
31996006	Vasculitis	721664001	Vasculitis of mesenteric artery	137	Systemic vasculitis
31996006	Vasculitis	53312001	Vasculitis of the skin	137	Systemic vasculitis
31996006	Vasculitis	1144919009	Behcet disease of eye	138	Vasculitis: Behcet's disease
31996006	Vasculitis	1144914004	Behcet disease of skin	138	Vasculitis: Behcet's disease
31996006	Vasculitis	1197742004	Behçet disease of small intestine	138	Vasculitis: Behcet's disease
31996006	Vasculitis	403443000	Behçet's disease affecting oral mucosa	138	Vasculitis: Behcet's disease
31996006	Vasculitis	239922003	Behcet's disease with multisystem involvement	138	Vasculitis: Behcet's disease
31996006	Vasculitis	239921005	Behcet's disease with organ/system involvement	138	Vasculitis: Behcet's disease
31996006	Vasculitis	310701003	Behcet's syndrome	138	Vasculitis: Behcet's disease
31996006	Vasculitis	57484009	Behcet's syndrome, complete type	138	Vasculitis: Behcet's disease
31996006	Vasculitis	53485006	Behcet's syndrome, incomplete type	138	Vasculitis: Behcet's disease
31996006	Vasculitis	54034003	Behcet's syndrome, intestinal type	138	Vasculitis: Behcet's disease
31996006	Vasculitis	21542005	Behcet's syndrome, neurologic type	138	Vasculitis: Behcet's disease
31996006	Vasculitis	3275009	Behcet's syndrome, vascular type	138	Vasculitis: Behcet's disease
85828009	Autoimmune disease	50581000	Goodpasture's syndrome	139	Goodpasture's syndrome
85828009	Autoimmune disease	1231749004	Adult-onset overlap myositis	140	Immune inflammatory myopathies
85828009	Autoimmune disease	838366009	Anti-synthetase syndrome due to dermatomyositis	140	Immune inflammatory myopathies
85828009	Autoimmune disease	445187004	Antisynthetase syndrome	140	Immune inflammatory myopathies
85828009	Autoimmune disease	1144974009	Antisynthetase syndrome due to polymyositis	140	Immune inflammatory myopathies
85828009	Autoimmune disease	443899007	Autoimmune inflammation of skeletal muscle	140	Immune inflammatory myopathies
85828009	Autoimmune disease	722991004	Autoimmune myopathy	140	Immune inflammatory myopathies
85828009	Autoimmune disease	715863001	Autoimmune necrotizing myopathy	140	Immune inflammatory myopathies
31996006	Vasculitis	840455002	Cutaneous vasculitis due to childhood type dermatomyositis	140	Immune inflammatory myopathies
85828009	Autoimmune disease	766252004	Juvenile overlap myositis	140	Immune inflammatory myopathies
31996006	Vasculitis	870336006	Necrotizing cutaneous vasculitis due to childhood type dermatomyositis	140	Immune inflammatory myopathies
85828009	Autoimmune disease	774082004	Neonatal dermatomyositis	140	Immune inflammatory myopathies
446682003	Pediatric autoimmune neuropsychiatric disorder associated with streptococcal infection	446682003	Pediatric autoimmune neuropsychiatric disorder associated with streptococcal infection	141	PANS/PANDAS
85828009	Autoimmune disease	720980004	Alopecia, psychomotor epilepsy, periodontal pyorrhea, intellectual disability syndrome	142	Other
85828009	Autoimmune disease	722288007	Autoimmune enteropathy and endocrinopathy with susceptibility to chronic infection syndrome	142	Other
85828009	Autoimmune disease	1197361002	Autoimmune lymphoproliferative syndrome due to cytotoxic T-lymphocyte associated protein 4 haploinsufficiency	142	Other
85828009	Autoimmune disease	1259051000	Brachial variant of chronic immune demyelinating polyradiculoneuropathy	142	Other
85828009	Autoimmune disease	31848007	Calcinosis, Raynaud's phenomenon, esophageal dysmotility, sclerodactyly, and telangiectasia syndrome	142	Other
85828009	Autoimmune disease	62382002	Calcinosis, Raynaud's phenomenon, sclerodactyly, and telangiectasia syndrome	142	Other
42111000175103	Autoinflammatory disease	239826001	Chronic infantile neurological, cutaneous and articular syndrome	142	Other
85828009	Autoimmune disease	230678005	Decrease of motor end-plate potential amplitude without acetylcholine receptor deficiency	142	Other
427439005	Immune hypersensitivity disorder by mechanism	230678005	Decrease of motor end-plate potential amplitude without acetylcholine receptor deficiency	142	Other
85828009	Autoimmune disease	724781003	Demyelination of central nervous system co-occurrent and due to systemic lupus erythematosus	142	Other
85828009	Autoimmune disease	1767005	Fisher's syndrome	142	Other
42111000175103	Autoinflammatory disease	724593005	Monogenic autoinflammatory syndrome	142	Other
42111000175103	Autoinflammatory disease	768667002	Nucleotide binding oligomerization domain containing 2-associated autoinflammatory disease	142	Other
85828009	Autoimmune disease	1230291009	Primary biliary cholangitis and/or primary sclerosing cholangitis and autoimmune hepatitis overlap syndrome	142	Other
85828009	Autoimmune disease	732962005	Secondary autoimmune hemolytic anemia co-occurrent and due to chronic inflammatory disease	142	Other
85828009	Autoimmune disease	1197362009	Signal transducer and activator of transcription 3-related early-onset multisystem autoimmune disease	142	Other
85828009	Autoimmune disease	778023004	Syndromic multisystem autoimmune disease due to itchy E3 ubiquitin protein ligase deficiency	142	Other
42111000175103	Autoinflammatory disease	60684003	Synovitis acne pustulosis hyperostosis osteomyelitis syndrome	142	Other
