# Supplementary material for: Severity of acute SARS-CoV-2 infection and risk of new-onset autoimmune disease: A RECOVER initiative study in nationwide U.S. cohorts
Source: PLoS One. 2025 Jun 4;20(6):e0324513. doi: 10.1371/journal.pone.0324513 (PMC12136303; doi:10.1371/journal.pone.0324513)
Supplement: S5 Appendix — (XLSX) [file pone.0324513.s005.xlsx]

## Sheet: in
concept_id	concept_name	vocabulary_id	concept_code
45562029	Mental and behavioural disorders due to multiple drug use and use of other psychoactive substances	ICD10	F19
45586225	Mental and behavioural disorders due to multiple drug use and use of other psychoactive substances, acute intoxication	ICD10	F19.0
45552462	Mental and behavioural disorders due to multiple drug use and use of other psychoactive substances, amnesic syndrome	ICD10	F19.6
45557189	Mental and behavioural disorders due to multiple drug use and use of other psychoactive substances, dependence syndrome	ICD10	F19.2
45552459	Mental and behavioural disorders due to multiple drug use and use of other psychoactive substances, harmful use	ICD10	F19.1
45566824	Mental and behavioural disorders due to multiple drug use and use of other psychoactive substances, other mental and behavioural disorders	ICD10	F19.8
45605484	Mental and behavioural disorders due to multiple drug use and use of other psychoactive substances, psychotic disorder	ICD10	F19.5
45562035	Mental and behavioural disorders due to multiple drug use and use of other psychoactive substances, residual and late-onset psychotic disorder	ICD10	F19.7
45600732	Mental and behavioural disorders due to multiple drug use and use of other psychoactive substances, unspecified mental and behavioural disorder	ICD10	F19.9
45600731	Mental and behavioural disorders due to multiple drug use and use of other psychoactive substances, withdrawal state	ICD10	F19.3
45552461	Mental and behavioural disorders due to multiple drug use and use of other psychoactive substances, withdrawal state with delirium	ICD10	F19.4
40475057	Mental and behavioural disorders due to psychoactive substance use	ICD10	F10-F19
45581401	Mental and behavioural disorders due to use of alcohol	ICD10	F10
45755372	Mental and behavioural disorders due to use of alcohol, Acute intoxication	ICD10	F10.0
45547673	Mental and behavioural disorders due to use of alcohol, Amnesic syndrome	ICD10	F10.6
45576496	Mental and behavioural disorders due to use of alcohol, Dependence syndrome	ICD10	F10.2
45595844	Mental and behavioural disorders due to use of alcohol, Harmful use	ICD10	F10.1
45581407	Mental and behavioural disorders due to use of alcohol, Other mental and behavioural disorders	ICD10	F10.8
45755373	Mental and behavioural disorders due to use of alcohol, Psychotic disorder	ICD10	F10.5
45547674	Mental and behavioural disorders due to use of alcohol, Residual and late-onset psychotic disorder	ICD10	F10.7
45557158	Mental and behavioural disorders due to use of alcohol, Unspecified mental and behavioural disorder	ICD10	F10.9
45542789	Mental and behavioural disorders due to use of alcohol, Withdrawal state	ICD10	F10.3
45586191	Mental and behavioural disorders due to use of alcohol, Withdrawal state with delirium	ICD10	F10.4
45571719	Mental and behavioural disorders due to use of cannabinoids	ICD10	F12
45581412	Mental and behavioural disorders due to use of cannabinoids, acute intoxication	ICD10	F12.0
45586202	Mental and behavioural disorders due to use of cannabinoids, amnesic syndrome	ICD10	F12.6
45566788	Mental and behavioural disorders due to use of cannabinoids, dependence syndrome	ICD10	F12.2
45557163	Mental and behavioural disorders due to use of cannabinoids, harmful use	ICD10	F12.1
45755374	Mental and behavioural disorders due to use of cannabinoids, other mental and behavioural disorders	ICD10	F12.8
45566790	Mental and behavioural disorders due to use of cannabinoids, psychotic disorder	ICD10	F12.5
45538016	Mental and behavioural disorders due to use of cannabinoids, residual and late-onset psychotic disorder	ICD10	F12.7
45538017	Mental and behavioural disorders due to use of cannabinoids, unspecified mental and behavioural disorder	ICD10	F12.9
45586201	Mental and behavioural disorders due to use of cannabinoids, withdrawal state	ICD10	F12.3
45600702	Mental and behavioural disorders due to use of cannabinoids, withdrawal state with delirium	ICD10	F12.4
45595869	Mental and behavioural disorders due to use of cocaine	ICD10	F14
45755379	Mental and behavioural disorders due to use of cocaine, acute intoxication	ICD10	F14.0
45566801	Mental and behavioural disorders due to use of cocaine, amnesic syndrome	ICD10	F14.6
45576509	Mental and behavioural disorders due to use of cocaine, dependence syndrome	ICD10	F14.2
45538028	Mental and behavioural disorders due to use of cocaine, harmful use	ICD10	F14.1
45581427	Mental and behavioural disorders due to use of cocaine, other mental and behavioural disorders	ICD10	F14.8
45591105	Mental and behavioural disorders due to use of cocaine, psychotic disorder	ICD10	F14.5
45581426	Mental and behavioural disorders due to use of cocaine, residual and late-onset psychotic disorder	ICD10	F14.7
45571729	Mental and behavioural disorders due to use of cocaine, unspecified mental and behavioural disorder	ICD10	F14.9
45755380	Mental and behavioural disorders due to use of cocaine, withdrawal state	ICD10	F14.3
45533075	Mental and behavioural disorders due to use of cocaine, withdrawal state with delirium	ICD10	F14.4
45586215	Mental and behavioural disorders due to use of hallucinogens	ICD10	F16
45566807	Mental and behavioural disorders due to use of hallucinogens, acute intoxication	ICD10	F16.0
45571737	Mental and behavioural disorders due to use of hallucinogens, amnesic syndrome	ICD10	F16.6
45591112	Mental and behavioural disorders due to use of hallucinogens, dependence syndrome	ICD10	F16.2
45542815	Mental and behavioural disorders due to use of hallucinogens, harmful use	ICD10	F16.1
45542817	Mental and behavioural disorders due to use of hallucinogens, other mental and behavioural disorders	ICD10	F16.8
45755384	Mental and behavioural disorders due to use of hallucinogens, psychotic disorder	ICD10	F16.5
45595883	Mental and behavioural disorders due to use of hallucinogens, residual and late-onset psychotic disorder	ICD10	F16.7
45581433	Mental and behavioural disorders due to use of hallucinogens, unspecified mental and behavioural disorder	ICD10	F16.9
45533082	Mental and behavioural disorders due to use of hallucinogens, withdrawal state	ICD10	F16.3
45533083	Mental and behavioural disorders due to use of hallucinogens, withdrawal state with delirium	ICD10	F16.4
45595853	Mental and behavioural disorders due to use of opioids	ICD10	F11
45562006	Mental and behavioural disorders due to use of opioids, acute intoxication	ICD10	F11.0
45600700	Mental and behavioural disorders due to use of opioids, amnesic syndrome	ICD10	F11.6
45600698	Mental and behavioural disorders due to use of opioids, dependence syndrome	ICD10	F11.2
45576498	Mental and behavioural disorders due to use of opioids, harmful use	ICD10	F11.1
45591094	Mental and behavioural disorders due to use of opioids, other mental and behavioural disorders	ICD10	F11.8
45571716	Mental and behavioural disorders due to use of opioids, psychotic disorder	ICD10	F11.5
45600701	Mental and behavioural disorders due to use of opioids, residual and late-onset psychotic disorder	ICD10	F11.7
45571718	Mental and behavioural disorders due to use of opioids, unspecified mental and behavioural disorder	ICD10	F11.9
45571715	Mental and behavioural disorders due to use of opioids, withdrawal state	ICD10	F11.3
45586194	Mental and behavioural disorders due to use of opioids, withdrawal state with delirium	ICD10	F11.4
45600710	Mental and behavioural disorders due to use of other stimulants, including caffeine	ICD10	F15
45755381	Mental and behavioural disorders due to use of other stimulants, including caffeine, acute intoxication	ICD10	F15.0
45576517	Mental and behavioural disorders due to use of other stimulants, including caffeine, amnesic syndrome	ICD10	F15.6
45576515	Mental and behavioural disorders due to use of other stimulants, including caffeine, dependence syndrome	ICD10	F15.2
45581428	Mental and behavioural disorders due to use of other stimulants, including caffeine, harmful use	ICD10	F15.1
45586211	Mental and behavioural disorders due to use of other stimulants, including caffeine, other mental and behavioural disorders	ICD10	F15.8
45755382	Mental and behavioural disorders due to use of other stimulants, including caffeine, psychotic disorder	ICD10	F15.5
45755383	Mental and behavioural disorders due to use of other stimulants, including caffeine, residual and late-onset psychotic disorder	ICD10	F15.7
45566803	Mental and behavioural disorders due to use of other stimulants, including caffeine, unspecified mental and behavioural disorder	ICD10	F15.9
45562018	Mental and behavioural disorders due to use of other stimulants, including caffeine, withdrawal state	ICD10	F15.3
45586209	Mental and behavioural disorders due to use of other stimulants, including caffeine, withdrawal state with delirium	ICD10	F15.4
45538018	Mental and behavioural disorders due to use of sedatives or hypnotics	ICD10	F13
45571723	Mental and behavioural disorders due to use of sedatives or hypnotics, acute intoxication	ICD10	F13.0
45755377	Mental and behavioural disorders due to use of sedatives or hypnotics, amnesic syndrome	ICD10	F13.6
45600706	Mental and behavioural disorders due to use of sedatives or hypnotics, dependence syndrome	ICD10	F13.2
45600705	Mental and behavioural disorders due to use of sedatives or hypnotics, harmful use	ICD10	F13.1
45755378	Mental and behavioural disorders due to use of sedatives or hypnotics, other mental and behavioural disorders	ICD10	F13.8
45566794	Mental and behavioural disorders due to use of sedatives or hypnotics, psychotic disorder	ICD10	F13.5
45566795	Mental and behavioural disorders due to use of sedatives or hypnotics, residual and late-onset psychotic disorder	ICD10	F13.7
45538026	Mental and behavioural disorders due to use of sedatives or hypnotics, unspecified mental and behavioural disorder	ICD10	F13.9
45755375	Mental and behavioural disorders due to use of sedatives or hypnotics, withdrawal state	ICD10	F13.3
45755376	Mental and behavioural disorders due to use of sedatives or hypnotics, withdrawal state with delirium	ICD10	F13.4
45586218	Mental and behavioural disorders due to use of tobacco	ICD10	F17
45600718	Mental and behavioural disorders due to use of tobacco, acute intoxication	ICD10	F17.0
45542823	Mental and behavioural disorders due to use of tobacco, amnesic syndrome	ICD10	F17.6
45571740	Mental and behavioural disorders due to use of tobacco, dependence syndrome	ICD10	F17.2
45571739	Mental and behavioural disorders due to use of tobacco, harmful use	ICD10	F17.1
45542824	Mental and behavioural disorders due to use of tobacco, other mental and behavioural disorders	ICD10	F17.8
45542822	Mental and behavioural disorders due to use of tobacco, psychotic disorder	ICD10	F17.5
45591118	Mental and behavioural disorders due to use of tobacco, residual and late-onset psychotic disorder	ICD10	F17.7
45542825	Mental and behavioural disorders due to use of tobacco, unspecified mental and behavioural disorder	ICD10	F17.9
45576522	Mental and behavioural disorders due to use of tobacco, withdrawal state	ICD10	F17.3
45562026	Mental and behavioural disorders due to use of tobacco, withdrawal state with delirium	ICD10	F17.4
45547682	Mental and behavioural disorders due to use of volatile solvents	ICD10	F18
45533086	Mental and behavioural disorders due to use of volatile solvents, acute intoxication	ICD10	F18.0
45571745	Mental and behavioural disorders due to use of volatile solvents, amnesic syndrome	ICD10	F18.6
45586221	Mental and behavioural disorders due to use of volatile solvents, dependence syndrome	ICD10	F18.2
45605478	Mental and behavioural disorders due to use of volatile solvents, harmful use	ICD10	F18.1
45600722	Mental and behavioural disorders due to use of volatile solvents, other mental and behavioural disorders	ICD10	F18.8
45571744	Mental and behavioural disorders due to use of volatile solvents, psychotic disorder	ICD10	F18.5
45552456	Mental and behavioural disorders due to use of volatile solvents, residual and late-onset psychotic disorder	ICD10	F18.7
45600723	Mental and behavioural disorders due to use of volatile solvents, unspecified mental and behavioural disorder	ICD10	F18.9
45586223	Mental and behavioural disorders due to use of volatile solvents, withdrawal state	ICD10	F18.3
45557186	Mental and behavioural disorders due to use of volatile solvents, withdrawal state with delirium	ICD10	F18.4
1568096	Alcohol abuse	ICD10CM	F10.1
45600693	Alcohol abuse with alcohol-induced anxiety disorder	ICD10CM	F10.180
45581404	Alcohol abuse with alcohol-induced mood disorder	ICD10CM	F10.14
1568098	Alcohol abuse with alcohol-induced psychotic disorder	ICD10CM	F10.15
45600692	Alcohol abuse with alcohol-induced psychotic disorder with delusions	ICD10CM	F10.150
45595846	Alcohol abuse with alcohol-induced psychotic disorder with hallucinations	ICD10CM	F10.151
45571707	Alcohol abuse with alcohol-induced psychotic disorder, unspecified	ICD10CM	F10.159
45600694	Alcohol abuse with alcohol-induced sexual dysfunction	ICD10CM	F10.181
45538006	Alcohol abuse with alcohol-induced sleep disorder	ICD10CM	F10.182
1568097	Alcohol abuse with intoxication	ICD10CM	F10.12
45576493	Alcohol abuse with intoxication delirium	ICD10CM	F10.121
45538005	Alcohol abuse with intoxication, uncomplicated	ICD10CM	F10.120
45557154	Alcohol abuse with intoxication, unspecified	ICD10CM	F10.129
45576494	Alcohol abuse with other alcohol-induced disorder	ICD10CM	F10.188
1568099	Alcohol abuse with other alcohol-induced disorders	ICD10CM	F10.18
45576495	Alcohol abuse with unspecified alcohol-induced disorder	ICD10CM	F10.19
725273	Alcohol abuse with withdrawal delirium	ICD10CM	F10.131
725274	Alcohol abuse with withdrawal with perceptual disturbance	ICD10CM	F10.132
725272	Alcohol abuse with withdrawal, uncomplicated	ICD10CM	F10.130
725275	Alcohol abuse with withdrawal, unspecified	ICD10CM	F10.139
1326497	Alcohol abuse, in remission	ICD10CM	F10.11
45595845	Alcohol abuse, uncomplicated	ICD10CM	F10.10
725271	Alcohol abuse, with withdrawal	ICD10CM	F10.13
1568100	Alcohol dependence	ICD10CM	F10.2
45566777	Alcohol dependence with alcohol-induced anxiety disorder	ICD10CM	F10.280
45562002	Alcohol dependence with alcohol-induced mood disorder	ICD10CM	F10.24
45595847	Alcohol dependence with alcohol-induced persisting amnestic disorder	ICD10CM	F10.26
45566776	Alcohol dependence with alcohol-induced persisting dementia	ICD10CM	F10.27
45600695	Alcohol dependence with alcohol-induced psychotic disorder	ICD10CM	F10.25
45562003	Alcohol dependence with alcohol-induced psychotic disorder with delusions	ICD10CM	F10.250
45557155	Alcohol dependence with alcohol-induced psychotic disorder with hallucinations	ICD10CM	F10.251
45571708	Alcohol dependence with alcohol-induced psychotic disorder, unspecified	ICD10CM	F10.259
45591083	Alcohol dependence with alcohol-induced sexual dysfunction	ICD10CM	F10.281
45600696	Alcohol dependence with alcohol-induced sleep disorder	ICD10CM	F10.282
45591082	Alcohol dependence with intoxication	ICD10CM	F10.22
45586189	Alcohol dependence with intoxication delirium	ICD10CM	F10.221
45586188	Alcohol dependence with intoxication, uncomplicated	ICD10CM	F10.220
45538007	Alcohol dependence with intoxication, unspecified	ICD10CM	F10.229
45571709	Alcohol dependence with other alcohol-induced disorder	ICD10CM	F10.288
1568101	Alcohol dependence with other alcohol-induced disorders	ICD10CM	F10.28
45591084	Alcohol dependence with unspecified alcohol-induced disorder	ICD10CM	F10.29
45605452	Alcohol dependence with withdrawal	ICD10CM	F10.23
45552431	Alcohol dependence with withdrawal delirium	ICD10CM	F10.231
45566775	Alcohol dependence with withdrawal with perceptual disturbance	ICD10CM	F10.232
45586190	Alcohol dependence with withdrawal, uncomplicated	ICD10CM	F10.230
45533065	Alcohol dependence with withdrawal, unspecified	ICD10CM	F10.239
45581405	Alcohol dependence, in remission	ICD10CM	F10.21
45586187	Alcohol dependence, uncomplicated	ICD10CM	F10.20
1568095	Alcohol related disorders	ICD10CM	F10
1568102	Alcohol use, unspecified	ICD10CM	F10.9
45566781	Alcohol use, unspecified with alcohol-induced anxiety disorder	ICD10CM	F10.980
45542791	Alcohol use, unspecified with alcohol-induced mood disorder	ICD10CM	F10.94
45566780	Alcohol use, unspecified with alcohol-induced persisting amnestic disorder	ICD10CM	F10.96
45547675	Alcohol use, unspecified with alcohol-induced persisting dementia	ICD10CM	F10.97
1568104	Alcohol use, unspecified with alcohol-induced psychotic disorder	ICD10CM	F10.95
45566779	Alcohol use, unspecified with alcohol-induced psychotic disorder with delusions	ICD10CM	F10.950
45591087	Alcohol use, unspecified with alcohol-induced psychotic disorder with hallucinations	ICD10CM	F10.951
45586192	Alcohol use, unspecified with alcohol-induced psychotic disorder, unspecified	ICD10CM	F10.959
45538009	Alcohol use, unspecified with alcohol-induced sexual dysfunction	ICD10CM	F10.981
45562005	Alcohol use, unspecified with alcohol-induced sleep disorder	ICD10CM	F10.982
1568103	Alcohol use, unspecified with intoxication	ICD10CM	F10.92
45566778	Alcohol use, unspecified with intoxication delirium	ICD10CM	F10.921
45595851	Alcohol use, unspecified with intoxication, uncomplicated	ICD10CM	F10.920
45552432	Alcohol use, unspecified with intoxication, unspecified	ICD10CM	F10.929
45576497	Alcohol use, unspecified with other alcohol-induced disorder	ICD10CM	F10.988
1568105	Alcohol use, unspecified with other alcohol-induced disorders	ICD10CM	F10.98
45605456	Alcohol use, unspecified with unspecified alcohol-induced disorder	ICD10CM	F10.99
725276	Alcohol use, unspecified with withdrawal	ICD10CM	F10.93
725278	Alcohol use, unspecified with withdrawal delirium	ICD10CM	F10.931
725279	Alcohol use, unspecified with withdrawal with perceptual disturbance	ICD10CM	F10.932
725277	Alcohol use, unspecified with withdrawal, uncomplicated	ICD10CM	F10.930
725280	Alcohol use, unspecified with withdrawal, unspecified	ICD10CM	F10.939
37402462	Alcohol use, unspecified, in remission	ICD10CM	F10.91
37402461	Alcohol use, unspecified, uncomplicated	ICD10CM	F10.90
1568118	Cannabis abuse	ICD10CM	F12.1
45533069	Cannabis abuse with cannabis-induced anxiety disorder	ICD10CM	F12.180
1568119	Cannabis abuse with intoxication	ICD10CM	F12.12
45542799	Cannabis abuse with intoxication delirium	ICD10CM	F12.121
45586199	Cannabis abuse with intoxication with perceptual disturbance	ICD10CM	F12.122
45547676	Cannabis abuse with intoxication, uncomplicated	ICD10CM	F12.120
45552434	Cannabis abuse with intoxication, unspecified	ICD10CM	F12.129
1568121	Cannabis abuse with other cannabis-induced disorder	ICD10CM	F12.18
45571720	Cannabis abuse with other cannabis-induced disorder	ICD10CM	F12.188
1568120	Cannabis abuse with psychotic disorder	ICD10CM	F12.15
45591096	Cannabis abuse with psychotic disorder with delusions	ICD10CM	F12.150
45581413	Cannabis abuse with psychotic disorder with hallucinations	ICD10CM	F12.151
45581414	Cannabis abuse with psychotic disorder, unspecified	ICD10CM	F12.159
45552435	Cannabis abuse with unspecified cannabis-induced disorder	ICD10CM	F12.19
725282	Cannabis abuse with withdrawal	ICD10CM	F12.13
1326499	Cannabis abuse, in remission	ICD10CM	F12.11
45538011	Cannabis abuse, uncomplicated	ICD10CM	F12.10
1568122	Cannabis dependence	ICD10CM	F12.2
45595860	Cannabis dependence with cannabis-induced anxiety disorder	ICD10CM	F12.280
45591098	Cannabis dependence with intoxication	ICD10CM	F12.22
45557164	Cannabis dependence with intoxication delirium	ICD10CM	F12.221
45538012	Cannabis dependence with intoxication with perceptual disturbance	ICD10CM	F12.222
45547677	Cannabis dependence with intoxication, uncomplicated	ICD10CM	F12.220
45591099	Cannabis dependence with intoxication, unspecified	ICD10CM	F12.229
1568123	Cannabis dependence with other cannabis-induced disorder	ICD10CM	F12.28
45576502	Cannabis dependence with other cannabis-induced disorder	ICD10CM	F12.288
45581416	Cannabis dependence with psychotic disorder	ICD10CM	F12.25
45571721	Cannabis dependence with psychotic disorder with delusions	ICD10CM	F12.250
45538013	Cannabis dependence with psychotic disorder with hallucinations	ICD10CM	F12.251
45538014	Cannabis dependence with psychotic disorder, unspecified	ICD10CM	F12.259
45557165	Cannabis dependence with unspecified cannabis-induced disorder	ICD10CM	F12.29
1595537	Cannabis dependence with withdrawal	ICD10CM	F12.23
45591097	Cannabis dependence, in remission	ICD10CM	F12.21
45586200	Cannabis dependence, uncomplicated	ICD10CM	F12.20
1568117	Cannabis related disorders	ICD10CM	F12
1568124	Cannabis use, unspecified	ICD10CM	F12.9
45581417	Cannabis use, unspecified with anxiety disorder	ICD10CM	F12.980
1568125	Cannabis use, unspecified with intoxication	ICD10CM	F12.92
45595862	Cannabis use, unspecified with intoxication delirium	ICD10CM	F12.921
45542800	Cannabis use, unspecified with intoxication with perceptual disturbance	ICD10CM	F12.922
45595861	Cannabis use, unspecified with intoxication, uncomplicated	ICD10CM	F12.920
45542801	Cannabis use, unspecified with intoxication, unspecified	ICD10CM	F12.929
1568127	Cannabis use, unspecified with other cannabis-induced disorder	ICD10CM	F12.98
45605465	Cannabis use, unspecified with other cannabis-induced disorder	ICD10CM	F12.988
1568126	Cannabis use, unspecified with psychotic disorder	ICD10CM	F12.95
45576504	Cannabis use, unspecified with psychotic disorder with delusions	ICD10CM	F12.950
45533071	Cannabis use, unspecified with psychotic disorder with hallucinations	ICD10CM	F12.951
45566791	Cannabis use, unspecified with psychotic disorder, unspecified	ICD10CM	F12.959
45591101	Cannabis use, unspecified with unspecified cannabis-induced disorder	ICD10CM	F12.99
1595538	Cannabis use, unspecified with withdrawal	ICD10CM	F12.93
37402464	Cannabis use, unspecified, in remission	ICD10CM	F12.91
45547678	Cannabis use, unspecified, uncomplicated	ICD10CM	F12.90
1568142	Cocaine abuse	ICD10CM	F14.1
45595872	Cocaine abuse with cocaine-induced anxiety disorder	ICD10CM	F14.180
45538030	Cocaine abuse with cocaine-induced mood disorder	ICD10CM	F14.14
1568144	Cocaine abuse with cocaine-induced psychotic disorder	ICD10CM	F14.15
45533074	Cocaine abuse with cocaine-induced psychotic disorder with delusions	ICD10CM	F14.150
45595871	Cocaine abuse with cocaine-induced psychotic disorder with hallucinations	ICD10CM	F14.151
45581424	Cocaine abuse with cocaine-induced psychotic disorder, unspecified	ICD10CM	F14.159
45566798	Cocaine abuse with cocaine-induced sexual dysfunction	ICD10CM	F14.181
45557170	Cocaine abuse with cocaine-induced sleep disorder	ICD10CM	F14.182
1568143	Cocaine abuse with intoxication	ICD10CM	F14.12
45605467	Cocaine abuse with intoxication with delirium	ICD10CM	F14.121
45538029	Cocaine abuse with intoxication with perceptual disturbance	ICD10CM	F14.122
45557169	Cocaine abuse with intoxication, uncomplicated	ICD10CM	F14.120
45586207	Cocaine abuse with intoxication, unspecified	ICD10CM	F14.129
1568145	Cocaine abuse with other cocaine-induced disorder	ICD10CM	F14.18
45571726	Cocaine abuse with other cocaine-induced disorder	ICD10CM	F14.188
45552443	Cocaine abuse with unspecified cocaine-induced disorder	ICD10CM	F14.19
1326501	Cocaine abuse, in remission	ICD10CM	F14.11
45600707	Cocaine abuse, uncomplicated	ICD10CM	F14.10
725288	Cocaine abuse, unspecified with withdrawal	ICD10CM	F14.13
1568146	Cocaine dependence	ICD10CM	F14.2
45538033	Cocaine dependence with cocaine-induced anxiety disorder	ICD10CM	F14.280
45571727	Cocaine dependence with cocaine-induced mood disorder	ICD10CM	F14.24
45571728	Cocaine dependence with cocaine-induced psychotic disorder	ICD10CM	F14.25
45605468	Cocaine dependence with cocaine-induced psychotic disorder with delusions	ICD10CM	F14.250
45600708	Cocaine dependence with cocaine-induced psychotic disorder with hallucinations	ICD10CM	F14.251
45538032	Cocaine dependence with cocaine-induced psychotic disorder, unspecified	ICD10CM	F14.259
45600709	Cocaine dependence with cocaine-induced sexual dysfunction	ICD10CM	F14.281
45542807	Cocaine dependence with cocaine-induced sleep disorder	ICD10CM	F14.282
45562017	Cocaine dependence with intoxication	ICD10CM	F14.22
45557171	Cocaine dependence with intoxication delirium	ICD10CM	F14.221
45591104	Cocaine dependence with intoxication with perceptual disturbance	ICD10CM	F14.222
45538031	Cocaine dependence with intoxication, uncomplicated	ICD10CM	F14.220
45557172	Cocaine dependence with intoxication, unspecified	ICD10CM	F14.229
1568147	Cocaine dependence with other cocaine-induced disorder	ICD10CM	F14.28
45605469	Cocaine dependence with other cocaine-induced disorder	ICD10CM	F14.288
45566800	Cocaine dependence with unspecified cocaine-induced disorder	ICD10CM	F14.29
45557173	Cocaine dependence with withdrawal	ICD10CM	F14.23
45581425	Cocaine dependence, in remission	ICD10CM	F14.21
45566799	Cocaine dependence, uncomplicated	ICD10CM	F14.20
1568141	Cocaine related disorders	ICD10CM	F14
1568148	Cocaine use, unspecified	ICD10CM	F14.9
45586208	Cocaine use, unspecified with cocaine-induced anxiety disorder	ICD10CM	F14.980
45542808	Cocaine use, unspecified with cocaine-induced mood disorder	ICD10CM	F14.94
1568150	Cocaine use, unspecified with cocaine-induced psychotic disorder	ICD10CM	F14.95
45533076	Cocaine use, unspecified with cocaine-induced psychotic disorder with delusions	ICD10CM	F14.950
45533077	Cocaine use, unspecified with cocaine-induced psychotic disorder with hallucinations	ICD10CM	F14.951
45557176	Cocaine use, unspecified with cocaine-induced psychotic disorder, unspecified	ICD10CM	F14.959
45557177	Cocaine use, unspecified with cocaine-induced sexual dysfunction	ICD10CM	F14.981
45576511	Cocaine use, unspecified with cocaine-induced sleep disorder	ICD10CM	F14.982
1568149	Cocaine use, unspecified with intoxication	ICD10CM	F14.92
45538034	Cocaine use, unspecified with intoxication delirium	ICD10CM	F14.921
45538035	Cocaine use, unspecified with intoxication with perceptual disturbance	ICD10CM	F14.922
45576510	Cocaine use, unspecified with intoxication, uncomplicated	ICD10CM	F14.920
45557175	Cocaine use, unspecified with intoxication, unspecified	ICD10CM	F14.929
45552444	Cocaine use, unspecified with other cocaine-induced disorder	ICD10CM	F14.988
1568151	Cocaine use, unspecified with other specified cocaine-induced disorder	ICD10CM	F14.98
45576512	Cocaine use, unspecified with unspecified cocaine-induced disorder	ICD10CM	F14.99
725289	Cocaine use, unspecified with withdrawal	ICD10CM	F14.93
37402466	Cocaine use, unspecified, in remission	ICD10CM	F14.91
45557174	Cocaine use, unspecified, uncomplicated	ICD10CM	F14.90
1568165	Hallucinogen abuse	ICD10CM	F16.1
45600715	Hallucinogen abuse with hallucinogen persisting perception disorder (flashbacks)	ICD10CM	F16.183
45566808	Hallucinogen abuse with hallucinogen-induced anxiety disorder	ICD10CM	F16.180
45605474	Hallucinogen abuse with hallucinogen-induced mood disorder	ICD10CM	F16.14
1568167	Hallucinogen abuse with hallucinogen-induced psychotic disorder	ICD10CM	F16.15
45562020	Hallucinogen abuse with hallucinogen-induced psychotic disorder with delusions	ICD10CM	F16.150
45595879	Hallucinogen abuse with hallucinogen-induced psychotic disorder with hallucinations	ICD10CM	F16.151
45552449	Hallucinogen abuse with hallucinogen-induced psychotic disorder, unspecified	ICD10CM	F16.159
1568166	Hallucinogen abuse with intoxication	ICD10CM	F16.12
45533080	Hallucinogen abuse with intoxication with delirium	ICD10CM	F16.121
45600714	Hallucinogen abuse with intoxication with perceptual disturbance	ICD10CM	F16.122
45538042	Hallucinogen abuse with intoxication, uncomplicated	ICD10CM	F16.120
45552448	Hallucinogen abuse with intoxication, unspecified	ICD10CM	F16.129
1568168	Hallucinogen abuse with other hallucinogen-induced disorder	ICD10CM	F16.18
45552450	Hallucinogen abuse with other hallucinogen-induced disorder	ICD10CM	F16.188
45576518	Hallucinogen abuse with unspecified hallucinogen-induced disorder	ICD10CM	F16.19
1326503	Hallucinogen abuse, in remission	ICD10CM	F16.11
45538041	Hallucinogen abuse, uncomplicated	ICD10CM	F16.10
1568169	Hallucinogen dependence	ICD10CM	F16.2
45595880	Hallucinogen dependence with hallucinogen persisting perception disorder (flashbacks)	ICD10CM	F16.283
45571736	Hallucinogen dependence with hallucinogen-induced anxiety disorder	ICD10CM	F16.280
45581432	Hallucinogen dependence with hallucinogen-induced mood disorder	ICD10CM	F16.24
1568171	Hallucinogen dependence with hallucinogen-induced psychotic disorder	ICD10CM	F16.25
45591113	Hallucinogen dependence with hallucinogen-induced psychotic disorder with delusions	ICD10CM	F16.250
45562021	Hallucinogen dependence with hallucinogen-induced psychotic disorder with hallucinations	ICD10CM	F16.251
45571735	Hallucinogen dependence with hallucinogen-induced psychotic disorder, unspecified	ICD10CM	F16.259
1568170	Hallucinogen dependence with intoxication	ICD10CM	F16.22
45533081	Hallucinogen dependence with intoxication with delirium	ICD10CM	F16.221
45542816	Hallucinogen dependence with intoxication, uncomplicated	ICD10CM	F16.220
45586216	Hallucinogen dependence with intoxication, unspecified	ICD10CM	F16.229
1568172	Hallucinogen dependence with other hallucinogen-induced disorder	ICD10CM	F16.28
45552451	Hallucinogen dependence with other hallucinogen-induced disorder	ICD10CM	F16.288
45538043	Hallucinogen dependence with unspecified hallucinogen-induced disorder	ICD10CM	F16.29
45571734	Hallucinogen dependence, in remission	ICD10CM	F16.21
45576519	Hallucinogen dependence, uncomplicated	ICD10CM	F16.20
1568164	Hallucinogen related disorders	ICD10CM	F16
1568173	Hallucinogen use, unspecified	ICD10CM	F16.9
45581434	Hallucinogen use, unspecified with hallucinogen persisting perception disorder (flashbacks)	ICD10CM	F16.983
45552452	Hallucinogen use, unspecified with hallucinogen-induced anxiety disorder	ICD10CM	F16.980
45562024	Hallucinogen use, unspecified with hallucinogen-induced mood disorder	ICD10CM	F16.94
1568175	Hallucinogen use, unspecified with hallucinogen-induced psychotic disorder	ICD10CM	F16.95
45542819	Hallucinogen use, unspecified with hallucinogen-induced psychotic disorder with delusions	ICD10CM	F16.950
45542820	Hallucinogen use, unspecified with hallucinogen-induced psychotic disorder with hallucinations	ICD10CM	F16.951
45571738	Hallucinogen use, unspecified with hallucinogen-induced psychotic disorder, unspecified	ICD10CM	F16.959
1568174	Hallucinogen use, unspecified with intoxication	ICD10CM	F16.92
45586217	Hallucinogen use, unspecified with intoxication with delirium	ICD10CM	F16.921
45566809	Hallucinogen use, unspecified with intoxication, uncomplicated	ICD10CM	F16.920
45542818	Hallucinogen use, unspecified with intoxication, unspecified	ICD10CM	F16.929
45538045	Hallucinogen use, unspecified with other hallucinogen-induced disorder	ICD10CM	F16.988
1568176	Hallucinogen use, unspecified with other specified hallucinogen-induced disorder	ICD10CM	F16.98
45591114	Hallucinogen use, unspecified with unspecified hallucinogen-induced disorder	ICD10CM	F16.99
37402468	Hallucinogen use, unspecified, in remission	ICD10CM	F16.91
45605475	Hallucinogen use, unspecified, uncomplicated	ICD10CM	F16.90
1568182	Inhalant abuse	ICD10CM	F18.1
45566813	Inhalant abuse with inhalant-induced anxiety disorder	ICD10CM	F18.180
45566812	Inhalant abuse with inhalant-induced dementia	ICD10CM	F18.17
45595887	Inhalant abuse with inhalant-induced mood disorder	ICD10CM	F18.14
1568184	Inhalant abuse with inhalant-induced psychotic disorder	ICD10CM	F18.15
45605480	Inhalant abuse with inhalant-induced psychotic disorder with delusions	ICD10CM	F18.150
45581437	Inhalant abuse with inhalant-induced psychotic disorder with hallucinations	ICD10CM	F18.151
45547683	Inhalant abuse with inhalant-induced psychotic disorder, unspecified	ICD10CM	F18.159
1568183	Inhalant abuse with intoxication	ICD10CM	F18.12
45538048	Inhalant abuse with intoxication delirium	ICD10CM	F18.121
45557182	Inhalant abuse with intoxication, uncomplicated	ICD10CM	F18.120
45605479	Inhalant abuse with intoxication, unspecified	ICD10CM	F18.129
45557183	Inhalant abuse with other inhalant-induced disorder	ICD10CM	F18.188
1568185	Inhalant abuse with other inhalant-induced disorders	ICD10CM	F18.18
45595888	Inhalant abuse with unspecified inhalant-induced disorder	ICD10CM	F18.19
1326504	Inhalant abuse, in remission	ICD10CM	F18.11
45566811	Inhalant abuse, uncomplicated	ICD10CM	F18.10
1568186	Inhalant dependence	ICD10CM	F18.2
45586222	Inhalant dependence with inhalant-induced anxiety disorder	ICD10CM	F18.280
45547684	Inhalant dependence with inhalant-induced dementia	ICD10CM	F18.27
45562028	Inhalant dependence with inhalant-induced mood disorder	ICD10CM	F18.24
1568188	Inhalant dependence with inhalant-induced psychotic disorder	ICD10CM	F18.25
45533087	Inhalant dependence with inhalant-induced psychotic disorder with delusions	ICD10CM	F18.250
45542827	Inhalant dependence with inhalant-induced psychotic disorder with hallucinations	ICD10CM	F18.251
45591120	Inhalant dependence with inhalant-induced psychotic disorder, unspecified	ICD10CM	F18.259
1568187	Inhalant dependence with intoxication	ICD10CM	F18.22
45576524	Inhalant dependence with intoxication delirium	ICD10CM	F18.221
45557184	Inhalant dependence with intoxication, uncomplicated	ICD10CM	F18.220
45542826	Inhalant dependence with intoxication, unspecified	ICD10CM	F18.229
45557185	Inhalant dependence with other inhalant-induced disorder	ICD10CM	F18.288
1568189	Inhalant dependence with other inhalant-induced disorders	ICD10CM	F18.28
45600721	Inhalant dependence with unspecified inhalant-induced disorder	ICD10CM	F18.29
45576523	Inhalant dependence, in remission	ICD10CM	F18.21
45562027	Inhalant dependence, uncomplicated	ICD10CM	F18.20
1568181	Inhalant related disorders	ICD10CM	F18
1568190	Inhalant use, unspecified	ICD10CM	F18.9
45595889	Inhalant use, unspecified with inhalant-induced anxiety disorder	ICD10CM	F18.980
45557187	Inhalant use, unspecified with inhalant-induced mood disorder	ICD10CM	F18.94
45552458	Inhalant use, unspecified with inhalant-induced persisting dementia	ICD10CM	F18.97
1568192	Inhalant use, unspecified with inhalant-induced psychotic disorder	ICD10CM	F18.95
45552457	Inhalant use, unspecified with inhalant-induced psychotic disorder with delusions	ICD10CM	F18.950
45547685	Inhalant use, unspecified with inhalant-induced psychotic disorder with hallucinations	ICD10CM	F18.951
45605481	Inhalant use, unspecified with inhalant-induced psychotic disorder, unspecified	ICD10CM	F18.959
1568191	Inhalant use, unspecified with intoxication	ICD10CM	F18.92
45600724	Inhalant use, unspecified with intoxication with delirium	ICD10CM	F18.921
45566816	Inhalant use, unspecified with intoxication, uncomplicated	ICD10CM	F18.920
45538050	Inhalant use, unspecified with intoxication, unspecified	ICD10CM	F18.929
45547686	Inhalant use, unspecified with other inhalant-induced disorder	ICD10CM	F18.988
1568193	Inhalant use, unspecified with other inhalant-induced disorders	ICD10CM	F18.98
45586224	Inhalant use, unspecified with unspecified inhalant-induced disorder	ICD10CM	F18.99
37402469	Inhalant use, unspecified, in remission	ICD10CM	F18.91
45566815	Inhalant use, unspecified, uncomplicated	ICD10CM	F18.90
1568177	Nicotine dependence	ICD10CM	F17
1568178	Nicotine dependence	ICD10CM	F17.2
45571741	Nicotine dependence unspecified, with withdrawal	ICD10CM	F17.203
45591117	Nicotine dependence, chewing tobacco	ICD10CM	F17.22
45605476	Nicotine dependence, chewing tobacco, in remission	ICD10CM	F17.221
45586220	Nicotine dependence, chewing tobacco, uncomplicated	ICD10CM	F17.220
45552453	Nicotine dependence, chewing tobacco, with other nicotine-induced disorders	ICD10CM	F17.228
45571742	Nicotine dependence, chewing tobacco, with unspecified nicotine-induced disorders	ICD10CM	F17.229
45566810	Nicotine dependence, chewing tobacco, with withdrawal	ICD10CM	F17.223
1568179	Nicotine dependence, cigarettes	ICD10CM	F17.21
45576521	Nicotine dependence, cigarettes, in remission	ICD10CM	F17.211
45562025	Nicotine dependence, cigarettes, uncomplicated	ICD10CM	F17.210
45542821	Nicotine dependence, cigarettes, with other nicotine-induced disorders	ICD10CM	F17.218
45595885	Nicotine dependence, cigarettes, with unspecified nicotine-induced disorders	ICD10CM	F17.219
45591116	Nicotine dependence, cigarettes, with withdrawal	ICD10CM	F17.213
1568180	Nicotine dependence, other tobacco product	ICD10CM	F17.29
45571743	Nicotine dependence, other tobacco product, in remission	ICD10CM	F17.291
45600719	Nicotine dependence, other tobacco product, uncomplicated	ICD10CM	F17.290
45600720	Nicotine dependence, other tobacco product, with other nicotine-induced disorders	ICD10CM	F17.298
45533085	Nicotine dependence, other tobacco product, with unspecified nicotine-induced disorders	ICD10CM	F17.299
45552454	Nicotine dependence, other tobacco product, with withdrawal	ICD10CM	F17.293
45538046	Nicotine dependence, unspecified	ICD10CM	F17.20
45591115	Nicotine dependence, unspecified, in remission	ICD10CM	F17.201
45595884	Nicotine dependence, unspecified, uncomplicated	ICD10CM	F17.200
45586219	Nicotine dependence, unspecified, with other nicotine-induced disorders	ICD10CM	F17.208
45581435	Nicotine dependence, unspecified, with unspecified nicotine-induced disorders	ICD10CM	F17.209
1568107	Opioid abuse	ICD10CM	F11.1
1568108	Opioid abuse with intoxication	ICD10CM	F11.12
45571712	Opioid abuse with intoxication delirium	ICD10CM	F11.121
45600697	Opioid abuse with intoxication with perceptual disturbance	ICD10CM	F11.122
45542792	Opioid abuse with intoxication, uncomplicated	ICD10CM	F11.120
45581409	Opioid abuse with intoxication, unspecified	ICD10CM	F11.129
45566782	Opioid abuse with opioid-induced mood disorder	ICD10CM	F11.14
1568109	Opioid abuse with opioid-induced psychotic disorder	ICD10CM	F11.15
45576499	Opioid abuse with opioid-induced psychotic disorder with delusions	ICD10CM	F11.150
45571713	Opioid abuse with opioid-induced psychotic disorder with hallucinations	ICD10CM	F11.151
45562007	Opioid abuse with opioid-induced psychotic disorder, unspecified	ICD10CM	F11.159
45542793	Opioid abuse with opioid-induced sexual dysfunction	ICD10CM	F11.181
45571714	Opioid abuse with opioid-induced sleep disorder	ICD10CM	F11.182
1568110	Opioid abuse with other opioid-induced disorder	ICD10CM	F11.18
45542794	Opioid abuse with other opioid-induced disorder	ICD10CM	F11.188
45576500	Opioid abuse with unspecified opioid-induced disorder	ICD10CM	F11.19
725281	Opioid abuse with withdrawal	ICD10CM	F11.13
1326498	Opioid abuse, in remission	ICD10CM	F11.11
45605458	Opioid abuse, uncomplicated	ICD10CM	F11.10
1568111	Opioid dependence	ICD10CM	F11.2
45581410	Opioid dependence with intoxication	ICD10CM	F11.22
45542796	Opioid dependence with intoxication delirium	ICD10CM	F11.221
45581411	Opioid dependence with intoxication with perceptual disturbance	ICD10CM	F11.222
45542795	Opioid dependence with intoxication, uncomplicated	ICD10CM	F11.220
45557159	Opioid dependence with intoxication, unspecified	ICD10CM	F11.229
45605460	Opioid dependence with opioid-induced mood disorder	ICD10CM	F11.24
45566783	Opioid dependence with opioid-induced psychotic disorder	ICD10CM	F11.25
45595854	Opioid dependence with opioid-induced psychotic disorder with delusions	ICD10CM	F11.250
45591090	Opioid dependence with opioid-induced psychotic disorder with hallucinations	ICD10CM	F11.251
45566784	Opioid dependence with opioid-induced psychotic disorder, unspecified	ICD10CM	F11.259
45591091	Opioid dependence with opioid-induced sexual dysfunction	ICD10CM	F11.281
45533067	Opioid dependence with opioid-induced sleep disorder	ICD10CM	F11.282
1568112	Opioid dependence with other opioid-induced disorder	ICD10CM	F11.28
45566785	Opioid dependence with other opioid-induced disorder	ICD10CM	F11.288
45605461	Opioid dependence with unspecified opioid-induced disorder	ICD10CM	F11.29
45557160	Opioid dependence with withdrawal	ICD10CM	F11.23
45605459	Opioid dependence, in remission	ICD10CM	F11.21
45586193	Opioid dependence, uncomplicated	ICD10CM	F11.20
1568106	Opioid related disorders	ICD10CM	F11
1568113	Opioid use, unspecified	ICD10CM	F11.9
1568114	Opioid use, unspecified with intoxication	ICD10CM	F11.92
45566786	Opioid use, unspecified with intoxication delirium	ICD10CM	F11.921
45566787	Opioid use, unspecified with intoxication with perceptual disturbance	ICD10CM	F11.922
45542797	Opioid use, unspecified with intoxication, uncomplicated	ICD10CM	F11.920
45576501	Opioid use, unspecified with intoxication, unspecified	ICD10CM	F11.929
45586198	Opioid use, unspecified with opioid-induced mood disorder	ICD10CM	F11.94
1568115	Opioid use, unspecified with opioid-induced psychotic disorder	ICD10CM	F11.95
45591095	Opioid use, unspecified with opioid-induced psychotic disorder with delusions	ICD10CM	F11.950
45605464	Opioid use, unspecified with opioid-induced psychotic disorder with hallucinations	ICD10CM	F11.951
45595856	Opioid use, unspecified with opioid-induced psychotic disorder, unspecified	ICD10CM	F11.959
45557162	Opioid use, unspecified with opioid-induced sexual dysfunction	ICD10CM	F11.981
45542798	Opioid use, unspecified with opioid-induced sleep disorder	ICD10CM	F11.982
45595857	Opioid use, unspecified with other opioid-induced disorder	ICD10CM	F11.988
1568116	Opioid use, unspecified with other specified opioid-induced disorder	ICD10CM	F11.98
45533068	Opioid use, unspecified with unspecified opioid-induced disorder	ICD10CM	F11.99
45586197	Opioid use, unspecified with withdrawal	ICD10CM	F11.93
37402463	Opioid use, unspecified, in remission	ICD10CM	F11.91
45586196	Opioid use, unspecified, uncomplicated	ICD10CM	F11.90
1568195	Other psychoactive substance abuse	ICD10CM	F19.1
1568196	Other psychoactive substance abuse with intoxication	ICD10CM	F19.12
45533089	Other psychoactive substance abuse with intoxication delirium	ICD10CM	F19.121
45605482	Other psychoactive substance abuse with intoxication with perceptual disturbances	ICD10CM	F19.122
45600725	Other psychoactive substance abuse with intoxication, uncomplicated	ICD10CM	F19.120
45552460	Other psychoactive substance abuse with intoxication, unspecified	ICD10CM	F19.129
45595891	Other psychoactive substance abuse with other psychoactive substance-induced disorder	ICD10CM	F19.188
1568198	Other psychoactive substance abuse with other psychoactive substance-induced disorders	ICD10CM	F19.18
45562031	Other psychoactive substance abuse with psychoactive substance-induced anxiety disorder	ICD10CM	F19.180
45542829	Other psychoactive substance abuse with psychoactive substance-induced mood disorder	ICD10CM	F19.14
45595890	Other psychoactive substance abuse with psychoactive substance-induced persisting amnestic disorder	ICD10CM	F19.16
45581438	Other psychoactive substance abuse with psychoactive substance-induced persisting dementia	ICD10CM	F19.17
1568197	Other psychoactive substance abuse with psychoactive substance-induced psychotic disorder	ICD10CM	F19.15
45566818	Other psychoactive substance abuse with psychoactive substance-induced psychotic disorder with delusions	ICD10CM	F19.150
45600726	Other psychoactive substance abuse with psychoactive substance-induced psychotic disorder with hallucinations	ICD10CM	F19.151
45562030	Other psychoactive substance abuse with psychoactive substance-induced psychotic disorder, unspecified	ICD10CM	F19.159
45576526	Other psychoactive substance abuse with psychoactive substance-induced sexual dysfunction	ICD10CM	F19.181
45605483	Other psychoactive substance abuse with psychoactive substance-induced sleep disorder	ICD10CM	F19.182
45566819	Other psychoactive substance abuse with unspecified psychoactive substance-induced disorder	ICD10CM	F19.19
725291	Other psychoactive substance abuse with withdrawal	ICD10CM	F19.13
725293	Other psychoactive substance abuse with withdrawal delirium	ICD10CM	F19.131
725294	Other psychoactive substance abuse with withdrawal with perceptual disturbance	ICD10CM	F19.132
725292	Other psychoactive substance abuse with withdrawal, uncomplicated	ICD10CM	F19.130
725295	Other psychoactive substance abuse with withdrawal, unspecified	ICD10CM	F19.139
1326505	Other psychoactive substance abuse, in remission	ICD10CM	F19.11
45533088	Other psychoactive substance abuse, uncomplicated	ICD10CM	F19.10
1568199	Other psychoactive substance dependence	ICD10CM	F19.2
45586226	Other psychoactive substance dependence with intoxication	ICD10CM	F19.22
45591122	Other psychoactive substance dependence with intoxication delirium	ICD10CM	F19.221
45547687	Other psychoactive substance dependence with intoxication with perceptual disturbance	ICD10CM	F19.222
45586227	Other psychoactive substance dependence with intoxication, uncomplicated	ICD10CM	F19.220
45600727	Other psychoactive substance dependence with intoxication, unspecified	ICD10CM	F19.229
45562033	Other psychoactive substance dependence with other psychoactive substance-induced disorder	ICD10CM	F19.288
1568200	Other psychoactive substance dependence with other psychoactive substance-induced disorders	ICD10CM	F19.28
45591124	Other psychoactive substance dependence with psychoactive substance-induced anxiety disorder	ICD10CM	F19.280
45600729	Other psychoactive substance dependence with psychoactive substance-induced mood disorder	ICD10CM	F19.24
45542833	Other psychoactive substance dependence with psychoactive substance-induced persisting amnestic disorder	ICD10CM	F19.26
45571746	Other psychoactive substance dependence with psychoactive substance-induced persisting dementia	ICD10CM	F19.27
45542832	Other psychoactive substance dependence with psychoactive substance-induced psychotic disorder	ICD10CM	F19.25
45595892	Other psychoactive substance dependence with psychoactive substance-induced psychotic disorder with delusions	ICD10CM	F19.250
45595893	Other psychoactive substance dependence with psychoactive substance-induced psychotic disorder with hallucinations	ICD10CM	F19.251
45562032	Other psychoactive substance dependence with psychoactive substance-induced psychotic disorder, unspecified	ICD10CM	F19.259
45581439	Other psychoactive substance dependence with psychoactive substance-induced sexual dysfunction	ICD10CM	F19.281
45600730	Other psychoactive substance dependence with psychoactive substance-induced sleep disorder	ICD10CM	F19.282
45576528	Other psychoactive substance dependence with unspecified psychoactive substance-induced disorder	ICD10CM	F19.29
45547688	Other psychoactive substance dependence with withdrawal	ICD10CM	F19.23
45576527	Other psychoactive substance dependence with withdrawal delirium	ICD10CM	F19.231
45600728	Other psychoactive substance dependence with withdrawal with perceptual disturbance	ICD10CM	F19.232
45542831	Other psychoactive substance dependence with withdrawal, uncomplicated	ICD10CM	F19.230
45591123	Other psychoactive substance dependence with withdrawal, unspecified	ICD10CM	F19.239
45566820	Other psychoactive substance dependence, in remission	ICD10CM	F19.21
45542830	Other psychoactive substance dependence, uncomplicated	ICD10CM	F19.20
1568194	Other psychoactive substance related disorders	ICD10CM	F19
1568201	Other psychoactive substance use, unspecified	ICD10CM	F19.9
1568202	Other psychoactive substance use, unspecified with intoxication	ICD10CM	F19.92
45538053	Other psychoactive substance use, unspecified with intoxication with delirium	ICD10CM	F19.921
45557191	Other psychoactive substance use, unspecified with intoxication with perceptual disturbance	ICD10CM	F19.922
45566825	Other psychoactive substance use, unspecified with intoxication, uncomplicated	ICD10CM	F19.920
45591125	Other psychoactive substance use, unspecified with intoxication, unspecified	ICD10CM	F19.929
45547692	Other psychoactive substance use, unspecified with other psychoactive substance-induced disorder	ICD10CM	F19.988
1568205	Other psychoactive substance use, unspecified with other psychoactive substance-induced disorders	ICD10CM	F19.98
45547691	Other psychoactive substance use, unspecified with psychoactive substance-induced anxiety disorder	ICD10CM	F19.980
45581441	Other psychoactive substance use, unspecified with psychoactive substance-induced mood disorder	ICD10CM	F19.94
45547689	Other psychoactive substance use, unspecified with psychoactive substance-induced persisting amnestic disorder	ICD10CM	F19.96
45547690	Other psychoactive substance use, unspecified with psychoactive substance-induced persisting dementia	ICD10CM	F19.97
1568204	Other psychoactive substance use, unspecified with psychoactive substance-induced psychotic disorder	ICD10CM	F19.95
45566828	Other psychoactive substance use, unspecified with psychoactive substance-induced psychotic disorder with delusions	ICD10CM	F19.950
45581442	Other psychoactive substance use, unspecified with psychoactive substance-induced psychotic disorder with hallucinations	ICD10CM	F19.951
45566829	Other psychoactive substance use, unspecified with psychoactive substance-induced psychotic disorder, unspecified	ICD10CM	F19.959
45591126	Other psychoactive substance use, unspecified with psychoactive substance-induced sexual dysfunction	ICD10CM	F19.981
45542834	Other psychoactive substance use, unspecified with psychoactive substance-induced sleep disorder	ICD10CM	F19.982
45547693	Other psychoactive substance use, unspecified with unspecified psychoactive substance-induced disorder	ICD10CM	F19.99
1568203	Other psychoactive substance use, unspecified with withdrawal	ICD10CM	F19.93
45576530	Other psychoactive substance use, unspecified with withdrawal delirium	ICD10CM	F19.931
45557192	Other psychoactive substance use, unspecified with withdrawal with perceptual disturbance	ICD10CM	F19.932
45566826	Other psychoactive substance use, unspecified with withdrawal, uncomplicated	ICD10CM	F19.930
45566827	Other psychoactive substance use, unspecified with withdrawal, unspecified	ICD10CM	F19.939
37402470	Other psychoactive substance use, unspecified, in remission	ICD10CM	F19.91
45552463	Other psychoactive substance use, unspecified, uncomplicated	ICD10CM	F19.90
1568153	Other stimulant abuse	ICD10CM	F15.1
1568154	Other stimulant abuse with intoxication	ICD10CM	F15.12
45576514	Other stimulant abuse with intoxication delirium	ICD10CM	F15.121
45591107	Other stimulant abuse with intoxication with perceptual disturbance	ICD10CM	F15.122
45581429	Other stimulant abuse with intoxication, uncomplicated	ICD10CM	F15.120
45552445	Other stimulant abuse with intoxication, unspecified	ICD10CM	F15.129
1568156	Other stimulant abuse with other stimulant-induced disorder	ICD10CM	F15.18
45591110	Other stimulant abuse with other stimulant-induced disorder	ICD10CM	F15.188
45533078	Other stimulant abuse with stimulant-induced anxiety disorder	ICD10CM	F15.180
45595874	Other stimulant abuse with stimulant-induced mood disorder	ICD10CM	F15.14
1568155	Other stimulant abuse with stimulant-induced psychotic disorder	ICD10CM	F15.15
45538036	Other stimulant abuse with stimulant-induced psychotic disorder with delusions	ICD10CM	F15.150
45591108	Other stimulant abuse with stimulant-induced psychotic disorder with hallucinations	ICD10CM	F15.151
45605471	Other stimulant abuse with stimulant-induced psychotic disorder, unspecified	ICD10CM	F15.159
45591109	Other stimulant abuse with stimulant-induced sexual dysfunction	ICD10CM	F15.181
45595875	Other stimulant abuse with stimulant-induced sleep disorder	ICD10CM	F15.182
45581430	Other stimulant abuse with unspecified stimulant-induced disorder	ICD10CM	F15.19
725290	Other stimulant abuse with withdrawal	ICD10CM	F15.13
1326502	Other stimulant abuse, in remission	ICD10CM	F15.11
45571730	Other stimulant abuse, uncomplicated	ICD10CM	F15.10
1568157	Other stimulant dependence	ICD10CM	F15.2
45600711	Other stimulant dependence with intoxication	ICD10CM	F15.22
45595877	Other stimulant dependence with intoxication delirium	ICD10CM	F15.221
45571731	Other stimulant dependence with intoxication with perceptual disturbance	ICD10CM	F15.222
45600712	Other stimulant dependence with intoxication, uncomplicated	ICD10CM	F15.220
45552446	Other stimulant dependence with intoxication, unspecified	ICD10CM	F15.229
1568159	Other stimulant dependence with other stimulant-induced disorder	ICD10CM	F15.28
45557178	Other stimulant dependence with other stimulant-induced disorder	ICD10CM	F15.288
45566802	Other stimulant dependence with stimulant-induced anxiety disorder	ICD10CM	F15.280
45605472	Other stimulant dependence with stimulant-induced mood disorder	ICD10CM	F15.24
1568158	Other stimulant dependence with stimulant-induced psychotic disorder	ICD10CM	F15.25
45571732	Other stimulant dependence with stimulant-induced psychotic disorder with delusions	ICD10CM	F15.250
45542810	Other stimulant dependence with stimulant-induced psychotic disorder with hallucinations	ICD10CM	F15.251
45538037	Other stimulant dependence with stimulant-induced psychotic disorder, unspecified	ICD10CM	F15.259
45542811	Other stimulant dependence with stimulant-induced sexual dysfunction	ICD10CM	F15.281
45542812	Other stimulant dependence with stimulant-induced sleep disorder	ICD10CM	F15.282
45591111	Other stimulant dependence with unspecified stimulant-induced disorder	ICD10CM	F15.29
45576516	Other stimulant dependence with withdrawal	ICD10CM	F15.23
45542809	Other stimulant dependence, in remission	ICD10CM	F15.21
45595876	Other stimulant dependence, uncomplicated	ICD10CM	F15.20
1568152	Other stimulant related disorders	ICD10CM	F15
1568160	Other stimulant use, unspecified	ICD10CM	F15.9
1568161	Other stimulant use, unspecified with intoxication	ICD10CM	F15.92
45552447	Other stimulant use, unspecified with intoxication delirium	ICD10CM	F15.921
45586212	Other stimulant use, unspecified with intoxication with perceptual disturbance	ICD10CM	F15.922
45581431	Other stimulant use, unspecified with intoxication, uncomplicated	ICD10CM	F15.920
45566804	Other stimulant use, unspecified with intoxication, unspecified	ICD10CM	F15.929
1568163	Other stimulant use, unspecified with other stimulant-induced disorder	ICD10CM	F15.98
45542814	Other stimulant use, unspecified with other stimulant-induced disorder	ICD10CM	F15.988
45538040	Other stimulant use, unspecified with stimulant-induced anxiety disorder	ICD10CM	F15.980
45538039	Other stimulant use, unspecified with stimulant-induced mood disorder	ICD10CM	F15.94
1568162	Other stimulant use, unspecified with stimulant-induced psychotic disorder	ICD10CM	F15.95
45566805	Other stimulant use, unspecified with stimulant-induced psychotic disorder with delusions	ICD10CM	F15.950
45586213	Other stimulant use, unspecified with stimulant-induced psychotic disorder with hallucinations	ICD10CM	F15.951
45542813	Other stimulant use, unspecified with stimulant-induced psychotic disorder, unspecified	ICD10CM	F15.959
45605473	Other stimulant use, unspecified with stimulant-induced sexual dysfunction	ICD10CM	F15.981
45586214	Other stimulant use, unspecified with stimulant-induced sleep disorder	ICD10CM	F15.982
45571733	Other stimulant use, unspecified with unspecified stimulant-induced disorder	ICD10CM	F15.99
45595878	Other stimulant use, unspecified with withdrawal	ICD10CM	F15.93
37402467	Other stimulant use, unspecified, in remission	ICD10CM	F15.91
45538038	Other stimulant use, unspecified, uncomplicated	ICD10CM	F15.90
1568130	Sedative, hypnotic or anxiolytic abuse with intoxication	ICD10CM	F13.12
45538019	Sedative, hypnotic or anxiolytic abuse with intoxication delirium	ICD10CM	F13.121
45552436	Sedative, hypnotic or anxiolytic abuse with intoxication, uncomplicated	ICD10CM	F13.120
45562011	Sedative, hypnotic or anxiolytic abuse with intoxication, unspecified	ICD10CM	F13.129
45581418	Sedative, hypnotic or anxiolytic abuse with other sedative, hypnotic or anxiolytic-induced disorder	ICD10CM	F13.188
1568132	Sedative, hypnotic or anxiolytic abuse with other sedative, hypnotic or anxiolytic-induced disorders	ICD10CM	F13.18
45538021	Sedative, hypnotic or anxiolytic abuse with sedative, hypnotic or anxiolytic-induced anxiety disorder	ICD10CM	F13.180
45595863	Sedative, hypnotic or anxiolytic abuse with sedative, hypnotic or anxiolytic-induced mood disorder	ICD10CM	F13.14
1568131	Sedative, hypnotic or anxiolytic abuse with sedative, hypnotic or anxiolytic-induced psychotic disorder	ICD10CM	F13.15
45538020	Sedative, hypnotic or anxiolytic abuse with sedative, hypnotic or anxiolytic-induced psychotic disorder with delusions	ICD10CM	F13.150
45562012	Sedative, hypnotic or anxiolytic abuse with sedative, hypnotic or anxiolytic-induced psychotic disorder with hallucinations	ICD10CM	F13.151
45595864	Sedative, hypnotic or anxiolytic abuse with sedative, hypnotic or anxiolytic-induced psychotic disorder, unspecified	ICD10CM	F13.159
45591102	Sedative, hypnotic or anxiolytic abuse with sedative, hypnotic or anxiolytic-induced sexual dysfunction	ICD10CM	F13.181
45552437	Sedative, hypnotic or anxiolytic abuse with sedative, hypnotic or anxiolytic-induced sleep disorder	ICD10CM	F13.182
45571724	Sedative, hypnotic or anxiolytic abuse with unspecified sedative, hypnotic or anxiolytic-induced disorder	ICD10CM	F13.19
725283	Sedative, hypnotic or anxiolytic abuse with withdrawal	ICD10CM	F13.13
725285	Sedative, hypnotic or anxiolytic abuse with withdrawal delirium	ICD10CM	F13.131
725286	Sedative, hypnotic or anxiolytic abuse with withdrawal with perceptual disturbance	ICD10CM	F13.132
725284	Sedative, hypnotic or anxiolytic abuse with withdrawal, uncomplicated	ICD10CM	F13.130
725287	Sedative, hypnotic or anxiolytic abuse with withdrawal, unspecified	ICD10CM	F13.139
1326500	Sedative, hypnotic or anxiolytic abuse, in remission	ICD10CM	F13.11
45562010	Sedative, hypnotic or anxiolytic abuse, uncomplicated	ICD10CM	F13.10
1568134	Sedative, hypnotic or anxiolytic dependence with intoxication	ICD10CM	F13.22
45542802	Sedative, hypnotic or anxiolytic dependence with intoxication delirium	ICD10CM	F13.221
45552438	Sedative, hypnotic or anxiolytic dependence with intoxication, uncomplicated	ICD10CM	F13.220
45552439	Sedative, hypnotic or anxiolytic dependence with intoxication, unspecified	ICD10CM	F13.229
45566793	Sedative, hypnotic or anxiolytic dependence with other sedative, hypnotic or anxiolytic-induced disorder	ICD10CM	F13.288
1568135	Sedative, hypnotic or anxiolytic dependence with other sedative, hypnotic or anxiolytic-induced disorders	ICD10CM	F13.28
45562013	Sedative, hypnotic or anxiolytic dependence with sedative, hypnotic or anxiolytic-induced anxiety disorder	ICD10CM	F13.280
45595866	Sedative, hypnotic or anxiolytic dependence with sedative, hypnotic or anxiolytic-induced mood disorder	ICD10CM	F13.24
45557168	Sedative, hypnotic or anxiolytic dependence with sedative, hypnotic or anxiolytic-induced persisting amnestic disorder	ICD10CM	F13.26
45552440	Sedative, hypnotic or anxiolytic dependence with sedative, hypnotic or anxiolytic-induced persisting dementia	ICD10CM	F13.27
45538025	Sedative, hypnotic or anxiolytic dependence with sedative, hypnotic or anxiolytic-induced psychotic disorder	ICD10CM	F13.25
45581419	Sedative, hypnotic or anxiolytic dependence with sedative, hypnotic or anxiolytic-induced psychotic disorder with delusions	ICD10CM	F13.250
45542803	Sedative, hypnotic or anxiolytic dependence with sedative, hypnotic or anxiolytic-induced psychotic disorder with hallucinations	ICD10CM	F13.251
45576506	Sedative, hypnotic or anxiolytic dependence with sedative, hypnotic or anxiolytic-induced psychotic disorder, unspecified	ICD10CM	F13.259
45552441	Sedative, hypnotic or anxiolytic dependence with sedative, hypnotic or anxiolytic-induced sexual dysfunction	ICD10CM	F13.281
45552442	Sedative, hypnotic or anxiolytic dependence with sedative, hypnotic or anxiolytic-induced sleep disorder	ICD10CM	F13.282
45576507	Sedative, hypnotic or anxiolytic dependence with unspecified sedative, hypnotic or anxiolytic-induced disorder	ICD10CM	F13.29
45557167	Sedative, hypnotic or anxiolytic dependence with withdrawal	ICD10CM	F13.23
45538024	Sedative, hypnotic or anxiolytic dependence with withdrawal delirium	ICD10CM	F13.231
45595865	Sedative, hypnotic or anxiolytic dependence with withdrawal with perceptual disturbance	ICD10CM	F13.232
45538023	Sedative, hypnotic or anxiolytic dependence with withdrawal, uncomplicated	ICD10CM	F13.230
45566792	Sedative, hypnotic or anxiolytic dependence with withdrawal, unspecified	ICD10CM	F13.239
45538022	Sedative, hypnotic or anxiolytic dependence, in remission	ICD10CM	F13.21
45576505	Sedative, hypnotic or anxiolytic dependence, uncomplicated	ICD10CM	F13.20
1568137	Sedative, hypnotic or anxiolytic use, unspecified with intoxication	ICD10CM	F13.92
45595867	Sedative, hypnotic or anxiolytic use, unspecified with intoxication delirium	ICD10CM	F13.921
45542805	Sedative, hypnotic or anxiolytic use, unspecified with intoxication, uncomplicated	ICD10CM	F13.920
45566796	Sedative, hypnotic or anxiolytic use, unspecified with intoxication, unspecified	ICD10CM	F13.929
45595868	Sedative, hypnotic or anxiolytic use, unspecified with other sedative, hypnotic or anxiolytic-induced disorder	ICD10CM	F13.988
1568140	Sedative, hypnotic or anxiolytic use, unspecified with other sedative, hypnotic or anxiolytic-induced disorders	ICD10CM	F13.98
45562015	Sedative, hypnotic or anxiolytic use, unspecified with sedative, hypnotic or anxiolytic-induced anxiety disorder	ICD10CM	F13.980
45605466	Sedative, hypnotic or anxiolytic use, unspecified with sedative, hypnotic or anxiolytic-induced mood disorder	ICD10CM	F13.94
45533073	Sedative, hypnotic or anxiolytic use, unspecified with sedative, hypnotic or anxiolytic-induced persisting amnestic disorder	ICD10CM	F13.96
45542806	Sedative, hypnotic or anxiolytic use, unspecified with sedative, hypnotic or anxiolytic-induced persisting dementia	ICD10CM	F13.97
1568139	Sedative, hypnotic or anxiolytic use, unspecified with sedative, hypnotic or anxiolytic-induced psychotic disorder	ICD10CM	F13.95
45581422	Sedative, hypnotic or anxiolytic use, unspecified with sedative, hypnotic or anxiolytic-induced psychotic disorder with delusions	ICD10CM	F13.950
45571725	Sedative, hypnotic or anxiolytic use, unspecified with sedative, hypnotic or anxiolytic-induced psychotic disorder with hallucinations	ICD10CM	F13.951
45586204	Sedative, hypnotic or anxiolytic use, unspecified with sedative, hypnotic or anxiolytic-induced psychotic disorder, unspecified	ICD10CM	F13.959
45576508	Sedative, hypnotic or anxiolytic use, unspecified with sedative, hypnotic or anxiolytic-induced sexual dysfunction	ICD10CM	F13.981
45586205	Sedative, hypnotic or anxiolytic use, unspecified with sedative, hypnotic or anxiolytic-induced sleep disorder	ICD10CM	F13.982
45547679	Sedative, hypnotic or anxiolytic use, unspecified with unspecified sedative, hypnotic or anxiolytic-induced disorder	ICD10CM	F13.99
1568138	Sedative, hypnotic or anxiolytic use, unspecified with withdrawal	ICD10CM	F13.93
45581421	Sedative, hypnotic or anxiolytic use, unspecified with withdrawal delirium	ICD10CM	F13.931
45538027	Sedative, hypnotic or anxiolytic use, unspecified with withdrawal with perceptual disturbances	ICD10CM	F13.932
45562014	Sedative, hypnotic or anxiolytic use, unspecified with withdrawal, uncomplicated	ICD10CM	F13.930
45566797	Sedative, hypnotic or anxiolytic use, unspecified with withdrawal, unspecified	ICD10CM	F13.939
37402465	Sedative, hypnotic or anxiolytic use, unspecified, in remission	ICD10CM	F13.91
1568129	Sedative, hypnotic or anxiolytic-related abuse	ICD10CM	F13.1
1568133	Sedative, hypnotic or anxiolytic-related dependence	ICD10CM	F13.2
1568136	Sedative, hypnotic or anxiolytic-related use, unspecified	ICD10CM	F13.9
1568128	Sedative, hypnotic, or anxiolytic related disorders	ICD10CM	F13
45542804	Sedative, hypnotic, or anxiolytic use, unspecified, uncomplicated	ICD10CM	F13.90
433735	Acute alcoholic intoxication in alcoholism	SNOMED	191802004
607209	Acute intoxication	SNOMED	1149334009
46287148	Acute stimulant intoxication	SNOMED	943111000000000
433753	Alcohol abuse	SNOMED	15167005
374623	Alcohol amnestic disorder	SNOMED	73097000
435243	Alcohol dependence	SNOMED	66590003
372607	Alcohol hallucinosis	SNOMED	7052005
4104431	Alcohol intoxication	SNOMED	25702006
4088373	Alcohol intoxication delirium	SNOMED	18653004
377830	Alcohol withdrawal delirium	SNOMED	8635005
439277	Alcohol withdrawal hallucinosis	SNOMED	191476005
375519	Alcohol withdrawal syndrome	SNOMED	191480000
4146660	Alcohol-induced anxiety disorder	SNOMED	34938008
4205002	Alcohol-induced mood disorder	SNOMED	53936005
376383	Alcohol-induced organic mental disorder	SNOMED	29212009
374317	Alcohol-induced psychosis	SNOMED	42344001
442582	Alcohol-induced psychotic disorder with delusions	SNOMED	61144001
4302744	Alcohol-induced sexual dysfunction	SNOMED	78524005
375794	Alcohol-induced sleep disorder	SNOMED	41083005
434327	Cannabis abuse	SNOMED	37344009
4272313	Cannabis delusional disorder	SNOMED	63649001
440387	Cannabis dependence	SNOMED	85005007
440996	Cannabis dependence in remission	SNOMED	191839003
4052690	Cannabis intoxication	SNOMED	23527004
4220197	Cannabis intoxication delirium	SNOMED	39807006
45766641	Cannabis withdrawal	SNOMED	703848005
4221077	Cannabis-induced anxiety disorder	SNOMED	39951001
4300092	Cannabis-induced organic mental disorder	SNOMED	77355000
4097389	Cannabis-induced psychotic disorder with hallucinations	SNOMED	26714005
439005	Chronic alcoholism in remission	SNOMED	191813001
432303	Cocaine abuse	SNOMED	78267003
4148140	Cocaine delusional disorder	SNOMED	30491001
436389	Cocaine dependence	SNOMED	31956009
432302	Cocaine dependence in remission	SNOMED	191833002
4101256	Cocaine intoxication	SNOMED	27956007
4290062	Cocaine intoxication delirium	SNOMED	70328006
4216493	Cocaine withdrawal	SNOMED	80868005
4198826	Cocaine-induced anxiety disorder	SNOMED	51493001
4012869	Cocaine-induced mood disorder	SNOMED	10327003
4264766	Cocaine-induced organic mental disorder	SNOMED	46975003
4272033	Cocaine-induced psychotic disorder with hallucinations	SNOMED	6348008
4313135	Cocaine-induced sexual dysfunction	SNOMED	8686000
4331287	Cocaine-induced sleep disorder	SNOMED	22574000
42538586	Delirium caused by stimulant	SNOMED	762324008
37309681	Delirium due to drug withdrawal	SNOMED	1.62367e+16
378726	Dementia associated with alcoholism	SNOMED	281004
36714559	Disorder caused by alcohol	SNOMED	719848005
42537692	Disorder caused by cannabis	SNOMED	737226008
43530681	Drug abuse in remission	SNOMED	1471000000000
440069	Drug dependence	SNOMED	191816009
43530680	Drug dependence in remission	SNOMED	1461000000000
441260	Drug withdrawal	SNOMED	363101005
373449	Drug-induced delirium	SNOMED	191492000
443559	Drug-induced delusional disorder	SNOMED	427975003
434900	Drug-induced psychosis	SNOMED	191483003
435792	Drug-induced sleep disorder	SNOMED	418475009
444363	Drug-related disorder	SNOMED	87858002
437245	Hallucinogen abuse	SNOMED	74851005
4176286	Hallucinogen delusional disorder	SNOMED	50933003
433180	Hallucinogen dependence	SNOMED	38247002
434921	Hallucinogen dependence in remission	SNOMED	191851001
4137955	Hallucinogen hallucinosis	SNOMED	32009006
4173746	Hallucinogen intoxication	SNOMED	50320000
4236877	Hallucinogen intoxication delirium	SNOMED	40571009
4029464	Hallucinogen mood disorder	SNOMED	1383008
4035299	Hallucinogen-induced anxiety disorder	SNOMED	15277004
4203152	Hallucinogen-induced organic mental disorder	SNOMED	53050002
440987	Hallucinosis caused by drug	SNOMED	191486006
37110444	Harmful pattern of use of nicotine	SNOMED	724697004
443236	Hypnotic or anxiolytic dependence	SNOMED	268640002
434015	Hypnotic or anxiolytic dependence in remission	SNOMED	191827006
4290538	Inhalant abuse	SNOMED	70340006
4176120	Inhalant dependence	SNOMED	5002000
4264649	Inhalant intoxication	SNOMED	60901005
4092830	Inhalant intoxication delirium	SNOMED	18689007
4049341	Inhalant-induced anxiety disorder	SNOMED	20876004
4232492	Inhalant-induced mood disorder	SNOMED	89451009
4264889	Inhalant-induced organic mental disorder	SNOMED	61104008
4139421	Inhalant-induced persisting dementia	SNOMED	32875003
4327348	Inhalant-induced psychotic disorder with delusions	SNOMED	75122001
4271051	Inhalant-induced psychotic disorder with hallucinations	SNOMED	63983005
436079	Mood disorder caused by drug	SNOMED	429672007
4209423	Nicotine dependence	SNOMED	56294008
4284541	Nicotine poisoning	SNOMED	66884007
4233811	Nicotine withdrawal	SNOMED	90755006
4146763	Nicotine-induced organic mental disorder	SNOMED	30310000
435231	Nondependent cannabis abuse in remission	SNOMED	191895007
436098	Nondependent cocaine abuse in remission	SNOMED	191920007
441272	Nondependent hallucinogen abuse in remission	SNOMED	191901005
436088	Nondependent opioid abuse in remission	SNOMED	191914006
438130	Opioid abuse	SNOMED	5602001
438120	Opioid dependence	SNOMED	75544000
432301	Opioid dependence in remission	SNOMED	191821007
4299094	Opioid intoxication	SNOMED	77721001
4199769	Opioid intoxication delirium	SNOMED	52866005
4336384	Opioid withdrawal	SNOMED	87132004
4105930	Opioid-induced mood disorder	SNOMED	29733004
4032799	Opioid-induced organic mental disorder	SNOMED	14784000
4067987	Opioid-induced psychotic disorder with delusions	SNOMED	20385005
4024296	Opioid-induced psychotic disorder with hallucinations	SNOMED	19445006
4323580	Opioid-induced sexual dysfunction	SNOMED	71328000
4230779	Opioid-induced sleep disorder	SNOMED	88926005
37016267	Perceptual disturbance due to alcohol withdrawal	SNOMED	288041000000000
37110469	Perceptual disturbances co-occurrent and due to psychoactive substance withdrawal	SNOMED	724726005
4239381	Psychoactive substance abuse	SNOMED	91388009
4080762	Psychoactive substance dependence	SNOMED	2403008
4004672	Psychoactive substance use disorder	SNOMED	11061003
37110468	Psychoactive substance withdrawal without complication	SNOMED	724725009
607217	Psychoactive substance-induced intoxication	SNOMED	1149353004
4307098	Psychoactive substance-induced organic amnestic disorder	SNOMED	83168008
4178114	Psychoactive substance-induced organic anxiety disorder	SNOMED	50026000
4191592	Psychoactive substance-induced organic delirium	SNOMED	39003006
443930	Psychoactive substance-induced organic delusional disorder	SNOMED	32552001
4009647	Psychoactive substance-induced organic dementia	SNOMED	111480006
4155336	Psychoactive substance-induced organic hallucinosis	SNOMED	28368009
375504	Psychoactive substance-induced organic mental disorder	SNOMED	11387009
444038	Psychoactive substance-induced organic mood disorder	SNOMED	37331004
46284260	Psychoactive substance-induced psychosis	SNOMED	943121000000000
4192127	Psychoactive substance-induced withdrawal syndrome	SNOMED	74934004
4176464	Psychostimulant withdrawal	SNOMED	428370001
37109954	Psychotic disorder caused by cannabis	SNOMED	723936000
37110437	Psychotic disorder caused by cocaine	SNOMED	724689006
37110443	Psychotic disorder caused by hallucinogen	SNOMED	724696008
37110408	Psychotic disorder caused by opioid	SNOMED	724655005
42539146	Psychotic disorder caused by stimulant	SNOMED	762325009
37110448	Psychotic disorder caused by volatile inhalant	SNOMED	724702008
442601	Sedative abuse	SNOMED	64386003
43020446	Sedative withdrawal	SNOMED	23601000000000
4184438	Sedative, hypnotic AND/OR anxiolytic intoxication delirium	SNOMED	5444000
4056690	Sedative, hypnotic AND/OR anxiolytic-induced anxiety disorder	SNOMED	1686006
4103853	Sedative, hypnotic AND/OR anxiolytic-induced mood disorder	SNOMED	28864000
4199244	Sedative, hypnotic AND/OR anxiolytic-induced persisting amnestic disorder	SNOMED	301643003
4245766	Sedative, hypnotic AND/OR anxiolytic-induced persisting dementia	SNOMED	59651006
4026127	Sedative, hypnotic AND/OR anxiolytic-induced psychotic disorder with delusions	SNOMED	1973000
4171175	Sedative, hypnotic AND/OR anxiolytic-induced psychotic disorder with hallucinations	SNOMED	47664006
4048685	Sedative, hypnotic AND/OR anxiolytic-induced sexual dysfunction	SNOMED	12380008
4239812	Sedative, hypnotic AND/OR anxiolytic-induced sleep disorder	SNOMED	57588009
4193868	Sedative, hypnotic AND/OR anxiolytic-related disorder	SNOMED	312098001
4137236	Sexual dysfunction due to substance	SNOMED	425528008
40479573	Stimulant abuse	SNOMED	441527004
40483172	Stimulant dependence	SNOMED	442406005
4103418	Tobacco dependence in remission	SNOMED	191889006
4310679	Uncomplicated alcohol withdrawal	SNOMED	85561006
4002572	Uncomplicated sedative, hypnotic AND/OR anxiolytic withdrawal	SNOMED	10028000
37110447	Volatile inhalant withdrawal	SNOMED	724701001
