# Supplementary material for: Severity of acute SARS-CoV-2 infection and risk of new-onset autoimmune disease: A RECOVER initiative study in nationwide U.S. cohorts
Source: PLoS One. 2025 Jun 4;20(6):e0324513. doi: 10.1371/journal.pone.0324513 (PMC12136303; doi:10.1371/journal.pone.0324513)
Supplement: S6 Appendix — (CSV) [file pone.0324513.s006.csv]

concept_id	concept_name	domain_id	vocabulary_id	concept_class_id	standard_concept	concept_code
43619445	Dexamethasone Injectable Solution [Dexagalen]	Drug	RxNorm Extension	Branded Drug Form	S	OMOP917469
41268124	Triamcinolone Injectable Solution [Lederlon]	Drug	RxNorm Extension	Branded Drug Form	S	OMOP2466086
41355979	5 ML Triamcinolone 80 MG/ML Injectable Solution Box of 3	Drug	RxNorm Extension	Quant Clinical Box	S	OMOP2553941
44097108	Methylprednisolone 40 MG Injectable Solution Box of 10	Drug	RxNorm Extension	Clinical Drug Box	S	OMOP1091739
41122201	prednisolone 20 MG Oral Tablet [Decaprednil] Box of 10	Drug	RxNorm Extension	Branded Drug Box	S	OMOP2320163
43031869	Betamethasone 2 MG Disintegrating Oral Tablet Box of 20 by Zentiva	Drug	RxNorm Extension	Marketed Product	S	OMOP4846926
41413008	1.5 ML Triamcinolone 40 MG/ML Injectable Solution [Triam Mp] Box of 30 by Sanofi	Drug	RxNorm Extension	Marketed Product	S	OMOP2610970
42731459	Triamcinolone 54.5 MG/ML Injectable Solution	Drug	RxNorm Extension	Clinical Drug	S	OMOP2742870
40972009	Dexamethasone 8 MG Oral Tablet [Dexamethason Ratiopharm] Box of 100	Drug	RxNorm Extension	Branded Drug Box	S	OMOP2169971
41331671	1 ML Triamcinolone 40 MG/ML Injectable Solution [Delphicort] Box of 10	Drug	RxNorm Extension	Quant Branded Box	S	OMOP2529633
41258018	Prednisone 1 MG Extended Release Oral Tablet [Lodotra] Box of 30 by Mundipharma	Drug	RxNorm Extension	Marketed Product	S	OMOP2455980
41407256	0.5 ML prednisolone 20 MG/ML Injectable Solution [Decortin] Box of 3	Drug	RxNorm Extension	Quant Branded Box	S	OMOP2605218
41122169	prednylidene 60 MG Oral Tablet [Decortilen] Box of 10	Drug	RxNorm Extension	Branded Drug Box	S	OMOP2320131
41091070	prednisolone 20 MG Oral Tablet [Decortin] Box of 200	Drug	RxNorm Extension	Branded Drug Box	S	OMOP2289032
40883717	Prednisone 2 MG Oral Tablet [Lodotra] Box of 30 by Mylan	Drug	RxNorm Extension	Marketed Product	S	OMOP2081679
42715955	Triamcinolone 54.5 MG/ML Injectable Solution [Volon A]	Drug	RxNorm Extension	Branded Drug	S	OMOP2726527
21075347	Hydrocortisone 20 MG Oral Tablet Box of 30 by Sovereign	Drug	RxNorm Extension	Marketed Product	S	OMOP254720
41030382	Methylprednisolone 16 MG Oral Tablet [Urbason] Box of 30	Drug	RxNorm Extension	Branded Drug Box	S	OMOP2228344
19027190	paramethasone 2 MG Oral Tablet	Drug	RxNorm	Clinical Drug	S	312235
40725264	Methylprednisolone 125 MG Injectable Solution [Solu-Medrone] Box of 1	Drug	RxNorm Extension	Branded Drug Box	S	OMOP4732024
41164800	prednylidene 12 MG Oral Tablet [Decortilen] Box of 100 by Mylan	Drug	RxNorm Extension	Marketed Product	S	OMOP2362762
19106651	prednisolone 2 MG Oral Tablet	Drug	RxNorm	Clinical Drug	S	429198
41277931	prednisolone 50 MG Oral Tablet [Decortin] Box of 100	Drug	RxNorm Extension	Branded Drug Box	S	OMOP2475893
21091038	Dexamethasone 2 MG/ML Oral Solution by Rosemont	Drug	RxNorm Extension	Marketed Product	S	OMOP352331
41355800	5 ML Dexamethasone 10 MG/ML Injectable Solution [Fortecortin] Box of 1	Drug	RxNorm Extension	Quant Branded Box	S	OMOP2553762
41216055	Prednisone 1 MG Oral Tablet [Decortin] Box of 30	Drug	RxNorm Extension	Branded Drug Box	S	OMOP2414017
41402247	60 ML Hydrocortisone 10 MG/ML Injectable Solution [Hydrogalen]	Drug	RxNorm Extension	Quant Branded Drug	S	OMOP2600209
43133393	Betamethasone 0.5 MG Effervescent Oral Tablet [Betnesol] Box of 30 by Sigma-Tau	Drug	RxNorm Extension	Marketed Product	S	OMOP472328
43716694	2 ML Dexamethasone 5 MG/ML Oral Suspension Box of 50	Drug	RxNorm Extension	Quant Clinical Box	S	OMOP751320
41184761	prednisolone 50 MG Oral Tablet [Predni H] Box of 10	Drug	RxNorm Extension	Branded Drug Box	S	OMOP2382723
43596212	200 ML Dexamethasone 0.25 MG/ML Oral Solution	Drug	RxNorm Extension	Quant Clinical Drug	S	OMOP844781
41351737	5 ML Triamcinolone 80 MG/ML Injectable Solution Box of 1	Drug	RxNorm Extension	Quant Clinical Box	S	OMOP2549699
40905638	Methylprednisolone 50 MG/ML Injectable Solution [Urbason] Box of 3	Drug	RxNorm Extension	Branded Drug Box	S	OMOP2103600
40852466	Prednisone 2 MG Extended Release Oral Tablet [Lodotra] Box of 100 by Mundipharma	Drug	RxNorm Extension	Marketed Product	S	OMOP2050428
40884951	Methylprednisolone 8 MG Extended Release Oral Tablet [Urbason] Box of 10 by Gerke	Drug	RxNorm Extension	Marketed Product	S	OMOP2082913
41091090	prednisolone 50 MG/ML Injectable Solution [Solu Decortin H] Box of 60	Drug	RxNorm Extension	Branded Drug Box	S	OMOP2289052
42922453	1 ML Dexamethasone 5 MG/ML Injectable Solution [YUHAN DEXAMETHASONE DISODIUM PHOSPHATE]	Drug	RxNorm Extension	Quant Branded Drug	S	OMOP4649265
40905631	Methylprednisolone 8 MG Oral Tablet [Urbason] Box of 10	Drug	RxNorm Extension	Branded Drug Box	S	OMOP2103593
43752786	2 ML Triamcinolone 54.5 MG/ML Injectable Solution	Drug	RxNorm Extension	Quant Clinical Drug	S	OMOP753188
41034515	Dexamethasone 5 MG/ML Injectable Solution [Dexaflam] Box of 1	Drug	RxNorm Extension	Branded Drug Box	S	OMOP2232477
43210218	Betamethasone 2 MG Disintegrating Oral Tablet [BETAMETHASONE BIOGARAN] Box of 20 by Biogaran	Drug	RxNorm Extension	Marketed Product	S	OMOP472669
40853712	Methylprednisolone 40 MG Oral Tablet [Urbason] Box of 10 by Bestphago	Drug	RxNorm Extension	Marketed Product	S	OMOP2051674
21099584	prednisolone 5 MG Disintegrating Oral Tablet Box of 30	Drug	RxNorm Extension	Clinical Drug Box	S	OMOP390131
40995323	Triamcinolone 80 MG/ML Injectable Solution [Volon A] Box of 240	Drug	RxNorm Extension	Branded Drug Box	S	OMOP2193285
41274533	Betamethasone 0.0167 MG/ML Oral Solution	Drug	RxNorm Extension	Clinical Drug	S	OMOP2472495
41021314	prednisolone 8 MG/ML Injectable Solution Box of 3	Drug	RxNorm Extension	Clinical Drug Box	S	OMOP2219276
40959113	prednisolone 33.8 MG/ML Injectable Solution	Drug	RxNorm Extension	Clinical Drug	S	OMOP2157075
41218175	Methylprednisolone 20 MG/ML Injectable Solution [Urbason] Box of 1	Drug	RxNorm Extension	Branded Drug Box	S	OMOP2416137
41329955	1 ML Betamethasone 6 MG/ML Injectable Solution [Celestan] Box of 1	Drug	RxNorm Extension	Quant Branded Box	S	OMOP2527917
40968025	Methylprednisolone 16 MG/ML Injectable Solution [Urbason] Box of 3	Drug	RxNorm Extension	Branded Drug Box	S	OMOP2165987
40995328	Triamcinolone 40 MG/ML Injectable Solution [Delphicort] Box of 50	Drug	RxNorm Extension	Branded Drug Box	S	OMOP2193290
43584422	Triamcinolone 4 MG Oral Tablet [Volon] by DermaPharm	Drug	RxNorm Extension	Marketed Product	S	OMOP935530
41028822	Paramethasone 5 MG/ML Injectable Solution [Monocortin]	Drug	RxNorm Extension	Branded Drug	S	OMOP2226784
41339561	2 ML prednisolone 125 MG/ML Injectable Solution [Solu Decortin H] Box of 60	Drug	RxNorm Extension	Quant Branded Box	S	OMOP2537523
41333249	1 ML Dexamethasone 5 MG/ML Injectable Solution [Dexamethason Acis] Box of 3	Drug	RxNorm Extension	Quant Branded Box	S	OMOP2531211
41023968	cloprednol 2.5 MG Oral Tablet Box of 50	Drug	RxNorm Extension	Clinical Drug Box	S	OMOP2221930
40901668	Triamcinolone 80 MG/ML Injectable Solution [Volon A] Box of 1	Drug	RxNorm Extension	Branded Drug Box	S	OMOP2099630
41334694	1 ML Triamcinolone 40 MG/ML Injectable Solution [Triam] Box of 10 by Sanofi	Drug	RxNorm Extension	Marketed Product	S	OMOP2532656
920626	betamethasone 0.5 MG/ML Oral Solution	Drug	RxNorm	Clinical Drug	S	246255
41352972	5 ML prednisolone 67 MG/ML Injectable Solution [Prednisolut] Box of 6	Drug	RxNorm Extension	Quant Branded Box	S	OMOP2550934
21040712	prednisolone 25 MG Oral Tablet [Pevanti] Box of 56 by AMCo	Drug	RxNorm Extension	Marketed Product	S	OMOP392079
40899020	Dexamethasone 3 MG/ML Injectable Solution Box of 1	Drug	RxNorm Extension	Clinical Drug Box	S	OMOP2096982
35787680	120 ML Betamethasone 1 MG/ML Injectable Solution [Betnovate] by Lexon	Drug	RxNorm Extension	Marketed Product	S	OMOP2789141
44025423	Dexamethasone 10 MG/ML Injectable Solution [Hexadrol Phosphate] Box of 10 by Organon	Drug	RxNorm Extension	Marketed Product	S	OMOP1020054
41052541	prednisolone 67 MG/ML Injectable Solution Box of 3	Drug	RxNorm Extension	Clinical Drug Box	S	OMOP2250503
41242609	Dexamethasone 1.8 MG/ML Injectable Solution Box of 12	Drug	RxNorm Extension	Clinical Drug Box	S	OMOP2440571
41345504	2 ML Dexamethasone 4 MG/ML Injectable Solution [Fortecortin]	Drug	RxNorm Extension	Quant Branded Drug	S	OMOP2543466
41337984	1 ML Triamcinolone 40 MG/ML Injectable Solution [Delphicort] Box of 10 by Pfizer	Drug	RxNorm Extension	Marketed Product	S	OMOP2535946
40835874	Hydrocortisone 5 MG/ML Injectable Solution Box of 1	Drug	RxNorm Extension	Clinical Drug Box	S	OMOP2033836
41338833	2 ML prednisolone 125 MG/ML Injectable Solution Box of 240	Drug	RxNorm Extension	Quant Clinical Box	S	OMOP2536795
41303658	Hydrocortisone 5 MG Extended Release Oral Tablet Box of 100	Drug	RxNorm Extension	Clinical Drug Box	S	OMOP2501620
43275225	2 ML Dexamethasone 4 MG/ML Injection Box of 5 by Dbl	Drug	RxNorm Extension	Marketed Product	S	OMOP561132
41039429	prednisolone 20 MG Oral Tablet [Prednisolon Merck] Box of 100 by Mylan	Drug	RxNorm Extension	Marketed Product	S	OMOP2237391
43583425	Dexamethasone 4 MG/ML Injectable Solution [Dexa Ct] Box of 10	Drug	RxNorm Extension	Branded Drug Box	S	OMOP917569
41358198	5 ML prednisolone 50 MG/ML Injectable Solution Box of 1	Drug	RxNorm Extension	Quant Clinical Box	S	OMOP2556160
43716775	2 ML Triamcinolone 54.5 MG/ML Injectable Solution Box of 10	Drug	RxNorm Extension	Quant Clinical Box	S	OMOP753190
42934714	Methylprednisolone 4 MG Oral Tablet [METHYLSOLON]	Drug	RxNorm Extension	Branded Drug	S	OMOP4661438
41335791	1 ML prednisolone 50 MG/ML Injectable Solution [Decaprednil]	Drug	RxNorm Extension	Quant Branded Drug	S	OMOP2533753
41274522	Betamethasone 4 MG/ML Injectable Solution Box of 100	Drug	RxNorm Extension	Clinical Drug Box	S	OMOP2472484
41241039	Methylprednisolone 40 MG/ML Injectable Solution Box of 240	Drug	RxNorm Extension	Clinical Drug Box	S	OMOP2439001
43582413	Dexamethasone 0.5 MG Oral Tablet [Cortidexason] by DermaPharm	Drug	RxNorm Extension	Marketed Product	S	OMOP878091
35777185	1 ML Triamcinolone 40 MG/ML Injectable Solution [Kenalog] Box of 1 by Bristol Myers Squibb	Drug	RxNorm Extension	Marketed Product	S	OMOP2778646
36265826	Betamethasone 0.5 MG Tablet for Oral Suspension [Betnesol] Box of 30	Drug	RxNorm Extension	Branded Drug Box	S	OMOP3116701
40729776	Hydrocortisone 20 MG Oral Tablet Box of 30 by Sigma	Drug	RxNorm Extension	Marketed Product	S	OMOP4727923
21099588	prednisolone 5 MG Oral Tablet Box of 28 by Kent	Drug	RxNorm Extension	Marketed Product	S	OMOP390424
40738362	Dexamethasone 2 MG/ML Oral Solution by Sigma	Drug	RxNorm Extension	Marketed Product	S	OMOP4718766
42934751	Methylprednisolone 4 MG Oral Tablet [PREDI]	Drug	RxNorm Extension	Branded Drug	S	OMOP4661475
41355471	5 ML prednisolone 50 MG/ML Injectable Solution Box of 6	Drug	RxNorm Extension	Quant Clinical Box	S	OMOP2553433
41331510	1 ML Methylprednisolone 26.5 MG/ML Injectable Solution Box of 600	Drug	RxNorm Extension	Quant Clinical Box	S	OMOP2529472
40878711	Dexamethasone 5 MG/ML Injectable Solution [Dexaflam] Box of 30	Drug	RxNorm Extension	Branded Drug Box	S	OMOP2076673
41028281	prednisolone 10 MG Oral Tablet [Prednisolon Merck]	Drug	RxNorm Extension	Branded Drug	S	OMOP2226243
40932756	Triamcinolone 40 MG/ML Injectable Solution [Volon A] Box of 120	Drug	RxNorm Extension	Branded Drug Box	S	OMOP2130718
43829332	100 ML Dexamethasone 0.2 MG/ML Oral Solution	Drug	RxNorm Extension	Quant Clinical Drug	S	OMOP830931
40947246	Methylprednisolone 100 MG Oral Tablet [Medrate] Box of 30 by Pfizer	Drug	RxNorm Extension	Marketed Product	S	OMOP2145208
43157303	prednisolone 20 MG Effervescent Oral Tablet [PREDNISOLONE RATIOPHARM]	Drug	RxNorm Extension	Branded Drug	S	OMOP449883
21070251	prednisolone 5 MG Oral Tablet by Generics	Drug	RxNorm Extension	Marketed Product	S	OMOP390218
42939681	Hydrocortisone Oral Tablet [HIGHROSONE]	Drug	RxNorm Extension	Branded Drug Form	S	OMOP4666343
41332332	1 ML Triamcinolone 40 MG/ML Injectable Solution [Triamhexal] Box of 5	Drug	RxNorm Extension	Quant Branded Box	S	OMOP2530294
43169801	Dexamethasone 0.5 MG Oral Tablet [DECTANCYL] Box of 30	Drug	RxNorm Extension	Branded Drug Box	S	OMOP464750
40930340	Cortisone 25 MG Oral Tablet Box of 100	Drug	RxNorm Extension	Clinical Drug Box	S	OMOP2128302
40833872	Triamcinolone 8 MG Oral Tablet Box of 200	Drug	RxNorm Extension	Clinical Drug Box	S	OMOP2031834
43709699	prednisolone 25 MG/ML Injectable Solution Box of 10	Drug	RxNorm Extension	Clinical Drug Box	S	OMOP922209
41329058	1 ML prednisolone 10 MG/ML Injectable Solution [Solu Decortin H] Box of 60	Drug	RxNorm Extension	Quant Branded Box	S	OMOP2527020
40927822	prednisolone 2 MG Oral Tablet Box of 20	Drug	RxNorm Extension	Clinical Drug Box	S	OMOP2125784
41339562	2 ML prednisolone 13.1 MG/ML Injectable Solution [Ultracorten] Box of 60	Drug	RxNorm Extension	Quant Branded Box	S	OMOP2537524
36063369	prednisolone 10 MG Oral Tablet Box of 28 by Accord	Drug	RxNorm Extension	Marketed Product	S	OMOP4989469
19067792	prednisolone 20 MG/ML Injectable Solution [Key-Pred SP]	Drug	RxNorm	Branded Drug	S	260406
42942784	Betamethasone Injectable Solution [GLOBETAMETHASONE]	Drug	RxNorm Extension	Branded Drug Form	S	OMOP4669420
41388809	30 ML Hydrocortisone 10 MG/ML Injectable Solution [Hydrogalen]	Drug	RxNorm Extension	Quant Branded Drug	S	OMOP2586771
41216059	prednisolone 10 MG/ML Injectable Solution [Duraprednisol] Box of 100	Drug	RxNorm Extension	Branded Drug Box	S	OMOP2414021
43650407	200 ML Dexamethasone 0.25 MG/ML Oral Solution [Dexa Loscon]	Drug	RxNorm Extension	Quant Branded Drug	S	OMOP844782
40865633	prednylidene 12 MG Oral Tablet Box of 10	Drug	RxNorm Extension	Clinical Drug Box	S	OMOP2063595
40866348	Methylprednisolone 50 MG/ML Injectable Solution Box of 1	Drug	RxNorm Extension	Clinical Drug Box	S	OMOP2064310
43762314	Dexamethasone Oral Solution [Solutio Cordes]	Drug	RxNorm Extension	Branded Drug Form	S	OMOP877685
40843458	Methylprednisolone 16 MG/ML Injectable Solution [Urbason] Box of 10	Drug	RxNorm Extension	Branded Drug Box	S	OMOP2041420
35763126	Betamethasone 1 MG/ML Injectable Solution [Betnovate]	Drug	RxNorm Extension	Branded Drug	S	OMOP2764587
40171343	{51 (dexamethasone 1.5 MG Oral Tablet) } Pack [Zema Pak 13 Day]	Drug	RxNorm	Branded Pack	S	895525
43155455	Betamethasone 0.5 MG/ML Oral Solution [BETAMETHASONE EG] Box of 1	Drug	RxNorm Extension	Branded Drug Box	S	OMOP473217
41272495	Hydrocortisone 66.8 MG/ML Injectable Solution Box of 1	Drug	RxNorm Extension	Clinical Drug Box	S	OMOP2470457
43759516	0.25 ML Triamcinolone 54.4 MG/ML Injectable Solution [Volon A] Box of 5 by DermaPharm	Drug	RxNorm Extension	Marketed Product	S	OMOP715428
41178641	Methylprednisolone 4 MG Extended Release Oral Tablet	Drug	RxNorm Extension	Clinical Drug	S	OMOP2376603
41065633	Dexamethasone 5 MG/ML Injectable Solution [Fortecortin] Box of 3	Drug	RxNorm Extension	Branded Drug Box	S	OMOP2263595
19080702	dexamethasone 20 MG/ML Injectable Solution	Drug	RxNorm	Clinical Drug	S	315061
41329622	1 ML Dexamethasone 4.5 MG/ML / prednisolone 8 MG/ML Injectable Solution	Drug	RxNorm Extension	Quant Clinical Drug	S	OMOP2527584
40897485	Methylprednisolone 1000 MG Injectable Solution Box of 10	Drug	RxNorm Extension	Clinical Drug Box	S	OMOP2095447
41337051	1 ML Triamcinolone 10 MG/ML Injectable Solution [Triam] Box of 1000	Drug	RxNorm Extension	Quant Branded Box	S	OMOP2535013
40019099	betamethasone Oral Solution	Drug	RxNorm	Clinical Drug Form	S	371053
43175358	13 ML Dexamethasone 1.38 MG/ML / Guaiacol 75 MG/ML / phenol 453 MG/ML Oral Solution [ALDYZINE] Box of 1	Drug	RxNorm Extension	Quant Branded Box	S	OMOP516704
43146011	prednisolone Disintegrating Oral Tablet [PREDNISOLONE BIOGARAN]	Drug	RxNorm Extension	Branded Drug Form	S	OMOP449762
42941645	Triamcinolone 40 MG/ML Injectable Solution [SAMSUNG TRIAMCINOLONE]	Drug	RxNorm Extension	Branded Drug	S	OMOP4668290
42922390	1 ML Betamethasone 4 MG/ML Injectable Solution [TAMEZON]	Drug	RxNorm Extension	Quant Branded Drug	S	OMOP4649203
41032084	Hydrocortisone 10 MG Oral Tablet [Hydroson] Box of 50	Drug	RxNorm Extension	Branded Drug Box	S	OMOP2230046
43646524	15 ML Betamethasone 1.2 MG/ML Oral Solution [Betagalen] by Galen	Drug	RxNorm Extension	Marketed Product	S	OMOP790245
41209377	prednisolone 5 MG Oral Tablet Box of 50	Drug	RxNorm Extension	Clinical Drug Box	S	OMOP2407339
41336718	1 ML Triamcinolone 40 MG/ML Injectable Solution [Volon A] Box of 30 by DermaPharm	Drug	RxNorm Extension	Marketed Product	S	OMOP2534680
41330123	1 ML Dexamethasone 4 MG/ML Injectable Solution [Dexahexal] Box of 100 by Novartis	Drug	RxNorm Extension	Marketed Product	S	OMOP2528085
43788579	2 ML Dexamethasone 5 MG/ML Oral Suspension [Supertendin] Box of 10	Drug	RxNorm Extension	Quant Branded Box	S	OMOP751328
43715873	1 ML Betamethasone 1.2 MG/ML Oral Solution [Betnesol] by Glaxosmithkline	Drug	RxNorm Extension	Marketed Product	S	OMOP728863
41353714	5 ML Betamethasone 4 MG/ML Injectable Solution [Celestan] Box of 1	Drug	RxNorm Extension	Quant Branded Box	S	OMOP2551676
2055934	dexamethasone Oral Tablet [DEXASOLONE]	Drug	RxNorm Extension	Branded Drug Form	S	OMOP4956768
42934861	Methylprednisolone Oral Tablet [METHYSON]	Drug	RxNorm Extension	Branded Drug Form	S	OMOP4661581
40992699	Dexamethasone 0.25 MG/ML Injectable Solution	Drug	RxNorm Extension	Clinical Drug	S	OMOP2190661
35763618	Hydrocortisone 20 MG Extended Release Oral Tablet Box of 30 by Waymade	Drug	RxNorm Extension	Marketed Product	S	OMOP2765079
2057289	methylprednisolone 4 MG Oral Tablet by Dongnip	Drug	RxNorm Extension	Marketed Product	S	OMOP4958147
41191073	Dexamethasone 4 MG/ML Injectable Solution [Decadron Lt] Box of 12	Drug	RxNorm Extension	Branded Drug Box	S	OMOP2389035
41407200	0.5 ML Triamcinolone 40 MG/ML Injectable Solution	Drug	RxNorm Extension	Quant Clinical Drug	S	OMOP2605162
40853710	Methylprednisolone 40 MG Oral Tablet [Urbason] Box of 50 by Kohlpharma	Drug	RxNorm Extension	Marketed Product	S	OMOP2051672
41228463	Methylprednisolone 125 MG Injectable Solution [Metypred] Box of 1 by Galen	Drug	RxNorm Extension	Marketed Product	S	OMOP2426425
2057277	methylprednisolone 40 MG Injection [DISOLRIN] by Guju	Drug	RxNorm Extension	Marketed Product	S	OMOP4958135
36278039	1 ML Dexamethasone 5 MG/ML Injectable Solution [Aacidexam]	Drug	RxNorm Extension	Quant Branded Drug	S	OMOP3128914
40866346	Methylprednisolone 4 MG Oral Capsule	Drug	RxNorm Extension	Clinical Drug	S	OMOP2064308
40018867	betamethasone Injectable Solution [Betnesol]	Drug	RxNorm	Branded Drug Form	S	362737
43862927	20 ML Betamethasone 1.2 MG/ML Oral Suspension	Drug	RxNorm Extension	Quant Clinical Drug	S	OMOP794593
41094862	Hydrocortisone 0.0333 MG/ML Injectable Solution [Alfason] Box of 1	Drug	RxNorm Extension	Branded Drug Box	S	OMOP2292824
43721392	100 ML Betamethasone 1.2 MG/ML Oral Solution [Betnesol] Box of 100 by Glaxosmithkline	Drug	RxNorm Extension	Marketed Product	S	OMOP834434
41336348	1 ML Dexamethasone 3 MG/ML Injectable Solution	Drug	RxNorm Extension	Quant Clinical Drug	S	OMOP2534310
43269803	5 ML Dexamethasone 24 MG/ML Injection	Drug	RxNorm Extension	Quant Clinical Drug	S	OMOP562374
43800293	Triamcinolone Oral Tablet [Delphicort]	Drug	RxNorm Extension	Branded Drug Form	S	OMOP935518
43834617	Dexamethasone 0.2 MG/ML Oral Solution Box of 10	Drug	RxNorm Extension	Clinical Drug Box	S	OMOP879106
44190840	2 ML Hydrocortisone 168 MG/ML Injectable Solution Box of 1 by Pfizer	Drug	RxNorm Extension	Marketed Product	S	OMOP3067563
2057262	methylprednisolone 125 MG Injection [METHISONE]	Drug	RxNorm Extension	Branded Drug	S	OMOP4958121
43212001	Prednisone 5 MG Oral Tablet [PREDNISONE CRISTERS] Box of 30	Drug	RxNorm Extension	Branded Drug Box	S	OMOP449959
43219433	30 ML Betamethasone 0.5 MG/ML Oral Solution [BETAMETHASONE EG]	Drug	RxNorm Extension	Quant Branded Drug	S	OMOP518873
36783373	Methylprednisolone 16 MG Oral Tablet [Medrol] Box of 50 by Impexeco	Drug	RxNorm Extension	Marketed Product	S	OMOP4771654
41388366	30 ML Dexamethasone 0.5 MG/ML Oral Solution [Infectodexakrupp] Box of 1 by Infectopharm	Drug	RxNorm Extension	Marketed Product	S	OMOP2586328
43516097	Dexamethasone 4 MG/ML Injectable Solution [Dexmethsone]	Drug	RxNorm Extension	Branded Drug	S	OMOP2803212
41332448	1 ML Methylprednisolone 26.5 MG/ML Injectable Solution [Urbason] Box of 3	Drug	RxNorm Extension	Quant Branded Box	S	OMOP2530410
975168	hydrocortisone 10 MG Oral Tablet	Drug	RxNorm	Clinical Drug	S	197782
21060247	Cortisone 1 MG/ML Oral Suspension	Drug	RxNorm Extension	Clinical Drug	S	OMOP377759
40855733	Dexamethasone 0.5 MG Oral Tablet Box of 20 by Galen	Drug	RxNorm Extension	Marketed Product	S	OMOP2053695
2057307	methylprednisolone 4 MG Oral Tablet [MEPISOLONE] by Dongkook	Drug	RxNorm Extension	Marketed Product	S	OMOP4958170
41258015	Prednisone 5 MG Oral Tablet [Ultracorten] Box of 20 by Novartis	Drug	RxNorm Extension	Marketed Product	S	OMOP2455977
21128907	prednisolone 1 MG Oral Tablet Box of 28 by Waymade	Drug	RxNorm Extension	Marketed Product	S	OMOP389436
41292459	Dexamethasone 8 MG Oral Tablet Box of 10 by Jenapharm	Drug	RxNorm Extension	Marketed Product	S	OMOP2490421
41270533	Triamcinolone 5 MG/ML Injectable Solution Box of 20	Drug	RxNorm Extension	Clinical Drug Box	S	OMOP2468495
41184775	prednisolone 25 MG/ML Injectable Solution [Duraprednisol] Box of 10	Drug	RxNorm Extension	Branded Drug Box	S	OMOP2382737
41028284	prednisolone 100 MG/ML Injectable Solution [Solu Decortin H] Box of 1	Drug	RxNorm Extension	Branded Drug Box	S	OMOP2226246
41345796	2 ML Cortisone 0.00001 MG/ML Injectable Solution Box of 10	Drug	RxNorm Extension	Quant Clinical Box	S	OMOP2543758
43619036	Prednisone 20 MG Oral Tablet [Cutason] by Mibe	Drug	RxNorm Extension	Marketed Product	S	OMOP910466
40887271	cloprednol 5 MG Oral Tablet [Syntestan] Box of 20 by Roche	Drug	RxNorm Extension	Marketed Product	S	OMOP2085233
43691186	Prednisone 50 MG Oral Tablet [Decortin] by Merck	Drug	RxNorm Extension	Marketed Product	S	OMOP910489
41409559	0.5 ML Methylprednisolone 40 MG/ML Injectable Solution [Urbason] Box of 15	Drug	RxNorm Extension	Quant Branded Box	S	OMOP2607521
35779363	3 ML Methylprednisolone 40 MG/ML Injectable Solution Box of 10	Drug	RxNorm Extension	Quant Clinical Box	S	OMOP2780824
41247086	Prednisone 5 MG Oral Tablet [Prednison Dors] Box of 100	Drug	RxNorm Extension	Branded Drug Box	S	OMOP2445048
2057297	methylprednisolone 4 MG Oral Tablet [DASOLONE] by Pharvis	Drug	RxNorm Extension	Marketed Product	S	OMOP4958156
41321702	Methylprednisolone 40 MG Oral Tablet [Urbason] Box of 20 by Sanofi	Drug	RxNorm Extension	Marketed Product	S	OMOP2519664
41358510	5 ML Dexamethasone 8 MG/ML Injectable Solution [Fortecortin] Box of 25	Drug	RxNorm Extension	Quant Branded Box	S	OMOP2556472
43168166	prednisolone 20 MG Disintegrating Oral Tablet [PREDNISOLONE BIOGARAN] Box of 20	Drug	RxNorm Extension	Branded Drug Box	S	OMOP449829
41042728	Dexamethasone 8 MG Oral Tablet Box of 50 by Jenapharm	Drug	RxNorm Extension	Marketed Product	S	OMOP2240690
702628	0.9 ML triamcinolone acetonide 40 MG/ML Injection	Drug	RxNorm	Quant Clinical Drug	S	2585221
43701694	50 ML Dexamethasone 0.2 MG/ML Oral Solution [Solutio Cordes]	Drug	RxNorm Extension	Quant Branded Drug	S	OMOP810360
41330166	1 ML Triamcinolone 40 MG/ML Injectable Solution Box of 120	Drug	RxNorm Extension	Quant Clinical Box	S	OMOP2528128
35886833	dexamethasone 4 MG Oral Tablet Box of 50 by Medihealth	Drug	RxNorm Extension	Marketed Product	S	OMOP5034259
19095136	dexamethasone 0.75 MG Oral Tablet	Drug	RxNorm	Clinical Drug	S	343033
41247112	prednisolone 100 MG Injectable Solution [Solu Decortin H] Box of 1	Drug	RxNorm Extension	Branded Drug Box	S	OMOP2445074
21055588	Hydrocortisone 10 MG Oral Tablet Box of 30 by Sigma-Tau	Drug	RxNorm Extension	Marketed Product	S	OMOP254882
21042128	Dexamethasone 0.5 MG Oral Tablet by Organon	Drug	RxNorm Extension	Marketed Product	S	OMOP352438
41333942	1 ML Dexamethasone 2.5 MG/ML Injectable Solution [Lipotalon] Box of 5	Drug	RxNorm Extension	Quant Branded Box	S	OMOP2531904
41336161	1 ML Dexamethasone 4 MG/ML Injectable Solution [Dexamethason Acis] Box of 5 by Acis	Drug	RxNorm Extension	Marketed Product	S	OMOP2534123
36054456	1 ML dexamethasone 3.2 MG/ML Injectable Solution Box of 10 by Wockhardt	Drug	RxNorm Extension	Marketed Product	S	OMOP4979705
43610990	30 ML Betamethasone 0.5 MG/ML Oral Solution [Celestamine] by Merck	Drug	RxNorm Extension	Marketed Product	S	OMOP802900
41330747	1 ML Dexamethasone 2.5 MG/ML Injectable Solution [Lipotalon] Box of 750 by Recordati	Drug	RxNorm Extension	Marketed Product	S	OMOP2528709
41059459	prednisolone 25 MG/ML Injectable Solution [PREDNISOLONE RATIOPHARM] Box of 5	Drug	RxNorm Extension	Branded Drug Box	S	OMOP2257421
40732467	Betamethasone 0.5 MG Disintegrating Oral Tablet Box of 100 by Phoenix Healthcare Distribution	Drug	RxNorm Extension	Marketed Product	S	OMOP4725158
41331414	1 ML Dexamethasone 5 MG/ML Injectable Solution [Fortecortin] Box of 1 by Mylan	Drug	RxNorm Extension	Marketed Product	S	OMOP2529376
41344603	2 ML Dexamethasone 5 MG/ML Injectable Solution [Axidexa] Box of 10 by Apocare	Drug	RxNorm Extension	Marketed Product	S	OMOP2542565
40976991	prednisolone 5 MG Oral Tablet [Prednisolon Stada] Box of 100 by Stada	Drug	RxNorm Extension	Marketed Product	S	OMOP2174953
41333251	1 ML Dexamethasone 5 MG/ML Injectable Solution [Dexabeta]	Drug	RxNorm Extension	Quant Branded Drug	S	OMOP2531213
41337186	1 ML Hydrocortisone 25 MG/ML Injectable Solution [Ficortril] Box of 1	Drug	RxNorm Extension	Quant Branded Box	S	OMOP2535148
2919318	prednisolone 1 MG Oral Tablet [Predsolone] Box of 90	Drug	RxNorm Extension	Branded Drug Box	S	OMOP5136134
41147613	Methylprednisolone 50 MG/ML Injectable Solution Box of 50	Drug	RxNorm Extension	Clinical Drug Box	S	OMOP2345575
41103360	Methylprednisolone 8 MG Oral Tablet [Metypred] Box of 50 by Galen	Drug	RxNorm Extension	Marketed Product	S	OMOP2301322
41444842	7.8 ML Methylprednisolone 80 MG/ML Injectable Solution	Drug	RxNorm Extension	Quant Clinical Drug	S	OMOP2642804
43626766	2 ML Dexamethasone 4 MG/ML Injectable Solution Box of 3 by Mibe	Drug	RxNorm Extension	Marketed Product	S	OMOP751228
35851447	betamethasone 4 MG Injectable Solution [Beishili]	Drug	RxNorm Extension	Branded Drug	S	OMOP5007964
43295296	Prednisone Oral Tablet [Panafcort]	Drug	RxNorm Extension	Branded Drug Form	S	OMOP546072
40073532	prednisone Oral Tablet [Decortisyl]	Drug	RxNorm	Branded Drug Form	S	380828
41313092	Hydrocortisone 5 MG Oral Tablet [Plenadren]	Drug	RxNorm Extension	Branded Drug	S	OMOP2511054
41245205	Triamcinolone 4 MG Oral Tablet [Delphicort] Box of 8	Drug	RxNorm Extension	Branded Drug Box	S	OMOP2443167
43190111	prednisolone 20 MG Disintegrating Oral Tablet [PREDNISOLONE ARROW]	Drug	RxNorm Extension	Branded Drug	S	OMOP449821
41323799	Dexamethasone 0.5 MG Oral Tablet [Dexaflam] Box of 100 by Sanofi	Drug	RxNorm Extension	Marketed Product	S	OMOP2521761
41196146	prednylidene 12 MG Oral Tablet [Decortilen] Box of 20 by Mylan	Drug	RxNorm Extension	Marketed Product	S	OMOP2394108
41280001	Methylprednisolone 26.5 MG/ML Injectable Solution [Urbason] Box of 600	Drug	RxNorm Extension	Branded Drug Box	S	OMOP2477963
41319368	Triamcinolone 2 MG Oral Tablet [Delphicort] Box of 100 by Pfizer	Drug	RxNorm Extension	Marketed Product	S	OMOP2517330
43260787	Dexamethasone 4 MG/ML Injection Box of 10	Drug	RxNorm Extension	Clinical Drug Box	S	OMOP529473
41091082	prednisolone 10 MG/ML Injectable Solution [Predni H] Box of 100	Drug	RxNorm Extension	Branded Drug Box	S	OMOP2289044
43764026	Methylprednisolone 40 MG Oral Tablet [Metypred] by Galen	Drug	RxNorm Extension	Marketed Product	S	OMOP930973
41330655	1 ML prednisolone 50 MG/ML Injectable Solution [Prednigalen] Box of 5 by Galen	Drug	RxNorm Extension	Marketed Product	S	OMOP2528617
43674231	Betamethasone 1.2 MG/ML Oral Solution [Betnesol] Box of 15	Drug	RxNorm Extension	Branded Drug Box	S	OMOP925447
2034603	hydrocortisone 100 MG Injection [CORTICAP] by Alvogen	Drug	RxNorm Extension	Marketed Product	S	OMOP4933725
41279979	Methylprednisolone 40 MG Oral Tablet [Urbason] Box of 20	Drug	RxNorm Extension	Branded Drug Box	S	OMOP2477941
41182951	Triamcinolone 4 MG Oral Tablet [Volon] Box of 200	Drug	RxNorm Extension	Branded Drug Box	S	OMOP2380913
40997178	Prednisone 5 MG Oral Tablet [Prednison Dors]	Drug	RxNorm Extension	Branded Drug	S	OMOP2195140
41113541	Dexamethasone Oral Tablet [Afpred]	Drug	RxNorm Extension	Branded Drug Form	S	OMOP2311503
43146018	prednisolone 20 MG Disintegrating Oral Tablet [PREDNISOLONE CRISTERS] Box of 20 by Cristers	Drug	RxNorm Extension	Marketed Product	S	OMOP449833
35786757	100 ML Betamethasone 1 MG/ML Injectable Solution [Betnovate] by Dowelhurst	Drug	RxNorm Extension	Marketed Product	S	OMOP2788218
40997219	prednisolone 25 MG/ML Injectable Solution [Duraprednisol] Box of 100	Drug	RxNorm Extension	Branded Drug Box	S	OMOP2195181
40883734	prednisolone 20 MG Oral Tablet [Decaprednil] Box of 10 by Galen	Drug	RxNorm Extension	Marketed Product	S	OMOP2081696
41146907	prednisolone 25 MG/ML Injectable Solution Box of 600	Drug	RxNorm Extension	Clinical Drug Box	S	OMOP2344869
35160373	5 ML Dexamethasone 3.8 MG/ML Injectable Solution [Orgadrone]	Drug	RxNorm Extension	Quant Branded Drug	S	OMOP4817351
36063377	prednisolone 2.5 MG Oral Tablet Box of 28 by Accord	Drug	RxNorm Extension	Marketed Product	S	OMOP4989477
42934847	Methylprednisolone Oral Tablet [MEPHSOL]	Drug	RxNorm Extension	Branded Drug Form	S	OMOP4661567
40941056	Dexamethasone 10 MG/ML Injectable Solution [Fortecortin] Box of 250	Drug	RxNorm Extension	Branded Drug Box	S	OMOP2139018
41409957	0.5 ML Methylprednisolone 40 MG/ML Injectable Solution [Urbason] Box of 50	Drug	RxNorm Extension	Quant Branded Box	S	OMOP2607919
41328003	1 ML Triamcinolone 20 MG/ML Injectable Solution [Lederlon] Box of 3 by Pfizer	Drug	RxNorm Extension	Marketed Product	S	OMOP2525965
40962472	Betamethasone 0.5 MG Oral Tablet Box of 10	Drug	RxNorm Extension	Clinical Drug Box	S	OMOP2160434
41334752	1 ML Methylprednisolone 40 MG/ML Injectable Solution [Urbason] Box of 3 by Sanofi	Drug	RxNorm Extension	Marketed Product	S	OMOP2532714
43590338	1 ML Methylprednisolone 1 MG/ML Oral Solution [Advantan]	Drug	RxNorm Extension	Quant Branded Drug	S	OMOP736633
41084117	Prednisone 2 MG Oral Tablet Box of 100	Drug	RxNorm Extension	Clinical Drug Box	S	OMOP2282079
41030375	Methylprednisolone 80 MG/ML Injectable Solution [Medrate]	Drug	RxNorm Extension	Branded Drug	S	OMOP2228337
41021332	prednisolone 20 MG/ML Injectable Solution Box of 10	Drug	RxNorm Extension	Clinical Drug Box	S	OMOP2219294
40968019	Methylprednisolone 250 MG Injectable Solution [Metypred] Box of 5	Drug	RxNorm Extension	Branded Drug Box	S	OMOP2165981
41228474	Methylprednisolone 16 MG Oral Tablet [Metypred] Box of 30 by Galen	Drug	RxNorm Extension	Marketed Product	S	OMOP2426436
40976989	prednisolone 20 MG Oral Tablet [Decortin] Box of 30 by Mylan	Drug	RxNorm Extension	Marketed Product	S	OMOP2174951
41309192	prednisolone 20 MG/ML Injectable Solution [Prednisolut] Box of 12	Drug	RxNorm Extension	Branded Drug Box	S	OMOP2507154
43179244	Prednisone 20 MG Oral Tablet [PREDNISONE EG]	Drug	RxNorm Extension	Branded Drug	S	OMOP450036
43277283	Dexamethasone 4 MG/ML Injection [Dexmethsone] Box of 5	Drug	RxNorm Extension	Branded Drug Box	S	OMOP529476
41303657	Hydrocortisone 5 MG Oral Tablet Box of 100	Drug	RxNorm Extension	Clinical Drug Box	S	OMOP2501619
41408041	0.5 ML Triamcinolone 40 MG/ML Injectable Solution [Triam] Box of 1000	Drug	RxNorm Extension	Quant Branded Box	S	OMOP2606003
35777332	1 ML Hydrocortisone 25 MG/ML Injectable Solution Box of 10	Drug	RxNorm Extension	Quant Clinical Box	S	OMOP2778793
43674795	Triamcinolone 8 MG Oral Tablet [Volon] by DermaPharm	Drug	RxNorm Extension	Marketed Product	S	OMOP935522
43835839	prednisolone 13.1 MG/ML Injectable Solution Box of 4	Drug	RxNorm Extension	Clinical Drug Box	S	OMOP922254
41277929	prednisolone 50 MG Oral Tablet [PREDNISOLONE RATIOPHARM]	Drug	RxNorm Extension	Branded Drug	S	OMOP2475891
35777405	1 ML prednisolone 25 MG/ML Injectable Solution [Deltastab]	Drug	RxNorm Extension	Quant Branded Drug	S	OMOP2778866
36035952	dexamethasone 4 MG/ML Injectable Solution Box of 10	Drug	RxNorm Extension	Clinical Drug Box	S	OMOP5045960
36279362	8 ML Methylprednisolone 62.5 MG/ML Injectable Solution [Solu-Medrol] by Pfizer	Drug	RxNorm Extension	Marketed Product	S	OMOP3130237
40872524	prednisolone 10 MG/ML Injectable Solution [Deltacortril] Box of 1	Drug	RxNorm Extension	Branded Drug Box	S	OMOP2070486
41097161	Dexamethasone 4 MG/ML Injectable Solution [Dexahexal] Box of 100	Drug	RxNorm Extension	Branded Drug Box	S	OMOP2295123
41330646	1 ML prednisolone 10 MG/ML Injectable Solution [Solu Decortin H] Box of 60 by Mylan	Drug	RxNorm Extension	Marketed Product	S	OMOP2528608
35886746	prednisolone 2.5 MG Delayed Release Oral Tablet [Deltacortril] Box of 100 by Phoenix Labs	Drug	RxNorm Extension	Marketed Product	S	OMOP5034165
40241504	dexamethasone phosphate 4 MG/ML Injectable Solution	Drug	RxNorm	Clinical Drug	S	1116927
40825153	prednisolone 7.5 MG Oral Tablet	Drug	RxNorm Extension	Clinical Drug	S	OMOP2023115
40947255	Methylprednisolone 8 MG Oral Tablet [Methylprednisolon Acis] Box of 100 by Acis	Drug	RxNorm Extension	Marketed Product	S	OMOP2145217
35886749	prednisolone 2.5 MG Delayed Release Oral Tablet Box of 100 by Phoenix Labs	Drug	RxNorm Extension	Marketed Product	S	OMOP5034168
41335262	1 ML Dexamethasone 4.5 MG/ML / prednisolone 8 MG/ML Injectable Solution [Dexa Phlogont]	Drug	RxNorm Extension	Quant Branded Drug	S	OMOP2533224
21163689	Hydrocortisone 10 MG Oral Tablet by Sigma-Tau	Drug	RxNorm Extension	Marketed Product	S	OMOP254868
2057243	methylprednisolone 500 MG Injection [METHYSOL] by Alvogen	Drug	RxNorm Extension	Marketed Product	S	OMOP4958103
44816140	prednisolone 50 MG/ML Injectable Solution	Drug	RxNorm	Clinical Drug	S	1493171
40976975	Prednisone 20 MG Oral Tablet [Predni] Box of 100 by Sanofi	Drug	RxNorm Extension	Marketed Product	S	OMOP2174937
41052538	prednisolone 10 MG/ML Injectable Solution Box of 50	Drug	RxNorm Extension	Clinical Drug Box	S	OMOP2250500
41082304	Dexamethasone Oral Tablet [Dexamonozon]	Drug	RxNorm Extension	Branded Drug Form	S	OMOP2280266
43665374	30 ML Methylprednisolone 1 MG/ML Oral Solution [Advantan]	Drug	RxNorm Extension	Quant Branded Drug	S	OMOP804527
41335751	1 ML Triamcinolone 80 MG/ML Injectable Solution [Volon A] Box of 5	Drug	RxNorm Extension	Quant Branded Box	S	OMOP2533713
21163692	Hydrocortisone 10 MG Oral Tablet Box of 30 by Alliance	Drug	RxNorm Extension	Marketed Product	S	OMOP254883
19113764	prednisolone 5 MG Oral Tablet [Prednoral]	Drug	RxNorm	Branded Drug	S	541705
21089688	prednisolone 25 MG Oral Tablet by Alliance	Drug	RxNorm Extension	Marketed Product	S	OMOP391955
41059452	Prednisone 5 MG Oral Tablet [Predni] Box of 10	Drug	RxNorm Extension	Branded Drug Box	S	OMOP2257414
43841981	1 ML Dexamethasone 4 MG/ML Injectable Solution Box of 12 by Mibe	Drug	RxNorm Extension	Marketed Product	S	OMOP727810
40898456	Fluocortolone 50 MG Oral Tablet Box of 10	Drug	RxNorm Extension	Clinical Drug Box	S	OMOP2096418
42934734	Methylprednisolone 4 MG Oral Tablet [MAEPRON]	Drug	RxNorm Extension	Branded Drug	S	OMOP4661458
35762488	prednisolone 5 MG Delayed Release Oral Tablet Box of 1000	Drug	RxNorm Extension	Clinical Drug Box	S	OMOP2763949
43211985	prednisolone 20 MG Disintegrating Oral Tablet Box of 20	Drug	RxNorm Extension	Clinical Drug Box	S	OMOP449819
43824820	2 ML prednisolone 5 MG/ML Injectable Solution [Prednisolut] Box of 10	Drug	RxNorm Extension	Quant Branded Box	S	OMOP751400
41284160	Dexamethasone 5 MG/ML Injectable Solution [Dexagalen] Box of 30	Drug	RxNorm Extension	Branded Drug Box	S	OMOP2482122
41134797	Methylprednisolone 16 MG Oral Tablet [Methylprednisolon Al] Box of 20 by Aliud	Drug	RxNorm Extension	Marketed Product	S	OMOP2332759
41253151	Dexamethasone 0.5 MG Oral Tablet [Predni F] Box of 30	Drug	RxNorm Extension	Branded Drug Box	S	OMOP2451113
41039416	Prednisone 5 MG Extended Release Oral Tablet [Lodotra] Box of 100 by Cc	Drug	RxNorm Extension	Marketed Product	S	OMOP2237378
35765910	Methylprednisolone 500 MG Injectable Solution [Solu-Medrone] by Pfizer	Drug	RxNorm Extension	Marketed Product	S	OMOP2767371
40872497	prednisolone 8 MG/ML Injectable Solution [Hefasolon] Box of 12	Drug	RxNorm Extension	Branded Drug Box	S	OMOP2070459
41151894	Triamcinolone 40 MG/ML Injectable Solution [Delphicort] Box of 12	Drug	RxNorm Extension	Branded Drug Box	S	OMOP2349856
43806649	2 ML Dexamethasone 4 MG/ML Injectable Solution [Dexagalen]	Drug	RxNorm Extension	Quant Branded Drug	S	OMOP751209
40936914	Methylprednisolone 8 MG Oral Tablet [Metycortin]	Drug	RxNorm Extension	Branded Drug	S	OMOP2134876
40924973	prednisolone Injectable Solution [Ultracorten]	Drug	RxNorm Extension	Branded Drug Form	S	OMOP2122935
41315380	Dexamethasone 4 MG/ML Injectable Solution [Fortecortin] Box of 240	Drug	RxNorm Extension	Branded Drug Box	S	OMOP2513342
43295294	prednisolone 1 MG Oral Tablet [Predsolone] Box of 100	Drug	RxNorm Extension	Branded Drug Box	S	OMOP546060
40965879	prednisolone 25 MG/ML Injectable Solution [Hostacortin] Box of 240	Drug	RxNorm Extension	Branded Drug Box	S	OMOP2163841
41180277	Dexamethasone 0.5 MG Oral Tablet Box of 1	Drug	RxNorm Extension	Clinical Drug Box	S	OMOP2378239
41328612	1 ML Betamethasone 5 MG/ML Injectable Solution [Solu Celestan Eup]	Drug	RxNorm Extension	Quant Branded Drug	S	OMOP2526574
41370056	10 ML Dexamethasone 10 MG/ML Injectable Solution [Dexa Ratiopharm] Box of 1	Drug	RxNorm Extension	Quant Branded Box	S	OMOP2568018
41343469	2 ML prednisolone 5 MG/ML Injectable Solution [Prednisolut] Box of 6 by Mibe	Drug	RxNorm Extension	Marketed Product	S	OMOP2541431
43626765	2 ML Dexamethasone 4 MG/ML Injectable Solution [Dexagalen] Box of 30	Drug	RxNorm Extension	Quant Branded Box	S	OMOP751220
41346136	2 ML prednisolone 5 MG/ML Injectable Solution [Prednisolut] Box of 3 by Jenapharm	Drug	RxNorm Extension	Marketed Product	S	OMOP2544098
41164808	prednisolone 20 MG Oral Tablet [Predni Blue] Box of 10 by Blue	Drug	RxNorm Extension	Marketed Product	S	OMOP2362770
43157305	prednisolone 20 MG Effervescent Oral Tablet [SOLUPRED]	Drug	RxNorm Extension	Branded Drug	S	OMOP449896
21158612	prednisolone 2.5 MG Delayed Release Oral Tablet Box of 28	Drug	RxNorm Extension	Clinical Drug Box	S	OMOP392293
41359682	5 ML prednisolone 50 MG/ML Injectable Solution [Prednisolut] Box of 3 by Jenapharm	Drug	RxNorm Extension	Marketed Product	S	OMOP2557644
43142463	30 ML Betamethasone 0.5 MG/ML Oral Solution [BETAMETHASONE ARROW] Box of 1 by Arrow	Drug	RxNorm Extension	Marketed Product	S	OMOP518872
43592419	16 ML Methylprednisolone 80 MG/ML Injectable Solution [Metypred] Box of 30 by Galen	Drug	RxNorm Extension	Marketed Product	S	OMOP791969
35129970	Betamethasone 0.001 MG/MG Oral Powder [Rinesteron]	Drug	RxNorm Extension	Branded Drug	S	OMOP4787231
41345657	2 ML Dexamethasone 1.3 MG/ML Injectable Solution [Dexa Brachialin] Box of 3 by Steigerwald werk	Drug	RxNorm Extension	Marketed Product	S	OMOP2543619
36407722	Methylprednisolone 2000 MG Injectable Solution [Solu-Medrone]	Drug	RxNorm Extension	Branded Drug	S	OMOP3099764
43625911	1 ML Betamethasone 5 MG/ML Injectable Solution [Celestan] by Merck	Drug	RxNorm Extension	Marketed Product	S	OMOP728658
41335327	1 ML Betamethasone 6.9 MG/ML Injectable Solution [Betnesol] Box of 3	Drug	RxNorm Extension	Quant Branded Box	S	OMOP2533289
41336629	1 ML Dexamethasone 4 MG/ML Injectable Solution [Lipotalon] Box of 5	Drug	RxNorm Extension	Quant Branded Box	S	OMOP2534591
36037493	10 ML dexamethasone 10 MG/ML Injectable Solution [Dexa] Box of 10 by Mibe	Drug	RxNorm Extension	Marketed Product	S	OMOP5047491
41357576	5 ML Dexamethasone 10 MG/ML Injectable Solution Box of 1 by Jenapharm	Drug	RxNorm Extension	Marketed Product	S	OMOP2555538
40749549	prednisolone 10 MG Oral Tablet by Actavis	Drug	RxNorm Extension	Marketed Product	S	OMOP4707759
40717160	2 ML Dexamethasone 3 MG/ML Injectable Solution Box of 10 by A A H	Drug	RxNorm Extension	Marketed Product	S	OMOP4739980
36063792	dexamethasone 0.5 MG Oral Tablet Box of 30 by CST	Drug	RxNorm Extension	Marketed Product	S	OMOP4989929
43726416	prednisolone 5 MG Oral Tablet [Dermosolon]	Drug	RxNorm Extension	Branded Drug	S	OMOP880916
43592359	15 ML Betamethasone 1.2 MG/ML Oral Solution Box of 15	Drug	RxNorm Extension	Quant Clinical Box	S	OMOP790238
41154502	Oxyphenbutazone 100 MG / prednisolone 2.5 MG Oral Capsule [Realin] Box of 50	Drug	RxNorm Extension	Branded Drug Box	S	OMOP2352464
43753901	10 ML Dexamethasone 10 MG/ML Injectable Solution [Dexa Ratiopharm] Box of 10	Drug	RxNorm Extension	Quant Branded Box	S	OMOP780008
40823347	Prednisone 1 MG Extended Release Oral Tablet [Lodotra] Box of 100	Drug	RxNorm Extension	Branded Drug Box	S	OMOP2021309
40936913	Methylprednisolone 8 MG Oral Tablet [Metypred] Box of 20	Drug	RxNorm Extension	Branded Drug Box	S	OMOP2134875
43157306	prednisolone 20 MG Effervescent Oral Tablet [SOLUPRED] Box of 20 by Sanofi	Drug	RxNorm Extension	Marketed Product	S	OMOP449898
43291305	2 ML Betamethasone 3.45 MG/ML Injection Box of 2	Drug	RxNorm Extension	Quant Clinical Box	S	OMOP560200
920596	betamethasone 4 MG/ML Injectable Solution [Celestone phosphate]	Drug	RxNorm	Branded Drug	S	213664
35770849	Dexamethasone 3.2 MG/ML Oral Suspension	Drug	RxNorm Extension	Clinical Drug	S	OMOP2772310
21168402	prednisolone 5 MG Oral Tablet by TEVA	Drug	RxNorm Extension	Marketed Product	S	OMOP390323
41329225	1 ML Dexamethasone 5 MG/ML Injectable Solution [Dexa Ratiopharm] Box of 10	Drug	RxNorm Extension	Quant Branded Box	S	OMOP2527187
41328279	1 ML Dexamethasone 4 MG/ML Injectable Solution Box of 500	Drug	RxNorm Extension	Quant Clinical Box	S	OMOP2526241
43781656	prednisolone 5 MG/ML Injectable Solution [Prednisolut] Box of 10	Drug	RxNorm Extension	Branded Drug Box	S	OMOP922245
41344872	2 ML prednisolone 125 MG/ML Injectable Solution [Ultracorten] Box of 3	Drug	RxNorm Extension	Quant Branded Box	S	OMOP2542834
40964036	Triamcinolone 4 MG Oral Tablet [Berlicort] Box of 25	Drug	RxNorm Extension	Branded Drug Box	S	OMOP2161998
19007005	prednisolone 5 MG Oral Tablet [Prednesol]	Drug	RxNorm	Branded Drug	S	105407
40987460	prednisolone Oral Tablet [Deltacortril]	Drug	RxNorm Extension	Branded Drug Form	S	OMOP2185422
19006966	hydrocortisone 100 MG/ML Injectable Solution [Efcortesol]	Drug	RxNorm	Branded Drug	S	105397
41401769	60 ML Betamethasone 1.2 MG/ML Injectable Solution [Betagalen] Box of 1	Drug	RxNorm Extension	Quant Branded Box	S	OMOP2599731
41357014	5 ML Dexamethasone 10 MG/ML Injectable Solution Box of 1 by Mibe	Drug	RxNorm Extension	Marketed Product	S	OMOP2554976
35784751	50 ML Betamethasone 1 MG/ML Injectable Solution [Betnovate] by Sigma-Tau	Drug	RxNorm Extension	Marketed Product	S	OMOP2786212
43180854	Dexamethasone / Guaiacol / phenol Oral Solution	Drug	RxNorm Extension	Clinical Drug Form	S	OMOP464760
43662182	1 ML Dexamethasone 5 MG/ML Injectable Solution [Dexabene] Box of 5	Drug	RxNorm Extension	Quant Branded Box	S	OMOP727960
36892759	Dexamethasone 4 MG Oral Tablet Box of 30	Drug	RxNorm Extension	Clinical Drug Box	S	OMOP1002019
44060943	Dexamethasone 0.5 MG Oral Tablet [Apo-Dexamethasone]	Drug	RxNorm Extension	Branded Drug	S	OMOP1055574
41330545	1 ML Dexamethasone 4 MG/ML Injectable Solution [Dexa Ratiopharm] Box of 30	Drug	RxNorm Extension	Quant Branded Box	S	OMOP2528507
41091073	prednisolone 5 MG Oral Tablet [Prednisolon Lentia] Box of 500	Drug	RxNorm Extension	Branded Drug Box	S	OMOP2289035
43699418	5 ML Triamcinolone 10 MG/ML Oral Suspension	Drug	RxNorm Extension	Quant Clinical Drug	S	OMOP766090
43144259	Betamethasone Disintegrating Oral Tablet [BETAMETHASONE ARROW]	Drug	RxNorm Extension	Branded Drug Form	S	OMOP471768
21173455	Hydrocortisone 20 MG Oral Tablet by A A H	Drug	RxNorm Extension	Marketed Product	S	OMOP254706
43201178	prednisolone Disintegrating Oral Tablet [PREDNISOLONE SANDOZ]	Drug	RxNorm Extension	Branded Drug Form	S	OMOP449768
43644957	2 ML Dexamethasone 4 MG/ML Injectable Solution Box of 10 by Mibe	Drug	RxNorm Extension	Marketed Product	S	OMOP751234
41352672	5 ML prednisolone 5 MG/ML Injectable Solution [Prednisolut] Box of 25 by Jenapharm	Drug	RxNorm Extension	Marketed Product	S	OMOP2550634
41084138	prednisolone 6.4 MG/ML Injectable Solution Box of 6	Drug	RxNorm Extension	Clinical Drug Box	S	OMOP2282100
36063367	prednisolone 20 MG Oral Tablet Box of 28 by Accord	Drug	RxNorm Extension	Marketed Product	S	OMOP4989467
43146049	Prednisone 20 MG Oral Tablet [PREDNISONE CRISTERS] Box of 20 by Cristers	Drug	RxNorm Extension	Marketed Product	S	OMOP450035
40055571	meprednisone Oral Solution	Drug	RxNorm	Clinical Drug Form	S	372772
41122174	Prednisone 5 MG Oral Tablet [Prednison Berco] Box of 100	Drug	RxNorm Extension	Branded Drug Box	S	OMOP2320136
41159927	Dexamethasone 8 MG Oral Tablet [Dexamethason Ratiopharm] Box of 50	Drug	RxNorm Extension	Branded Drug Box	S	OMOP2357889
41159921	Dexamethasone 4 MG/ML Injectable Solution [Decadron] Box of 60	Drug	RxNorm Extension	Branded Drug Box	S	OMOP2357883
21109441	prednisolone 2.5 MG Oral Tablet [Pevanti]	Drug	RxNorm Extension	Branded Drug	S	OMOP392153
41317500	Betamethasone 0.1 MG Oral Tablet [Betnesol] Box of 240	Drug	RxNorm Extension	Branded Drug Box	S	OMOP2515462
41351789	5 ML Methylprednisolone 62.5 MG/ML Injectable Solution Box of 200	Drug	RxNorm Extension	Quant Clinical Box	S	OMOP2549751
42934875	Methylprednisolone Oral Tablet [PRESOLONE]	Drug	RxNorm Extension	Branded Drug Form	S	OMOP4661594
41299111	Triamcinolone Injectable Solution [Extracort]	Drug	RxNorm Extension	Branded Drug Form	S	OMOP2497073
35144066	0.5 ML Dexamethasone 3.2 MG/ML Injectable Solution [Dexart]	Drug	RxNorm Extension	Quant Branded Drug	S	OMOP4801162
19007010	prednisone 5 MG Oral Tablet [Decortisyl]	Drug	RxNorm	Branded Drug	S	105412
2034608	hydrocortisone 10 MG Oral Tablet by Jaytech	Drug	RxNorm Extension	Marketed Product	S	OMOP4933729
41351198	4 ML Paramethasone 5 MG/ML Injectable Solution Box of 1	Drug	RxNorm Extension	Quant Clinical Box	S	OMOP2549160
44159026	Methylprednisolone 4 MG Extended Release Oral Tablet [Urbason] Box of 1000	Drug	RxNorm Extension	Branded Drug Box	S	OMOP3035749
41237128	Triamcinolone Injectable Solution [Triam Mp]	Drug	RxNorm Extension	Branded Drug Form	S	OMOP2435090
35153870	prednisolone 5 MG Oral Tablet by Yoshindo	Drug	RxNorm Extension	Marketed Product	S	OMOP4810896
41352806	5 ML prednisolone 25 MG/ML Injectable Solution Box of 3	Drug	RxNorm Extension	Quant Clinical Box	S	OMOP2550768
42934721	Methylprednisolone 4 MG Oral Tablet [ANASOL]	Drug	RxNorm Extension	Branded Drug	S	OMOP4661445
40995319	Triamcinolone 10 MG/ML Injectable Solution [Triam]	Drug	RxNorm Extension	Branded Drug	S	OMOP2193281
36407980	Methylprednisolone 2000 MG Injectable Solution [Solu-Medrone] Box of 1 by Pfizer	Drug	RxNorm Extension	Marketed Product	S	OMOP3100022
41320474	prednisolone 1 MG Oral Tablet Box of 50 by Jenapharm	Drug	RxNorm Extension	Marketed Product	S	OMOP2518436
42873632	prednisone 5 MG Delayed Release Oral Tablet [Rayos]	Drug	RxNorm	Branded Drug	S	1303137
40959115	prednisolone 16 MG/ML Injectable Solution Box of 1	Drug	RxNorm Extension	Clinical Drug Box	S	OMOP2157077
41345901	2 ML prednisolone 5 MG/ML Injectable Solution [Prednisolut] Box of 6	Drug	RxNorm Extension	Quant Branded Box	S	OMOP2543863
41355675	5 ML prednisolone 5 MG/ML Injectable Solution [Hostacortin] Box of 1	Drug	RxNorm Extension	Quant Branded Box	S	OMOP2553637
36056985	hydrocortisone 20 MG Oral Tablet by Accord	Drug	RxNorm Extension	Marketed Product	S	OMOP4982456
35160018	5 ML Dexamethasone 20 MG/ML Injectable Solution [Solcort]	Drug	RxNorm Extension	Quant Branded Drug	S	OMOP4816998
41341461	2 ML prednisolone 50 MG/ML Injectable Solution Box of 12	Drug	RxNorm Extension	Quant Clinical Box	S	OMOP2539423
43830186	200 ML prednisolone 2 MG/ML Oral Solution	Drug	RxNorm Extension	Quant Clinical Drug	S	OMOP844603
43715823	1 ML Dexamethasone 4 MG/ML Injectable Solution [Dexamethason Acis] Box of 6	Drug	RxNorm Extension	Quant Branded Box	S	OMOP727844
36813955	Hydrocortisone 10 MG Oral Tablet by Colonis	Drug	RxNorm Extension	Marketed Product	S	OMOP4827988
44102609	Dexamethasone 0.75 MG Oral Tablet by TEVA	Drug	RxNorm Extension	Marketed Product	S	OMOP1097240
41184760	prednisolone 50 MG Oral Tablet [Prednisolon Al] Box of 50	Drug	RxNorm Extension	Branded Drug Box	S	OMOP2382722
41166067	Methylprednisolone 8 MG Oral Tablet [Methylprednisolon Acis] Box of 20 by Acis	Drug	RxNorm Extension	Marketed Product	S	OMOP2364029
36263123	Dexamethasone 5 MG/ML Injectable Solution [Aacidexam]	Drug	RxNorm Extension	Branded Drug	S	OMOP3113998
41328837	1 ML prednisolone 10 MG/ML Injectable Solution Box of 1	Drug	RxNorm Extension	Quant Clinical Box	S	OMOP2526799
43168157	prednisolone Disintegrating Oral Tablet [PREDNISOLONE RANBAXY]	Drug	RxNorm Extension	Branded Drug Form	S	OMOP449766
43769841	1 ML Dexamethasone 4 MG/ML Injectable Solution Box of 6 by Mibe	Drug	RxNorm Extension	Marketed Product	S	OMOP727806
21060307	prednisolone 0.3 MG/ML Oral Solution	Drug	RxNorm Extension	Clinical Drug	S	OMOP392793
41353838	5 ML Betamethasone 4 MG/ML Injectable Solution [Celestan] Box of 5 by Merck	Drug	RxNorm Extension	Marketed Product	S	OMOP2551800
41372957	10 ML Methylprednisolone 133 MG/ML Injectable Solution [Methylprednisolut] Box of 1	Drug	RxNorm Extension	Quant Branded Box	S	OMOP2570919
41335328	1 ML Betamethasone 7 MG/ML Injectable Solution [Celestan]	Drug	RxNorm Extension	Quant Branded Drug	S	OMOP2533290
41115543	Phenylbutazone 50 MG / Prednisone 1.25 MG Oral Tablet Box of 600	Drug	RxNorm Extension	Clinical Drug Box	S	OMOP2313505
43835838	prednisolone 13.1 MG/ML Injectable Solution Box of 3	Drug	RxNorm Extension	Clinical Drug Box	S	OMOP922253
43590808	2 ML Dexamethasone 4 MG/ML Injectable Solution [Fortecortin] Box of 10	Drug	RxNorm Extension	Quant Branded Box	S	OMOP751310
41259307	Methylprednisolone 4 MG Oral Tablet [Predni M] Box of 10 by Sanofi	Drug	RxNorm Extension	Marketed Product	S	OMOP2457269
43601435	Dexamethasone 5 MG/ML Injectable Solution Box of 12	Drug	RxNorm Extension	Clinical Drug Box	S	OMOP917686
43680131	1 ML Dexamethasone 4 MG/ML Injectable Solution [Dexaflam] Box of 100 by Winthrop	Drug	RxNorm Extension	Marketed Product	S	OMOP727753
41338495	2 ML prednisolone 125 MG/ML Injectable Solution [Ultracorten] Box of 60	Drug	RxNorm Extension	Quant Branded Box	S	OMOP2536457
43753994	10 ML Methylprednisolone 133 MG/ML Injectable Solution [Methylprednisolon Acis] Box of 10 by Acis	Drug	RxNorm Extension	Marketed Product	S	OMOP782354
41023665	Dexamethasone 1 MG/ML Injectable Solution Box of 6	Drug	RxNorm Extension	Clinical Drug Box	S	OMOP2221627
21050438	Betamethasone 0.5 MG Disintegrating Oral Tablet by A A H	Drug	RxNorm Extension	Marketed Product	S	OMOP384483
41080853	Triamcinolone Injectable Solution [Triamgalen]	Drug	RxNorm Extension	Branded Drug Form	S	OMOP2278815
43852572	Dexamethasone 8 MG Oral Tablet by Mibe	Drug	RxNorm Extension	Marketed Product	S	OMOP878733
41153767	prednisolone 100 MG/ML Injectable Solution [Solu Decortin H] Box of 5	Drug	RxNorm Extension	Branded Drug Box	S	OMOP2351729
43845097	30 ML Betamethasone 1.2 MG/ML Oral Solution [Betagalen] by Galen	Drug	RxNorm Extension	Marketed Product	S	OMOP802970
40018860	betamethasone Disintegrating Oral Tablet	Drug	RxNorm	Clinical Drug Form	S	379265
41407177	0.5 ML Methylprednisolone 40 MG/ML Injectable Solution [Urbason]	Drug	RxNorm Extension	Quant Branded Drug	S	OMOP2605139
35886831	dexamethasone 4 MG Oral Tablet [Decadron] Box of 50	Drug	RxNorm Extension	Branded Drug Box	S	OMOP5034257
43755043	30 ML Methylprednisolone 1 MG/ML Oral Solution	Drug	RxNorm Extension	Quant Clinical Drug	S	OMOP804526
41115366	prednisolone 6.4 MG/ML Injectable Solution Box of 50	Drug	RxNorm Extension	Clinical Drug Box	S	OMOP2313328
43603417	Triamcinolone 5 MG/ML Oral Suspension [Lederlon]	Drug	RxNorm Extension	Branded Drug	S	OMOP952627
41335750	1 ML Triamcinolone 54.4 MG/ML Injectable Solution [Volon A] Box of 30	Drug	RxNorm Extension	Quant Branded Box	S	OMOP2533712
40978234	Methylprednisolone 40 MG Oral Tablet [Urbason] Box of 30 by Kohlpharma	Drug	RxNorm Extension	Marketed Product	S	OMOP2176196
41030374	Methylprednisolone 80 MG/ML Injectable Solution [Medrate] Box of 5	Drug	RxNorm Extension	Branded Drug Box	S	OMOP2228336
40749487	prednisolone 2.5 MG Delayed Release Oral Tablet [Dilacort] Box of 28 by Crescent	Drug	RxNorm Extension	Marketed Product	S	OMOP4707783
41309191	prednisolone 20 MG/ML Injectable Solution [Deltacortril] Box of 1	Drug	RxNorm Extension	Branded Drug Box	S	OMOP2507153
41034505	Dexamethasone 4 MG/ML Injectable Solution [Lipotalon] Box of 1	Drug	RxNorm Extension	Branded Drug Box	S	OMOP2232467
41333066	1 ML prednisolone 25 MG/ML Injectable Solution [PREDNISOLONE RATIOPHARM]	Drug	RxNorm Extension	Quant Branded Drug	S	OMOP2531028
41330016	1 ML prednisolone 10 MG/ML Injectable Solution [Predni] Box of 1000 by Sanofi	Drug	RxNorm Extension	Marketed Product	S	OMOP2527978
41091042	Prednisone 20 MG Oral Tablet [Decortin] Box of 200	Drug	RxNorm Extension	Branded Drug Box	S	OMOP2289004
42948534	Dexamethasone 0.75 MG Oral Tablet [SAMNAM DEXAMETHASONE]	Drug	RxNorm Extension	Branded Drug	S	OMOP4675123
41136908	Dexamethasone 4 MG Oral Tablet [Dexamethason Ratiopharm] Box of 20 by Ratiopharm	Drug	RxNorm Extension	Marketed Product	S	OMOP2334870
41333738	1 ML Triamcinolone 40 MG/ML Injectable Solution [Triam] Box of 3	Drug	RxNorm Extension	Quant Branded Box	S	OMOP2531700
40872508	prednisolone 20 MG Oral Tablet [Prednisolon Merck] Box of 10	Drug	RxNorm Extension	Branded Drug Box	S	OMOP2070470
44161819	prednisolone 10 MG Extended Release Oral Tablet [Predni H] Box of 10	Drug	RxNorm Extension	Branded Drug Box	S	OMOP3038542
35149856	0.5 ML Dexamethasone 3.2 MG/ML Injectable Solution	Drug	RxNorm Extension	Quant Clinical Drug	S	OMOP4806912
41277937	prednisolone 1 MG Oral Capsule [Decortin]	Drug	RxNorm Extension	Branded Drug	S	OMOP2475899
43626767	2 ML Dexamethasone 4 MG/ML Injectable Solution [Dexa Aiwa] Box of 10 by T & D	Drug	RxNorm Extension	Marketed Product	S	OMOP751247
40928076	Paramethasone 2 MG Oral Tablet Box of 10	Drug	RxNorm Extension	Clinical Drug Box	S	OMOP2126038
41328371	1 ML Triamcinolone 40 MG/ML Injectable Solution [Extracort] Box of 30	Drug	RxNorm Extension	Quant Branded Box	S	OMOP2526333
40749536	prednisolone 20 MG Oral Tablet by A A H	Drug	RxNorm Extension	Marketed Product	S	OMOP4707772
41134792	Methylprednisolone 40 MG Oral Tablet [Urbason] Box of 10 by Gerke	Drug	RxNorm Extension	Marketed Product	S	OMOP2332754
40825654	Methylprednisolone 8 MG Oral Tablet [Methylprednisolon Acis] Box of 10 by Acis	Drug	RxNorm Extension	Marketed Product	S	OMOP2023616
41277917	Prednisone 5 MG Oral Tablet [Hostacortin] Box of 10	Drug	RxNorm Extension	Branded Drug Box	S	OMOP2475879
43609092	4 ML Methylprednisolone 80 MG/ML Injectable Solution Box of 5	Drug	RxNorm Extension	Quant Clinical Box	S	OMOP763313
43863857	50 ML Betamethasone 1.2 MG/ML Oral Suspension	Drug	RxNorm Extension	Quant Clinical Drug	S	OMOP812323
41091092	prednisolone 50 MG/ML Injectable Solution [Prednisolut] Box of 1	Drug	RxNorm Extension	Branded Drug Box	S	OMOP2289054
41328014	1 ML Triamcinolone 40 MG/ML Injectable Solution [Delphicort] Box of 1 by Riemser	Drug	RxNorm Extension	Marketed Product	S	OMOP2525976
43633801	0.25 ML Triamcinolone 54.4 MG/ML Injectable Solution [Volon A] by DermaPharm	Drug	RxNorm Extension	Marketed Product	S	OMOP715426
40878687	Dexamethasone 4 MG/ML Injectable Solution [Fortecortin] Box of 50	Drug	RxNorm Extension	Branded Drug Box	S	OMOP2076649
21075359	Hydrocortisone 10 MG Oral Tablet Box of 30 by Almus	Drug	RxNorm Extension	Marketed Product	S	OMOP254890
41242612	Dexamethasone 8 MG Injectable Solution	Drug	RxNorm Extension	Clinical Drug	S	OMOP2440574
40874689	Methylprednisolone 80 MG/ML Injectable Solution [Medrate] Box of 10	Drug	RxNorm Extension	Branded Drug Box	S	OMOP2072651
40997225	prednisolone 10 MG/ML Injectable Solution [Predni] Box of 1000	Drug	RxNorm Extension	Branded Drug Box	S	OMOP2195187
41209384	prednisolone 5 MG/ML Injectable Solution Box of 50	Drug	RxNorm Extension	Clinical Drug Box	S	OMOP2407346
44064632	Betamethasone 1 MG Extended Release Oral Tablet [Celestone] by Schering-Plough	Drug	RxNorm Extension	Marketed Product	S	OMOP1059263
2057379	methylprednisolone Oral Tablet [MEPRE]	Drug	RxNorm Extension	Branded Drug Form	S	OMOP4958248
41039435	prednisolone 2.5 MG Oral Tablet [Prednisolon Rotexmedica] Box of 100 by Rotexmedica	Drug	RxNorm Extension	Marketed Product	S	OMOP2237397
44036462	Prednisone 5 MG Oral Tablet by Everest	Drug	RxNorm Extension	Marketed Product	S	OMOP1031093
43698042	1 ML Dexamethasone 5 MG/ML Oral Suspension Box of 3	Drug	RxNorm Extension	Quant Clinical Box	S	OMOP728206
40849576	Betamethasone 1 MG/ML Injectable Solution [Betnesol] Box of 1	Drug	RxNorm Extension	Branded Drug Box	S	OMOP2047538
41341777	2 ML Dexamethasone 1 MG/ML Injectable Solution [Dexa Brachialin] Box of 6	Drug	RxNorm Extension	Quant Branded Box	S	OMOP2539739
40978232	Methylprednisolone 40 MG Oral Tablet [Urbason] Box of 50 by Gerke	Drug	RxNorm Extension	Marketed Product	S	OMOP2176194
41408261	0.5 ML Triamcinolone 40 MG/ML Injectable Solution [Triam Mp] Box of 500	Drug	RxNorm Extension	Quant Branded Box	S	OMOP2606223
43860220	1 ML Betamethasone 0.5 MG/ML Oral Solution	Drug	RxNorm Extension	Quant Clinical Drug	S	OMOP728615
41337044	1 ML Triamcinolone 40 MG/ML Injectable Solution [Triam Mp] Box of 1000	Drug	RxNorm Extension	Quant Branded Box	S	OMOP2535006
40872481	Prednisone 5 MG Oral Tablet [Hostacortin] Box of 100	Drug	RxNorm Extension	Branded Drug Box	S	OMOP2070443
41330041	1 ML Methylprednisolone 50 MG/ML Injectable Solution [Urbason] Box of 3 by Alpha Med	Drug	RxNorm Extension	Marketed Product	S	OMOP2528003
42934844	Methylprednisolone Oral Tablet [MEDISOLU]	Drug	RxNorm Extension	Branded Drug Form	S	OMOP4661564
42876517	1 ML Triamcinolone 10 MG/ML Injectable Solution [Volon A] Box of 20 by Kohlpharma	Drug	RxNorm Extension	Marketed Product	S	OMOP4873623
40995326	Triamcinolone 4 MG Oral Tablet [Berlicort] Box of 20	Drug	RxNorm Extension	Branded Drug Box	S	OMOP2193288
41333945	1 ML Dexamethasone 5 MG/ML Injectable Solution [Dexawieb]	Drug	RxNorm Extension	Quant Branded Drug	S	OMOP2531907
41342103	2 ML Triamcinolone 54.5 MG/ML Injectable Solution [Volon A] Box of 1	Drug	RxNorm Extension	Quant Branded Box	S	OMOP2540065
40939538	Fluocortolone 20 MG Oral Tablet [Ultralan M]	Drug	RxNorm Extension	Branded Drug	S	OMOP2137500
43771113	5000 MG Triamcinolone 0.0067 MG/MG Oral Powder [Ledermix]	Drug	RxNorm Extension	Quant Branded Drug	S	OMOP766084
36887918	Triamcinolone 20 MG/ML Oral Suspension	Drug	RxNorm Extension	Clinical Drug	S	OMOP1005908
41309165	prednisolone 20 MG Oral Tablet [Prednihexal] Box of 20	Drug	RxNorm Extension	Branded Drug Box	S	OMOP2507127
43644119	1 ML Dexamethasone 4 MG/ML Injectable Solution [Dexamethason-Mp Ampullen]	Drug	RxNorm Extension	Quant Branded Drug	S	OMOP727891
41328036	1 ML prednisolone 25 MG/ML Injectable Solution [Decortin] Box of 3 by Mylan	Drug	RxNorm Extension	Marketed Product	S	OMOP2525998
43769902	1 ML Dexamethasone 4 MG/ML Injection [Lipotalon]	Drug	RxNorm Extension	Quant Branded Drug	S	OMOP729033
41358171	5 ML Triamcinolone 2 MG/ML Injectable Solution	Drug	RxNorm Extension	Quant Clinical Drug	S	OMOP2556133
41357976	5 ML Dexamethasone 8 MG/ML Injectable Solution [Fortecortin] Box of 5	Drug	RxNorm Extension	Quant Branded Box	S	OMOP2555938
41337258	1 ML Dexamethasone 4 MG/ML Injectable Solution [Dexabene] Box of 3	Drug	RxNorm Extension	Quant Branded Box	S	OMOP2535220
40936903	Methylprednisolone 16 MG Oral Tablet [Methylprednisolon Al] Box of 100	Drug	RxNorm Extension	Branded Drug Box	S	OMOP2134865
589929	2 ML Hydrocortisone 125 MG/ML Injection	Drug	RxNorm Extension	Quant Clinical Drug	S	OMOP3136564
41416194	100 ML Betamethasone 1.2 MG/ML Injectable Solution [Betnovate] Box of 1	Drug	RxNorm Extension	Quant Branded Box	S	OMOP2614156
41363596	10 ML Methylprednisolone 100 MG/ML Injectable Solution	Drug	RxNorm Extension	Quant Clinical Drug	S	OMOP2561558
40852475	prednisolone 50 MG Oral Tablet [Decortin] Box of 50 by Mylan	Drug	RxNorm Extension	Marketed Product	S	OMOP2050437
41356698	5 ML prednisolone 100 MG/ML Injectable Solution [Solu Decortin H]	Drug	RxNorm Extension	Quant Branded Drug	S	OMOP2554660
41180290	Dexamethasone 5 MG/ML Injectable Solution Box of 240	Drug	RxNorm Extension	Clinical Drug Box	S	OMOP2378252
40839450	Triamcinolone 0.02 MG/ML Injectable Solution [Triamgalen] Box of 1	Drug	RxNorm Extension	Branded Drug Box	S	OMOP2037412
40878703	Dexamethasone 4 MG/ML Injectable Solution [Lipotalon] Box of 5	Drug	RxNorm Extension	Branded Drug Box	S	OMOP2076665
41452213	1900 MG prednisolone 0.0025 MG/MG Injectable Solution	Drug	RxNorm Extension	Quant Clinical Drug	S	OMOP2650175
41385314	30 ML Betamethasone 0.0167 MG/ML Oral Solution Box of 1	Drug	RxNorm Extension	Quant Clinical Box	S	OMOP2583276
41364179	10 ML prednisolone 100 MG/ML Injectable Solution [Solu Decortin H] Box of 1 by Mylan	Drug	RxNorm Extension	Marketed Product	S	OMOP2562141
40725706	Methylprednisolone 2000 MG Injectable Solution [Solu-Medrone] by Pfizer	Drug	RxNorm Extension	Marketed Product	S	OMOP4731998
43663058	2 ML prednisolone 50 MG/ML Injectable Solution Box of 2	Drug	RxNorm Extension	Quant Clinical Box	S	OMOP751352
21158593	prednisolone 1 MG Oral Tablet Box of 28 by Co-Pharma	Drug	RxNorm Extension	Marketed Product	S	OMOP389457
41336468	1 ML prednisolone 25 MG/ML Injectable Solution [Prednigalen] Box of 50	Drug	RxNorm Extension	Quant Branded Box	S	OMOP2534430
41330433	1 ML Methylprednisolone 50 MG/ML Injectable Solution [Metypred]	Drug	RxNorm Extension	Quant Branded Drug	S	OMOP2528395
41340514	2 ML Dexamethasone 1.3 MG/ML Injectable Solution Box of 50	Drug	RxNorm Extension	Quant Clinical Box	S	OMOP2538476
43638304	Methylprednisolone 4 MG Oral Tablet [Metysolon] by DermaPharm	Drug	RxNorm Extension	Marketed Product	S	OMOP930989
43637555	Dexamethasone 0.604 MG/ML Oral Solution [Infectodexakrupp] Box of 2	Drug	RxNorm Extension	Branded Drug Box	S	OMOP917749
35134538	Triamcinolone 10 MG/ML Injectable Solution [KENACORT]	Drug	RxNorm Extension	Branded Drug	S	OMOP4791739
41286171	Betamethasone 0.5 MG Oral Tablet [Betnesol] Box of 1000	Drug	RxNorm Extension	Branded Drug Box	S	OMOP2484133
21021124	Prednisone Oral Tablet [Decortin]	Drug	RxNorm Extension	Branded Drug Form	S	OMOP393313
41331962	1 ML Triamcinolone 40 MG/ML Injectable Solution [Triam] Box of 1000 by Sanofi	Drug	RxNorm Extension	Marketed Product	S	OMOP2529924
36037488	10 ML methylprednisolone 100 MG/ML Injectable Solution [Methylprednisolut] by Mibe	Drug	RxNorm Extension	Marketed Product	S	OMOP5047486
43734854	2 ML Dexamethasone 4 MG/ML Injectable Solution	Drug	RxNorm Extension	Quant Clinical Drug	S	OMOP751188
43146012	prednisolone Effervescent Oral Tablet [PREDNISOLONE CRISTERS]	Drug	RxNorm Extension	Branded Drug Form	S	OMOP449776
41445496	0.25 ML Triamcinolone 40 MG/ML Injectable Solution [Volon A]	Drug	RxNorm Extension	Quant Branded Drug	S	OMOP2643458
43727419	Dexamethasone 4 MG/ML Injectable Solution Box of 25	Drug	RxNorm Extension	Clinical Drug Box	S	OMOP917558
41286181	Betamethasone 1 MG Oral Tablet [Celestan]	Drug	RxNorm Extension	Branded Drug	S	OMOP2484143
41334027	1 ML Triamcinolone 10 MG/ML Injectable Solution [Volon A] Box of 20 by DermaPharm	Drug	RxNorm Extension	Marketed Product	S	OMOP2531989
41336425	1 ML Triamcinolone 10 MG/ML Injectable Solution [Triamhexal] Box of 1	Drug	RxNorm Extension	Quant Branded Box	S	OMOP2534387
41356306	5 ML Dexamethasone 24 MG/ML Injectable Solution [Decadron] Box of 1	Drug	RxNorm Extension	Quant Branded Box	S	OMOP2554268
35761825	Prednisone 5 MG Delayed Release Oral Tablet [Lodotra] by Napp	Drug	RxNorm Extension	Marketed Product	S	OMOP2763286
41093134	Methylprednisolone 8 MG Oral Tablet [M Prednihexal]	Drug	RxNorm Extension	Branded Drug	S	OMOP2291096
40946036	prednisolone 50 MG Oral Tablet [Predni H] Box of 10 by Sanofi	Drug	RxNorm Extension	Marketed Product	S	OMOP2143998
41335052	1 ML Triamcinolone 25 MG/ML Injectable Solution [Delphicort] Box of 12	Drug	RxNorm Extension	Quant Branded Box	S	OMOP2533014
43861066	2 ML prednisolone 50 MG/ML Injectable Solution Box of 10	Drug	RxNorm Extension	Quant Clinical Box	S	OMOP751355
40962477	Betamethasone 3 MG/ML Injectable Solution Box of 1	Drug	RxNorm Extension	Clinical Drug Box	S	OMOP2160439
41352232	5 ML Dexamethasone 8 MG/ML Injectable Solution [Dexamethason Acis] Box of 1 by Acis	Drug	RxNorm Extension	Marketed Product	S	OMOP2550194
21153808	deflazacort 1 MG Oral Tablet [Calcort]	Drug	RxNorm Extension	Branded Drug	S	OMOP253554
40959853	Methylprednisolone 4 MG Oral Tablet Box of 1200	Drug	RxNorm Extension	Clinical Drug Box	S	OMOP2157815
41337751	1 ML prednisolone 10 MG/ML Injectable Solution [Prednihexal] Box of 10	Drug	RxNorm Extension	Quant Branded Box	S	OMOP2535713
44183691	Methylprednisolone 4 MG Extended Release Oral Tablet Box of 500	Drug	RxNorm Extension	Clinical Drug Box	S	OMOP3060414
40872509	prednisolone 20 MG Oral Tablet [Prednisolon Al] Box of 10	Drug	RxNorm Extension	Branded Drug Box	S	OMOP2070471
41094839	Hydrocortisone 66.8 MG/ML Injectable Solution [Hydrocortison Rotexmedica] Box of 50	Drug	RxNorm Extension	Branded Drug Box	S	OMOP2292801
41276164	Triamcinolone 8 MG Oral Tablet [Volon] Box of 10	Drug	RxNorm Extension	Branded Drug Box	S	OMOP2474126
41376097	16 ML Methylprednisolone 62.5 MG/ML Injectable Solution [Metypred] Box of 1 by Galen	Drug	RxNorm Extension	Marketed Product	S	OMOP2574059
41444849	7.8 ML Methylprednisolone 80 MG/ML Injectable Solution Box of 5	Drug	RxNorm Extension	Quant Clinical Box	S	OMOP2642811
41072808	Hydrocortisone 20 MG Extended Release Oral Tablet [Plenadren] Box of 50 by Cc	Drug	RxNorm Extension	Marketed Product	S	OMOP2270770
41412442	1.5 ML Triamcinolone 40 MG/ML Injectable Solution [Triam] Box of 1 by Sanofi	Drug	RxNorm Extension	Marketed Product	S	OMOP2610404
40941051	Dexamethasone 4 MG/ML Injectable Solution [Dexa Allvoran] Box of 30	Drug	RxNorm Extension	Branded Drug Box	S	OMOP2139013
41061515	Methylprednisolone 16 MG Oral Tablet [Metycortin] Box of 20	Drug	RxNorm Extension	Branded Drug Box	S	OMOP2259477
43717229	5 ML Methylprednisolone 62.5 MG/ML Injectable Solution [Urbason] by Sanofi	Drug	RxNorm Extension	Marketed Product	S	OMOP768296
43824106	1 ML Triamcinolone 20 MG/ML Oral Suspension Box of 1	Drug	RxNorm Extension	Quant Clinical Box	S	OMOP732539
41352877	5 ML Dexamethasone 0.9 MG/ML Injectable Solution Box of 12	Drug	RxNorm Extension	Quant Clinical Box	S	OMOP2550839
41309167	prednisolone 20 MG Oral Tablet [Predni Blue] Box of 100	Drug	RxNorm Extension	Branded Drug Box	S	OMOP2507129
40718198	1 ML deflazacort 22.75 MG/ML Oral Suspension	Drug	RxNorm Extension	Quant Clinical Drug	S	OMOP4738811
41371091	10 ML prednisolone 100 MG/ML Injectable Solution Box of 1	Drug	RxNorm Extension	Quant Clinical Box	S	OMOP2569053
41328004	1 ML Triamcinolone 20 MG/ML Injectable Solution [Lederlon] Box of 1 by Pfizer	Drug	RxNorm Extension	Marketed Product	S	OMOP2525966
40847584	Dexamethasone 8 MG Oral Tablet [Dexamethason Acis] Box of 20	Drug	RxNorm Extension	Branded Drug Box	S	OMOP2045546
43610977	30 ML Triamcinolone 2 MG/ML Oral Solution [Triamgalen] by Galen	Drug	RxNorm Extension	Marketed Product	S	OMOP802431
41030393	Methylprednisolone 8 MG Oral Tablet [Urbason] Box of 500	Drug	RxNorm Extension	Branded Drug Box	S	OMOP2228355
42722634	Triamcinolone 54.5 MG/ML Injectable Solution [Volon A] Box of 3	Drug	RxNorm Extension	Branded Drug Box	S	OMOP2738980
41336209	1 ML Triamcinolone 80 MG/ML Injectable Solution Box of 3	Drug	RxNorm Extension	Quant Clinical Box	S	OMOP2534171
35777248	1 ML Dexamethasone 4 MG/ML Injectable Solution by Aspen	Drug	RxNorm Extension	Marketed Product	S	OMOP2778709
41339920	2 ML prednisolone 168 MG/ML Injectable Solution Box of 1	Drug	RxNorm Extension	Quant Clinical Box	S	OMOP2537882
35131515	Betamethasone 4 MG Injectable Solution [Linolosal]	Drug	RxNorm Extension	Branded Drug	S	OMOP4788754
41340874	2 ML prednisolone 5 MG/ML Injectable Solution [Prednisolut] Box of 1 by Jenapharm	Drug	RxNorm Extension	Marketed Product	S	OMOP2538836
41345783	2 ML Dexamethasone 5 MG/ML Injectable Solution Box of 50	Drug	RxNorm Extension	Quant Clinical Box	S	OMOP2543745
43201188	prednisolone 20 MG Disintegrating Oral Tablet [PREDNISOLONE SANDOZ] Box of 20 by Sandoz	Drug	RxNorm Extension	Marketed Product	S	OMOP449851
40941068	Dexamethasone 4 MG/ML Injectable Solution [Decadron] Box of 30	Drug	RxNorm Extension	Branded Drug Box	S	OMOP2139030
41247100	prednisolone 25 MG/ML Injectable Solution [Prednigalen] Box of 100	Drug	RxNorm Extension	Branded Drug Box	S	OMOP2445062
40909708	Dexamethasone 3 MG/ML Injectable Solution [Dexamethason Abz]	Drug	RxNorm Extension	Branded Drug	S	OMOP2107670
40725272	Methylprednisolone 500 MG Injectable Solution Box of 1 by Kent	Drug	RxNorm Extension	Marketed Product	S	OMOP4732016
41182950	Triamcinolone 4 MG Oral Capsule [Triamcet] Box of 15	Drug	RxNorm Extension	Branded Drug Box	S	OMOP2380912
41003375	Dexamethasone 4 MG/ML Injectable Solution [Dexa Clinit] Box of 3	Drug	RxNorm Extension	Branded Drug Box	S	OMOP2201337
35408275	Dexamethasone 40 MG Oral Tablet	Drug	RxNorm Extension	Clinical Drug	S	OMOP1141860
21138805	Methylprednisolone 2 MG Oral Tablet Box of 30	Drug	RxNorm Extension	Clinical Drug Box	S	OMOP388758
44032109	Triamcinolone 25 MG/ML Injectable Solution	Drug	RxNorm Extension	Clinical Drug	S	OMOP1026740
19033622	prednisone 2.5 MG Oral Tablet [Deltasone]	Drug	RxNorm	Branded Drug	S	206837
21148653	prednisolone 1 MG Oral Tablet by TEVA	Drug	RxNorm Extension	Marketed Product	S	OMOP389318
40085516	triamcinolone Oral Solution	Drug	RxNorm	Clinical Drug Form	S	374191
35134585	Dexamethasone 3.8 MG/ML Injectable Solution [Orgadrone]	Drug	RxNorm Extension	Branded Drug	S	OMOP4791785
43157304	prednisolone 20 MG Effervescent Oral Tablet [PREDNISOLONE RATIOPHARM] Box of 20 by Ratiopharm	Drug	RxNorm Extension	Marketed Product	S	OMOP449885
40992889	Cortisone 12 X Oral Tablet	Drug	RxNorm Extension	Clinical Drug	S	OMOP2190851
40965889	prednisolone 20 MG Oral Tablet [Decaprednil] Box of 20	Drug	RxNorm Extension	Branded Drug Box	S	OMOP2163851
41133490	prednisolone 20 MG Oral Tablet [Dermosolon] Box of 50 by DermaPharm	Drug	RxNorm Extension	Marketed Product	S	OMOP2331452
41341434	2 ML Triamcinolone 54.5 MG/ML Injectable Solution Box of 120	Drug	RxNorm Extension	Quant Clinical Box	S	OMOP2539396
43291304	2 ML Betamethasone 3.45 MG/ML Injection	Drug	RxNorm Extension	Quant Clinical Drug	S	OMOP560199
35604733	hydrocortisone 1000 MG Injection [Solu-Cortef]	Drug	RxNorm	Branded Drug	S	1738589
43733936	1 ML Dexamethasone 4 MG/ML Injectable Solution [Dexa Aiwa] by T & D	Drug	RxNorm Extension	Marketed Product	S	OMOP727830
21150015	Dexamethasone 0.5 MG Oral Tablet Box of 100 by Organon	Drug	RxNorm Extension	Marketed Product	S	OMOP352462
21061660	Dexamethasone 2 MG Oral Tablet Box of 100 by Mawdsley-Brooks	Drug	RxNorm Extension	Marketed Product	S	OMOP352380
41333252	1 ML Dexamethasone 5 MG/ML Injectable Solution [Dexa Ratiopharm]	Drug	RxNorm Extension	Quant Branded Drug	S	OMOP2531214
41284144	Dexamethasone 0.5 MG Oral Tablet [Fortecortin] Box of 200	Drug	RxNorm Extension	Branded Drug Box	S	OMOP2482106
35140199	Betamethasone 2 MG Injectable Solution [Linolosal]	Drug	RxNorm Extension	Branded Drug	S	OMOP4797343
40883744	prednisolone 10 MG Oral Tablet Box of 100 by Mibe	Drug	RxNorm Extension	Marketed Product	S	OMOP2081706
41268428	prednisolone Injectable Solution [Na Amp]	Drug	RxNorm Extension	Branded Drug Form	S	OMOP2466390
41228485	Methylprednisolone 4 MG Oral Tablet [Urbason] Box of 100 by Servopharma	Drug	RxNorm Extension	Marketed Product	S	OMOP2426447
41354330	5 ML Methylprednisolone 62.5 MG/ML Injectable Solution [Urbason] Box of 1 by Ae-Media	Drug	RxNorm Extension	Marketed Product	S	OMOP2552292
41413144	1.5 ML Triamcinolone 40 MG/ML Injectable Solution Box of 3	Drug	RxNorm Extension	Quant Clinical Box	S	OMOP2611106
36884997	Triamcinolone 20 MG/ML Oral Suspension Box of 1	Drug	RxNorm Extension	Clinical Drug Box	S	OMOP989886
42922378	1 ML Triamcinolone 40 MG/ML Injectable Solution [SAMSUNG TRIAMCINOLONE]	Drug	RxNorm Extension	Quant Branded Drug	S	OMOP4649191
35142087	Hydrocortisone 1000 MG Injection [Saxizon]	Drug	RxNorm Extension	Branded Drug	S	OMOP4799208
41191102	Dexamethasone 5 MG/ML Injectable Solution [Dexa Allvoran] Box of 25	Drug	RxNorm Extension	Branded Drug Box	S	OMOP2389064
41034490	Dexamethasone 24 MG/ML Injectable Solution [Decadron] Box of 1	Drug	RxNorm Extension	Branded Drug Box	S	OMOP2232452
41327542	1 ML prednisolone 10 MG/ML Injectable Solution Box of 300	Drug	RxNorm Extension	Quant Clinical Box	S	OMOP2525504
41198301	Hydrocortisone 10 MG Oral Tablet Box of 50 by Mibe	Drug	RxNorm Extension	Marketed Product	S	OMOP2396263
43824812	2 ML Dexamethasone 4 MG/ML Injectable Solution [Dexa Aiwa] Box of 30 by T & D	Drug	RxNorm Extension	Marketed Product	S	OMOP751250
35745118	prednisolone 5 MG Delayed Release Oral Tablet Box of 28 by Mawdsley-Brooks	Drug	RxNorm Extension	Marketed Product	S	OMOP2746579
44178789	Hydrocortisone 20 MG Oral Tablet [Plenadren] Box of 100 by Axicorp	Drug	RxNorm Extension	Marketed Product	S	OMOP3055512
21124122	Hydrocortisone 2.5 MG Oral Tablet Box of 20 by Sigma-Tau	Drug	RxNorm Extension	Marketed Product	S	OMOP254682
43188394	Betamethasone Disintegrating Oral Tablet [CELESTENE]	Drug	RxNorm Extension	Branded Drug Form	S	OMOP471812
43517332	Dexamethasone 4 MG/ML Injectable Solution [Dexmethsone] Box of 10	Drug	RxNorm Extension	Branded Drug Box	S	OMOP2804447
41208097	Betamethasone Injectable Solution [Betagalen]	Drug	RxNorm Extension	Branded Drug Form	S	OMOP2406059
43807208	5 ML Methylprednisolone 62.5 MG/ML Injectable Solution Box of 338	Drug	RxNorm Extension	Quant Clinical Box	S	OMOP768287
41340919	2 ML Dexamethasone 1 MG/ML Injectable Solution [Dexa Brachialin] Box of 6 by Steigerwald werk	Drug	RxNorm Extension	Marketed Product	S	OMOP2538881
42723524	Triamcinolone 54.5 MG/ML Injectable Solution Box of 10	Drug	RxNorm Extension	Clinical Drug Box	S	OMOP2738488
21026165	Hydrocortisone 20 MG Oral Tablet [Hydrocortone] by Auden Mckenzie	Drug	RxNorm Extension	Marketed Product	S	OMOP254724
43726448	Triamcinolone 40 MG/ML Oral Suspension Box of 5	Drug	RxNorm Extension	Clinical Drug Box	S	OMOP885095
40934749	prednisolone 10 MG/ML Injectable Solution [Predni] Box of 500	Drug	RxNorm Extension	Branded Drug Box	S	OMOP2132711
41356697	5 ML prednisolone 100 MG/ML Injectable Solution [Solu Decortin H] Box of 25	Drug	RxNorm Extension	Quant Branded Box	S	OMOP2554659
43825343	5 ML Dexamethasone 8 MG/ML Injectable Solution [Dexa Ratiopharm] Box of 5 by Ratiopharm	Drug	RxNorm Extension	Marketed Product	S	OMOP766571
41227229	prednisolone 20 MG Oral Tablet [Prednihexal] Box of 20 by Novartis	Drug	RxNorm Extension	Marketed Product	S	OMOP2425191
41328033	1 ML prednisolone 25 MG/ML Injectable Solution [Predni H] Box of 100 by Sanofi	Drug	RxNorm Extension	Marketed Product	S	OMOP2525995
21163619	deflazacort 1 MG Oral Tablet Box of 1	Drug	RxNorm Extension	Clinical Drug Box	S	OMOP253551
21059044	75 ML Dexamethasone 0.4 MG/ML Oral Solution	Drug	RxNorm Extension	Quant Clinical Drug	S	OMOP320516
41028268	prednisolone 5 MG Oral Tablet [Predni Coelin] Box of 10	Drug	RxNorm Extension	Branded Drug Box	S	OMOP2226230
41330815	1 ML prednisolone 10 MG/ML Injectable Solution Box of 100	Drug	RxNorm Extension	Quant Clinical Box	S	OMOP2528777
36074599	prednisolone 1 MG Delayed Release Oral Tablet Box of 30 by Mawdsley-Brooks	Drug	RxNorm Extension	Marketed Product	S	OMOP4989489
41259296	Methylprednisolone 16 MG Oral Tablet [Urbason] Box of 30 by Gerke	Drug	RxNorm Extension	Marketed Product	S	OMOP2457258
43601890	Betamethasone Oral Suspension [Soderm]	Drug	RxNorm Extension	Branded Drug Form	S	OMOP925417
43038702	1 ML Betamethasone 4 MG/ML Injectable Solution [CELESTENE] Box of 3 by MSD	Drug	RxNorm Extension	Marketed Product	S	OMOP4853741
40225702	{48 (prednisolone 5 MG Oral Tablet [MILLIPRED]) } Pack [Millipred DP 12 Day]	Drug	RxNorm	Branded Pack	S	1005831
35780435	5 ML Hydrocortisone 100 MG/ML Injectable Solution Box of 5 by AMCo	Drug	RxNorm Extension	Marketed Product	S	OMOP2781896
40932758	Triamcinolone 40 MG/ML Injectable Solution [Triamhexal] Box of 50	Drug	RxNorm Extension	Branded Drug Box	S	OMOP2130720
40946037	prednisolone 1 MG Oral Tablet [Decortin] Box of 100 by Mylan	Drug	RxNorm Extension	Marketed Product	S	OMOP2143999
43180855	Dexamethasone 1.38 MG/ML / Guaiacol 75 MG/ML / phenol 453 MG/ML Oral Solution [ROCKLES] Box of 1	Drug	RxNorm Extension	Branded Drug Box	S	OMOP464771
41153745	prednisolone 5 MG Oral Tablet [Prednicorm] Box of 20	Drug	RxNorm Extension	Branded Drug Box	S	OMOP2351707
21068974	75 ML Dexamethasone 0.4 MG/ML Oral Solution by A A H	Drug	RxNorm Extension	Marketed Product	S	OMOP320518
43146035	Prednisone 5 MG Oral Tablet [PREDNISONE EG] Box of 30	Drug	RxNorm Extension	Branded Drug Box	S	OMOP449963
40725705	Methylprednisolone 2000 MG Injectable Solution [Solu-Medrone] Box of 1	Drug	RxNorm Extension	Branded Drug Box	S	OMOP4731999
21124124	Hydrocortisone 20 MG Oral Tablet by Sigma-Tau	Drug	RxNorm Extension	Marketed Product	S	OMOP254702
41407601	0.5 ML Methylprednisolone 40 MG/ML Injectable Solution	Drug	RxNorm Extension	Quant Clinical Drug	S	OMOP2605563
43516926	Dexamethasone 4 MG/ML Injectable Solution [Dexmethsone] Box of 5	Drug	RxNorm Extension	Branded Drug Box	S	OMOP2804041
43289860	prednisolone 25 MG Oral Tablet [Solone] Box of 30	Drug	RxNorm Extension	Branded Drug Box	S	OMOP546051
975588	hydrocortisone 2.5 MG Oral Tablet	Drug	RxNorm	Clinical Drug	S	249569
41352970	5 ML prednisolone 6.4 MG/ML Injectable Solution [Prednisolut] Box of 5	Drug	RxNorm Extension	Quant Branded Box	S	OMOP2550932
43639477	Betamethasone 0.6 MG/ML Oral Solution Box of 100	Drug	RxNorm Extension	Clinical Drug Box	S	OMOP951615
36784241	Hydrocortisone 125 MG/ML Injectable Solution [Solu-Cortef] Box of 1	Drug	RxNorm Extension	Branded Drug Box	S	OMOP4772524
41039427	prednisolone 1 MG Oral Tablet [Decortin] Box of 20 by Mylan	Drug	RxNorm Extension	Marketed Product	S	OMOP2237389
40997216	prednisolone 13.1 MG/ML Injectable Solution [Ultracorten] Box of 240	Drug	RxNorm Extension	Branded Drug Box	S	OMOP2195178
41409540	0.5 ML Triamcinolone 40 MG/ML Injectable Solution [Triam Mp] Box of 1	Drug	RxNorm Extension	Quant Branded Box	S	OMOP2607502
40917952	Dexamethasone 1.5 MG Oral Tablet Box of 50 by Galen	Drug	RxNorm Extension	Marketed Product	S	OMOP2115914
40975828	Triamcinolone 4 MG Oral Tablet [Delphicort] Box of 100 by Pfizer	Drug	RxNorm Extension	Marketed Product	S	OMOP2173790
41143711	Triamcinolone Oral Tablet [Triam]	Drug	RxNorm Extension	Branded Drug Form	S	OMOP2341673
41327916	1 ML Dexamethasone 4 MG/ML Injectable Solution [Dexa Ct] Box of 30	Drug	RxNorm Extension	Quant Branded Box	S	OMOP2525878
41070705	prednisolone 1 MG Oral Tablet Box of 100 by Ge Hc Buchler	Drug	RxNorm Extension	Marketed Product	S	OMOP2268667
40947250	Methylprednisolone 16 MG Oral Tablet [Urbason] Box of 100 by Aca Mueller	Drug	RxNorm Extension	Marketed Product	S	OMOP2145212
35786209	100 ML Dexamethasone 1.6 MG/ML Oral Solution	Drug	RxNorm Extension	Quant Clinical Drug	S	OMOP2787670
41337091	1 ML prednisolone 25 MG/ML Injectable Solution [Decortin] Box of 3	Drug	RxNorm Extension	Quant Branded Box	S	OMOP2535053
41337082	1 ML prednisolone 25 MG/ML Injectable Solution [Solu Decortin H]	Drug	RxNorm Extension	Quant Branded Drug	S	OMOP2535044
40934705	Prednisone 5 MG Oral Tablet [Cutason] Box of 50	Drug	RxNorm Extension	Branded Drug Box	S	OMOP2132667
21022444	Dexamethasone 1.6 MG/ML Oral Suspension	Drug	RxNorm Extension	Clinical Drug	S	OMOP352435
41330354	1 ML Triamcinolone 40 MG/ML Injectable Solution [Delphimix] Box of 50	Drug	RxNorm Extension	Quant Branded Box	S	OMOP2528316
41053292	Methylprednisolone 62.5 MG/ML Injectable Solution Box of 100	Drug	RxNorm Extension	Clinical Drug Box	S	OMOP2251254
41346421	2 ML prednisolone 13.1 MG/ML Injectable Solution [Prednisolut] Box of 12	Drug	RxNorm Extension	Quant Branded Box	S	OMOP2544383
41128500	Dexamethasone 4 MG/ML Injectable Solution [Fortecortin]	Drug	RxNorm Extension	Branded Drug	S	OMOP2326462
41341910	2 ML Dexamethasone 4 MG/ML Injectable Solution [Dexa Ratiopharm] Box of 10 by Ratiopharm	Drug	RxNorm Extension	Marketed Product	S	OMOP2539872
41253145	Dexamethasone 4 MG/ML Injectable Solution [Dexa Allvoran]	Drug	RxNorm Extension	Branded Drug	S	OMOP2451107
41284128	Dexamethasone 0.5 MG Oral Tablet [Predni F] Box of 20	Drug	RxNorm Extension	Branded Drug Box	S	OMOP2482090
21060294	Methylprednisolone 1000 MG Injection by Beacon	Drug	RxNorm Extension	Marketed Product	S	OMOP388639
43699419	5 ML Triamcinolone 10 MG/ML Oral Suspension [Volon A] by DermaPharm	Drug	RxNorm Extension	Marketed Product	S	OMOP766092
43798360	Dexamethasone 4 MG Oral Tablet [Dexamethason Ratiopharm] by Ratiopharm	Drug	RxNorm Extension	Marketed Product	S	OMOP878444
41361937	10 ML Methylprednisolone 100 MG/ML Injectable Solution [Urbason] Box of 5 by Sanofi	Drug	RxNorm Extension	Marketed Product	S	OMOP2559899
43637554	Dexamethasone 0.604 MG/ML Oral Solution [Infectodexakrupp]	Drug	RxNorm Extension	Branded Drug	S	OMOP917748
2031945	1 ML dexamethasone 5 MG/ML Injectable Solution by JW	Drug	RxNorm Extension	Marketed Product	S	OMOP4930851
40941054	Dexamethasone 4 MG Oral Tablet [Dexamethason Ratiopharm] Box of 50	Drug	RxNorm Extension	Branded Drug Box	S	OMOP2139016
43663548	5 ML Dexamethasone 0.2 MG/ML Oral Solution	Drug	RxNorm Extension	Quant Clinical Drug	S	OMOP766066
41271852	Methylprednisolone 40 MG Oral Tablet Box of 10	Drug	RxNorm Extension	Clinical Drug Box	S	OMOP2469814
41334091	1 ML Methylprednisolone 32 MG/ML Injectable Solution [Urbason] Box of 1 by Emra-Med	Drug	RxNorm Extension	Marketed Product	S	OMOP2532053
42942767	Betamethasone 4 MG/ML Injectable Solution [TAMEZON]	Drug	RxNorm Extension	Branded Drug	S	OMOP4669403
41149170	Dexamethasone 4 MG Oral Tablet Box of 50	Drug	RxNorm Extension	Clinical Drug Box	S	OMOP2347132
41451325	15.6 ML Methylprednisolone 80 MG/ML Injectable Solution [Medrate] Box of 1	Drug	RxNorm Extension	Quant Branded Box	S	OMOP2649287
36895218	2 ML Methylprednisolone 80 MG/ML Injectable Solution	Drug	RxNorm Extension	Quant Clinical Drug	S	OMOP993784
2057375	methylprednisolone Oral Tablet [KEDISOLONE]	Drug	RxNorm Extension	Branded Drug Form	S	OMOP4958243
41329500	1 ML Triamcinolone 80 MG/ML Injectable Solution	Drug	RxNorm Extension	Quant Clinical Drug	S	OMOP2527462
21097582	5 ML prednisolone 1 MG/ML Oral Solution [Prednisolone Dompe] Box of 10 by Logixx	Drug	RxNorm Extension	Marketed Product	S	OMOP306738
41330789	1 ML Triamcinolone 10 MG/ML Injectable Solution Box of 1	Drug	RxNorm Extension	Quant Clinical Box	S	OMOP2528751
41249185	Methylprednisolone 32 MG Oral Tablet [Methylprednisolon Acis] Box of 10	Drug	RxNorm Extension	Branded Drug Box	S	OMOP2447147
21167584	150 ML Dexamethasone 0.4 MG/ML Oral Solution [Martapan] by Martindale	Drug	RxNorm Extension	Marketed Product	S	OMOP325609
2034623	hydrocortisone 10 MG Oral Tablet [HYCOT] by Samik	Drug	RxNorm Extension	Marketed Product	S	OMOP4933744
41352394	5 ML Betamethasone 5 MG/ML Injectable Solution Box of 25	Drug	RxNorm Extension	Quant Clinical Box	S	OMOP2550356
41355569	5 ML Dexamethasone 0.9 MG/ML Injectable Solution Box of 3	Drug	RxNorm Extension	Quant Clinical Box	S	OMOP2553531
41020696	Triamcinolone 4 MG Oral Capsule	Drug	RxNorm Extension	Clinical Drug	S	OMOP2218658
40870600	Triamcinolone 8 MG Oral Tablet [Delphicort] Box of 500	Drug	RxNorm Extension	Branded Drug Box	S	OMOP2068562
21138824	prednisolone 2.5 MG Delayed Release Oral Tablet by TEVA	Drug	RxNorm Extension	Marketed Product	S	OMOP392263
43751838	1 ML Dexamethasone 5 MG/ML Injectable Solution Box of 5	Drug	RxNorm Extension	Quant Clinical Box	S	OMOP727938
43601714	prednisolone 50 MG/ML Injectable Solution Box of 2	Drug	RxNorm Extension	Clinical Drug Box	S	OMOP922190
35779282	2 ML Dexamethasone 3 MG/ML Injectable Solution by Hameln	Drug	RxNorm Extension	Marketed Product	S	OMOP2780743
43701739	50 ML Dexamethasone 4 MG/ML Injectable Solution [Dexahexal] by Hexal	Drug	RxNorm Extension	Marketed Product	S	OMOP811629
44034850	Dexamethasone 0.1 MG/ML Oral Suspension [Phl-Dexamethasone]	Drug	RxNorm Extension	Branded Drug	S	OMOP1029481
41309198	prednisolone 50 MG/ML Injectable Solution [Duraprednisol] Box of 100	Drug	RxNorm Extension	Branded Drug Box	S	OMOP2507160
41337662	1 ML Betamethasone 9.06 MG/ML Injectable Solution Box of 5	Drug	RxNorm Extension	Quant Clinical Box	S	OMOP2535624
21140171	Dexamethasone 2 MG Oral Tablet Box of 50 by DE	Drug	RxNorm Extension	Marketed Product	S	OMOP352375
44064644	Betamethasone 0.5 MG Oral Tablet [Celestone] by Schering-Plough	Drug	RxNorm Extension	Marketed Product	S	OMOP1059275
41329224	1 ML Dexamethasone 5 MG/ML Injectable Solution [Fortecortin] Box of 3	Drug	RxNorm Extension	Quant Branded Box	S	OMOP2527186
19034012	prednisone 5 MG Oral Tablet [Orasone]	Drug	RxNorm	Branded Drug	S	206955
41333386	1 ML Methylprednisolone 50 MG/ML Injectable Solution [Urbason] Box of 1 by Orifarm Leverkus	Drug	RxNorm Extension	Marketed Product	S	OMOP2531348
42922444	1 ML Dexamethasone 5 MG/ML Injectable Solution [HUONS DEXAMETHASONE PHOSPHATE DISODIUM]	Drug	RxNorm Extension	Quant Branded Drug	S	OMOP4649256
35150868	Dexamethasone Injectable Solution [Orgadrone]	Drug	RxNorm Extension	Branded Drug Form	S	OMOP4807915
41307265	Triamcinolone 40 MG/ML Injectable Solution [Delphicort] Box of 20	Drug	RxNorm Extension	Branded Drug Box	S	OMOP2505227
41352179	5 ML Methylprednisolone 62.5 MG/ML Injectable Solution [Urbason] Box of 1 by Emra-Med	Drug	RxNorm Extension	Marketed Product	S	OMOP2550141
41338533	2 ML Methylprednisolone 80 MG/ML Injectable Solution [Metypred] Box of 10	Drug	RxNorm Extension	Quant Branded Box	S	OMOP2536495
40836820	Dexamethasone 2 MG/ML Injectable Solution Box of 3	Drug	RxNorm Extension	Clinical Drug Box	S	OMOP2034782
43727431	Dexamethasone 5 MG/ML Injectable Solution [Dexabene] Box of 10	Drug	RxNorm Extension	Branded Drug Box	S	OMOP917759
41268421	Prednisone Oral Tablet [Prednicorm]	Drug	RxNorm Extension	Branded Drug Form	S	OMOP2466383
41216058	Prednisone 20 MG Oral Tablet [Decortin] Box of 30	Drug	RxNorm Extension	Branded Drug Box	S	OMOP2414020
41128515	Dexamethasone 1 MG/ML Injectable Solution [Dexa Brachialin] Box of 6	Drug	RxNorm Extension	Branded Drug Box	S	OMOP2326477
41341394	2 ML Hydrocortisone 167 MG/ML Injectable Solution Box of 10 by Pfizer	Drug	RxNorm Extension	Marketed Product	S	OMOP2539356
44173777	Dexamethasone 0.25 MG/ML Injectable Solution [Dexagalen]	Drug	RxNorm Extension	Branded Drug	S	OMOP3050500
21176138	5 ML prednisolone 1 MG/ML Oral Solution Box of 10	Drug	RxNorm Extension	Quant Clinical Box	S	OMOP306732
36781657	1 ML Dexamethasone 5 MG/ML Injectable Solution [Aacidexam] Box of 1	Drug	RxNorm Extension	Quant Branded Box	S	OMOP4769944
41122172	Prednisone 10 MG Oral Tablet [Decortin] Box of 20	Drug	RxNorm Extension	Branded Drug Box	S	OMOP2320134
42876077	Methylprednisolone 16 MG Injectable Solution Box of 3	Drug	RxNorm Extension	Clinical Drug Box	S	OMOP4873189
41065619	Dexamethasone 0.5 MG Oral Tablet [Fortecortin] Box of 10	Drug	RxNorm Extension	Branded Drug Box	S	OMOP2263581
43700813	20 ML Hydrocortisone 5 MG/ML Injection [Hydrocortison Hoechst] by Teofarma	Drug	RxNorm Extension	Marketed Product	S	OMOP793281
43771278	5 ML Methylprednisolone 62.5 MG/ML Injectable Solution Box of 3	Drug	RxNorm Extension	Quant Clinical Box	S	OMOP768284
42922448	1 ML Dexamethasone 5 MG/ML Injectable Solution [DEXIROL]	Drug	RxNorm Extension	Quant Branded Drug	S	OMOP4649260
41184774	prednisolone 5 MG Oral Tablet [Decortin] Box of 200	Drug	RxNorm Extension	Branded Drug Box	S	OMOP2382736
40941050	Dexamethasone 0.75 MG Oral Tablet [Dexamonozon] Box of 100	Drug	RxNorm Extension	Branded Drug Box	S	OMOP2139012
2055933	dexamethasone Oral Tablet [DEXACOTISIL]	Drug	RxNorm Extension	Branded Drug Form	S	OMOP4956767
40899012	Dexamethasone 8 MG Oral Tablet Box of 50	Drug	RxNorm Extension	Clinical Drug Box	S	OMOP2096974
41353771	5 ML Methylprednisolone 50 MG/ML Injectable Solution [Urbason] Box of 5 by Cc	Drug	RxNorm Extension	Marketed Product	S	OMOP2551733
40853726	Methylprednisolone 4 MG Oral Tablet [Urbason] Box of 10 by Ae-Media	Drug	RxNorm Extension	Marketed Product	S	OMOP2051688
41309188	prednisolone 10 MG/ML Injectable Solution [Duraprednisolon] Box of 10	Drug	RxNorm Extension	Branded Drug Box	S	OMOP2507150
41413228	1.5 ML Triamcinolone 40 MG/ML Injectable Solution [Triam Mp] Box of 30	Drug	RxNorm Extension	Quant Branded Box	S	OMOP2611190
43135166	Prednisone 20 MG Oral Tablet [CORTANCYL] Box of 20 by Sanofi	Drug	RxNorm Extension	Marketed Product	S	OMOP450022
43146041	Prednisone 5 MG Oral Tablet [PREDNISONE ZENTIVA] Box of 30 by Sanofi	Drug	RxNorm Extension	Marketed Product	S	OMOP449983
41328775	1 ML Dexamethasone 4 MG/ML Injectable Solution [Dexabene] Box of 6 by Recordati	Drug	RxNorm Extension	Marketed Product	S	OMOP2526737
21049667	150 ML Dexamethasone 0.4 MG/ML Oral Solution by A A H	Drug	RxNorm Extension	Marketed Product	S	OMOP325606
41329320	1 ML Triamcinolone 40 MG/ML Injectable Solution [Triamhexal] Box of 5 by Novartis	Drug	RxNorm Extension	Marketed Product	S	OMOP2527282
19007004	methylprednisolone 50 MG/ML Injectable Solution	Drug	RxNorm	Clinical Drug	S	105404
35129197	1000 MG prednisolone 0.01 MG/MG Oral Powder by Takeda	Drug	RxNorm Extension	Marketed Product	S	OMOP4786466
41193137	Betamethasone 0.02 MG/ML Injectable Solution [Betnesol]	Drug	RxNorm Extension	Branded Drug	S	OMOP2391099
41332164	1 ML prednisolone 25 MG/ML Injectable Solution Box of 100	Drug	RxNorm Extension	Quant Clinical Box	S	OMOP2530126
40738869	Dexamethasone 2 MG Oral Tablet Box of 500 by Sigma	Drug	RxNorm Extension	Marketed Product	S	OMOP4718811
35750569	prednisolone 25 MG/ML Injectable Solution [Deltastab] Box of 10	Drug	RxNorm Extension	Branded Drug Box	S	OMOP2752030
43726991	Prednisone 5 MG Oral Tablet [Predni] by Winthrop	Drug	RxNorm Extension	Marketed Product	S	OMOP910507
43133399	Betamethasone 2 MG Disintegrating Oral Tablet [BETAMETHASONE EG]	Drug	RxNorm Extension	Branded Drug	S	OMOP472680
42922451	1 ML Dexamethasone 5 MG/ML Injectable Solution [JEIL DEXAMETHASONE]	Drug	RxNorm Extension	Quant Branded Drug	S	OMOP4649263
43589940	1 ML Betamethasone 5 MG/ML Injectable Solution [Celestan] Box of 4 by Merck	Drug	RxNorm Extension	Marketed Product	S	OMOP728660
44182291	Methylprednisolone 8 MG Extended Release Oral Tablet [Urbason] Box of 20 by Emra-Med	Drug	RxNorm Extension	Marketed Product	S	OMOP3059014
44034262	Methylprednisolone 500 MG Injectable Solution [Solu-Medrol]	Drug	RxNorm Extension	Branded Drug	S	OMOP1028893
41328280	1 ML Dexamethasone 2.5 MG/ML Injectable Solution	Drug	RxNorm Extension	Quant Clinical Drug	S	OMOP2526242
41413229	1.5 ML Triamcinolone 40 MG/ML Injectable Solution [Triam Mp] Box of 10	Drug	RxNorm Extension	Quant Branded Box	S	OMOP2611191
41401704	60 ML Triamcinolone 0.0333 MG/ML Injectable Solution	Drug	RxNorm Extension	Quant Clinical Drug	S	OMOP2599666
41289150	prednisolone 10 MG Oral Tablet [Dermosolon] Box of 100 by DermaPharm	Drug	RxNorm Extension	Marketed Product	S	OMOP2487112
41289144	prednisolone 20 MG Oral Tablet Box of 10 by Orion	Drug	RxNorm Extension	Marketed Product	S	OMOP2487106
41105495	Dexamethasone 8 MG Oral Tablet [Cortidexason] Box of 10 by DermaPharm	Drug	RxNorm Extension	Marketed Product	S	OMOP2303457
41332557	1 ML Dexamethasone 5 MG/ML Injectable Solution [Dexa Ratiopharm] Box of 3	Drug	RxNorm Extension	Quant Branded Box	S	OMOP2530519
41445921	0.25 ML Triamcinolone 40 MG/ML Injectable Solution [Volon A] Box of 3	Drug	RxNorm Extension	Quant Branded Box	S	OMOP2643883
41328218	1 ML Methylprednisolone 40 MG/ML Injectable Solution Box of 200	Drug	RxNorm Extension	Quant Clinical Box	S	OMOP2526180
41445550	0.25 ML Triamcinolone 54.4 MG/ML Injectable Solution Box of 3	Drug	RxNorm Extension	Quant Clinical Box	S	OMOP2643512
2057365	methylprednisolone Injection [METHISONE]	Drug	RxNorm Extension	Branded Drug Form	S	OMOP4958233
43771929	10 ML Dexamethasone 10 MG/ML Injectable Solution [Fortecortin] Box of 20 by Merck	Drug	RxNorm Extension	Marketed Product	S	OMOP780020
43592085	10 ML Methylprednisolone 133 MG/ML Injectable Solution [Methylprednisolon Acis] Box of 3 by Acis	Drug	RxNorm Extension	Marketed Product	S	OMOP782350
40965923	prednisolone 50 MG/ML Injectable Solution [Prednihexal] Box of 5	Drug	RxNorm Extension	Branded Drug Box	S	OMOP2163885
35156436	Methylprednisolone 40 MG Injection by Sawai Seiyaku	Drug	RxNorm Extension	Marketed Product	S	OMOP4813446
41103356	Methylprednisolone 16 MG Oral Tablet [M Prednihexal] Box of 20 by Novartis	Drug	RxNorm Extension	Marketed Product	S	OMOP2301318
41247135	prednisolone 10 MG Oral Tablet [Decortin] Box of 100	Drug	RxNorm Extension	Branded Drug Box	S	OMOP2445097
43709045	Prednisone 5 MG Oral Tablet by Galen	Drug	RxNorm Extension	Marketed Product	S	OMOP910496
40865008	Triamcinolone 10 MG/ML Injectable Solution Box of 20	Drug	RxNorm Extension	Clinical Drug Box	S	OMOP2062970
43690612	prednisolone 10 MG Oral Tablet by Galen	Drug	RxNorm Extension	Marketed Product	S	OMOP880613
41073235	Fluocortolone 20 MG Oral Tablet [Ultralanum Plain] Box of 50 by Asche	Drug	RxNorm Extension	Marketed Product	S	OMOP2271197
43674229	Betamethasone 1.2 MG/ML Oral Solution Box of 15	Drug	RxNorm Extension	Clinical Drug Box	S	OMOP925442
41309186	prednisolone 10 MG/ML Injectable Solution [Predni H] Box of 5	Drug	RxNorm Extension	Branded Drug Box	S	OMOP2507148
35765908	Methylprednisolone 1000 MG Injectable Solution [Solu-Medrone] by Pfizer	Drug	RxNorm Extension	Marketed Product	S	OMOP2767369
21168401	prednisolone 5 MG Disintegrating Oral Tablet by Alliance	Drug	RxNorm Extension	Marketed Product	S	OMOP390079
41340407	2 ML Dexamethasone 4 MG/ML Injectable Solution [Dexa Ratiopharm] Box of 150 by Ratiopharm	Drug	RxNorm Extension	Marketed Product	S	OMOP2538369
43625900	1 ML prednisolone 100 MG/ML Injectable Solution [Solu Decortin H]	Drug	RxNorm Extension	Quant Branded Drug	S	OMOP728488
35757659	Methylprednisolone 500 MG Injectable Solution [Solu-Medrone] Box of 1 by Pfizer	Drug	RxNorm Extension	Marketed Product	S	OMOP2759120
21070271	prednisolone 2.5 MG Delayed Release Oral Tablet Box of 28 by A A H	Drug	RxNorm Extension	Marketed Product	S	OMOP392338
43800056	Methylprednisolone 32 MG Oral Tablet [Metysolon] by DermaPharm	Drug	RxNorm Extension	Marketed Product	S	OMOP930964
41334156	1 ML Dexamethasone 4 MG/ML Injectable Solution [Dexahexal] Box of 50 by Novartis	Drug	RxNorm Extension	Marketed Product	S	OMOP2532118
41369918	10 ML Methylprednisolone 133 MG/ML Injectable Solution [Methylprednisolon Acis] Box of 1	Drug	RxNorm Extension	Quant Branded Box	S	OMOP2567880
42918693	500 ML prednisolone 3 MG/ML Oral Suspension	Drug	RxNorm Extension	Quant Clinical Drug	S	OMOP4645573
41115344	Prednisone 50 MG Oral Tablet Box of 10	Drug	RxNorm Extension	Clinical Drug Box	S	OMOP2313306
41166053	Methylprednisolone 40 MG Oral Tablet [Urbason] Box of 50 by MZG	Drug	RxNorm Extension	Marketed Product	S	OMOP2364015
42481542	prednisolone 5 MG/ML Oral Suspension	Drug	RxNorm Extension	Clinical Drug	S	OMOP420229
41327711	1 ML Triamcinolone 40 MG/ML Injectable Solution [Berlicort] Box of 500	Drug	RxNorm Extension	Quant Branded Box	S	OMOP2525673
41336633	1 ML Dexamethasone 5 MG/ML Injectable Solution [Dexa Clinit] Box of 30	Drug	RxNorm Extension	Quant Branded Box	S	OMOP2534595
42921561	4 ML Dexamethasone 5 MG/ML Injectable Solution [JEIL DEXAMETHASONE]	Drug	RxNorm Extension	Quant Branded Drug	S	OMOP4648387
44114044	Prednisone 1 MG Oral Tablet by Jaapharm	Drug	RxNorm Extension	Marketed Product	S	OMOP1108675
41122223	prednisolone 50 MG/ML Injectable Solution [Decaprednil] Box of 600	Drug	RxNorm Extension	Branded Drug Box	S	OMOP2320185
41332385	1 ML prednisolone 25 MG/ML Injectable Solution [Predni]	Drug	RxNorm Extension	Quant Branded Drug	S	OMOP2530347
36267163	Betamethasone Tablet for Oral Suspension [Betnesol]	Drug	RxNorm Extension	Branded Drug Form	S	OMOP3118038
40843462	Methylprednisolone 16 MG Oral Tablet [Predni M]	Drug	RxNorm Extension	Branded Drug	S	OMOP2041424
40867945	Dexamethasone 4 MG Oral Tablet Box of 600	Drug	RxNorm Extension	Clinical Drug Box	S	OMOP2065907
41408873	0.5 ML Triamcinolone 40 MG/ML Injectable Solution [Triam Mp] Box of 10 by Sanofi	Drug	RxNorm Extension	Marketed Product	S	OMOP2606835
41402333	60 ML Triamcinolone 2 MG/ML Injectable Solution [Triamgalen] Box of 1	Drug	RxNorm Extension	Quant Branded Box	S	OMOP2600295
41122170	Prednisone 10 MG Extended Release Oral Tablet [Prednilonga Retard] Box of 50	Drug	RxNorm Extension	Branded Drug Box	S	OMOP2320132
21104730	Hydrocortisone 2.5 MG Oral Tablet Box of 20	Drug	RxNorm Extension	Clinical Drug Box	S	OMOP254681
41332346	1 ML Triamcinolone 40 MG/ML Injectable Solution [Delphicort] Box of 20	Drug	RxNorm Extension	Quant Branded Box	S	OMOP2530308
43680182	1 ML Betamethasone 5 MG/ML Injectable Solution Box of 5	Drug	RxNorm Extension	Quant Clinical Box	S	OMOP728656
43293416	Cortisone 5 MG Oral Tablet Box of 50	Drug	RxNorm Extension	Clinical Drug Box	S	OMOP529135
41329814	1 ML Methylprednisolone 40 MG/ML Injectable Solution [Metypred] Box of 5	Drug	RxNorm Extension	Quant Branded Box	S	OMOP2527776
35885558	hydrocortisone 20 MG Oral Tablet by Medihealth	Drug	RxNorm Extension	Marketed Product	S	OMOP5032844
40738853	Dexamethasone 4 MG Disintegrating Oral Tablet [Glensoludex] Box of 50 by Glenmark	Drug	RxNorm Extension	Marketed Product	S	OMOP4718827
41332441	1 ML Methylprednisolone 20 MG/ML Injectable Solution [Urbason] Box of 3	Drug	RxNorm Extension	Quant Branded Box	S	OMOP2530403
41122195	prednisolone 50 MG/ML Injectable Solution [Duraprednisol] Box of 3	Drug	RxNorm Extension	Branded Drug Box	S	OMOP2320157
41337749	1 ML prednisolone 10 MG/ML Injectable Solution [Ultracortenol] Box of 3	Drug	RxNorm Extension	Quant Branded Box	S	OMOP2535711
43201184	prednisolone 5 MG Disintegrating Oral Tablet [SOLUPRED] Box of 30 by Sanofi	Drug	RxNorm Extension	Marketed Product	S	OMOP449794
41120317	Triamcinolone 40 MG/ML Injectable Solution [Delphicort]	Drug	RxNorm Extension	Branded Drug	S	OMOP2318279
43716692	2 ML Dexamethasone 4 MG/ML Injectable Solution [Dexamethason Abz] Box of 10 by AbZ-Pharma	Drug	RxNorm Extension	Marketed Product	S	OMOP751274
41363910	10 ML Methylprednisolone 133 MG/ML Injectable Solution [Urbason] Box of 3	Drug	RxNorm Extension	Quant Branded Box	S	OMOP2561872
35757657	Methylprednisolone 1000 MG Injectable Solution by Beacon	Drug	RxNorm Extension	Marketed Product	S	OMOP2759118
41335778	1 ML prednisolone 25 MG/ML Injectable Solution [Prednigalen]	Drug	RxNorm Extension	Quant Branded Drug	S	OMOP2533740
40845203	Hydrocortisone 20 MG Oral Tablet [Plenadren]	Drug	RxNorm Extension	Branded Drug	S	OMOP2043165
41345197	2 ML Methylprednisolone 62.5 MG/ML Injectable Solution Box of 1	Drug	RxNorm Extension	Quant Clinical Box	S	OMOP2543159
41327640	1 ML Dexamethasone 4 MG/ML Injectable Solution Box of 1500	Drug	RxNorm Extension	Quant Clinical Box	S	OMOP2525602
41214252	Triamcinolone 20 MG/ML Injectable Solution [Lederlon] Box of 5	Drug	RxNorm Extension	Branded Drug Box	S	OMOP2412214
42876080	Methylprednisolone 16 MG Injectable Solution [Methylprednisolut] Box of 3 by Mibe	Drug	RxNorm Extension	Marketed Product	S	OMOP4873192
41097167	Dexamethasone 0.5 MG Oral Tablet [Dexamed] Box of 30	Drug	RxNorm Extension	Branded Drug Box	S	OMOP2295129
44128589	Dexamethasone 0.5 MG Oral Tablet [Ratio-Dexamethasone] by TEVA	Drug	RxNorm Extension	Marketed Product	S	OMOP1123220
41008356	prednisolone 5 MG Oral Tablet Box of 20 by Boerner	Drug	RxNorm Extension	Marketed Product	S	OMOP2206318
43773710	50 ML Methylprednisolone 1 MG/ML Oral Solution	Drug	RxNorm Extension	Quant Clinical Drug	S	OMOP816270
21099579	prednisolone 1 MG Oral Tablet by A A H	Drug	RxNorm Extension	Marketed Product	S	OMOP389306
40927830	prednisolone 16 MG/ML Injectable Solution Box of 12	Drug	RxNorm Extension	Clinical Drug Box	S	OMOP2125792
43683700	50 ML Dexamethasone 4 MG/ML Injectable Solution [Dexahexal]	Drug	RxNorm Extension	Quant Branded Drug	S	OMOP811628
41216083	prednisolone 5 MG Oral Tablet [Scherisolon] Box of 30	Drug	RxNorm Extension	Branded Drug Box	S	OMOP2414045
41184751	prednisolone 25 MG/ML Injectable Solution [Prednigalen] Box of 3	Drug	RxNorm Extension	Branded Drug Box	S	OMOP2382713
40054910	deflazacort Oral Tablet [Calcort]	Drug	RxNorm	Branded Drug Form	S	386019
43787850	1 ML Methylprednisolone 20 MG/ML Injectable Solution Box of 10	Drug	RxNorm Extension	Quant Clinical Box	S	OMOP730651
41334983	1 ML Dexamethasone 5 MG/ML Injectable Solution Box of 24	Drug	RxNorm Extension	Quant Clinical Box	S	OMOP2532945
40941083	Dexamethasone 4 MG/ML Injectable Solution [Lipotalon] Box of 30	Drug	RxNorm Extension	Branded Drug Box	S	OMOP2139045
40073196	prednisolone Injectable Solution [Predicort RP]	Drug	RxNorm	Branded Drug Form	S	363277
40927814	prednylidene 12 MG Oral Tablet Box of 1000	Drug	RxNorm Extension	Clinical Drug Box	S	OMOP2125776
40905136	N-(4-Bromobenzyl)-N'-Ethyl-N'-Methyl-N-(2-Pyridyl)Ethylenediamine 30 MG / prednisolone 5 MG Oral Tablet [Adeptolon] Box of 100	Drug	RxNorm Extension	Branded Drug Box	S	OMOP2103098
40965862	Prednisone 5 MG Oral Tablet [Hostacortin] Box of 1000	Drug	RxNorm Extension	Branded Drug Box	S	OMOP2163824
35762069	Triamcinolone Injectable Solution [Lederspan]	Drug	RxNorm Extension	Branded Drug Form	S	OMOP2763530
42719972	Triamcinolone 54.5 MG/ML Injectable Solution [Volon A] Box of 5	Drug	RxNorm Extension	Branded Drug Box	S	OMOP2740257
41354428	5 ML prednisolone 134 MG/ML Injectable Solution Box of 25	Drug	RxNorm Extension	Quant Clinical Box	S	OMOP2552390
35412170	Dexamethasone 40 MG Oral Tablet Box of 10	Drug	RxNorm Extension	Clinical Drug Box	S	OMOP1145755
41216079	prednisolone 20 MG Oral Tablet [Prednisolon Al] Box of 50	Drug	RxNorm Extension	Branded Drug Box	S	OMOP2414041
40965855	prednylidene 6 MG Oral Tablet [Decortilen]	Drug	RxNorm Extension	Branded Drug	S	OMOP2163817
40928512	Methylprednisolone 26.5 MG/ML Injectable Solution Box of 60	Drug	RxNorm Extension	Clinical Drug Box	S	OMOP2126474
40853723	Methylprednisolone 4 MG Oral Tablet [Urbason] Box of 100 by Mtk	Drug	RxNorm Extension	Marketed Product	S	OMOP2051685
40907302	Hydrocortisone 167 MG/ML Injectable Solution [Hydrocortison Rotexmedica]	Drug	RxNorm Extension	Branded Drug	S	OMOP2105264
40938669	Hydrocortisone 1 MG/ML Injectable Solution [Alfason] Box of 1	Drug	RxNorm Extension	Branded Drug Box	S	OMOP2136631
43711410	Triamcinolone 20 MG/ML Oral Suspension Box of 3	Drug	RxNorm Extension	Clinical Drug Box	S	OMOP952611
21094863	Hydrocortisone 10 MG Oral Tablet by TEVA	Drug	RxNorm Extension	Marketed Product	S	OMOP254873
41114698	Triamcinolone 0.02 MG/ML Injectable Solution	Drug	RxNorm Extension	Clinical Drug	S	OMOP2312660
40974040	Betamethasone 0.0122 MG/ML Injectable Solution [Celestan]	Drug	RxNorm Extension	Branded Drug	S	OMOP2172002
41086458	Dexamethasone 3 MG/ML Injectable Solution Box of 10	Drug	RxNorm Extension	Clinical Drug Box	S	OMOP2284420
21070259	prednisolone 5 MG Delayed Release Oral Tablet Box of 100 by Actavis	Drug	RxNorm Extension	Marketed Product	S	OMOP390993
41209378	prednisolone 5 MG/ML Injectable Solution Box of 6	Drug	RxNorm Extension	Clinical Drug Box	S	OMOP2407340
41344652	2 ML prednisolone 25 MG/ML Injectable Solution Box of 1	Drug	RxNorm Extension	Quant Clinical Box	S	OMOP2542614
41262273	Betamethasone 0.25 MG / Dimethindene 1 MG Oral Capsule [Ralena] Box of 18 by Glaxosmithkline	Drug	RxNorm Extension	Marketed Product	S	OMOP2460235
41104285	Hydrocortisone 10 MG Oral Tablet Box of 150 by Sanofi	Drug	RxNorm Extension	Marketed Product	S	OMOP2302247
41105492	Dexamethasone 4 MG Oral Tablet [Fortecortin] Box of 100 by Cc	Drug	RxNorm Extension	Marketed Product	S	OMOP2303454
40841321	prednisolone 1 MG Oral Tablet [Decortin] Box of 50	Drug	RxNorm Extension	Branded Drug Box	S	OMOP2039283
40934745	prednisolone 25 MG/ML Injectable Solution [Decortin] Box of 1	Drug	RxNorm Extension	Branded Drug Box	S	OMOP2132707
36891619	prednisolone 20 MG Disintegrating Oral Tablet	Drug	RxNorm Extension	Clinical Drug	S	OMOP988861
40085519	triamcinolone Oral Tablet [Aristopak]	Drug	RxNorm	Branded Drug Form	S	369249
43788584	2 ML prednisolone 50 MG/ML Injectable Solution Box of 3	Drug	RxNorm Extension	Quant Clinical Box	S	OMOP751353
43680174	1 ML prednisolone 50 MG/ML Injectable Solution [Solu Decortin H] Box of 3 by Merck	Drug	RxNorm Extension	Marketed Product	S	OMOP728519
21030815	Methylprednisolone 100 MG Oral Tablet [Medrone] Box of 20 by Pfizer	Drug	RxNorm Extension	Marketed Product	S	OMOP388593
40872523	prednisolone 6.4 MG/ML Injectable Solution [Prednisolut] Box of 5	Drug	RxNorm Extension	Branded Drug Box	S	OMOP2070485
41177863	prednisolone 2 MG Oral Tablet Box of 30	Drug	RxNorm Extension	Clinical Drug Box	S	OMOP2375825
41340776	2 ML Dexamethasone 4 MG/ML Injectable Solution [Dexa Ratiopharm]	Drug	RxNorm Extension	Quant Branded Drug	S	OMOP2538738
41340270	2 ML Dexamethasone 5 MG/ML Injectable Solution [Axidexa] Box of 50	Drug	RxNorm Extension	Quant Branded Box	S	OMOP2538232
41273799	cloprednol 5 MG Oral Tablet Box of 20	Drug	RxNorm Extension	Clinical Drug Box	S	OMOP2471761
41053299	Methylprednisolone 50 MG/ML Injectable Solution Box of 10	Drug	RxNorm Extension	Clinical Drug Box	S	OMOP2251261
43805692	1 ML Triamcinolone 10 MG/ML Oral Suspension Box of 2	Drug	RxNorm Extension	Quant Clinical Box	S	OMOP725649
40941071	Dexamethasone 1.5 MG Oral Tablet [Cortidexason] Box of 100	Drug	RxNorm Extension	Branded Drug Box	S	OMOP2139033
41207352	Fluocortolone Oral Tablet [Ultralan M]	Drug	RxNorm Extension	Branded Drug Form	S	OMOP2405314
43715826	1 ML Dexamethasone 4 MG/ML Injectable Solution [Dexamethason Abz] Box of 10	Drug	RxNorm Extension	Quant Branded Box	S	OMOP727861
43042475	30 ML Betamethasone 0.5 MG/ML Oral Solution [CELESTENE] by MSD	Drug	RxNorm Extension	Marketed Product	S	OMOP4857497
40934736	prednisolone 5 MG Oral Tablet [Prednisolon Rotexmedica]	Drug	RxNorm Extension	Branded Drug	S	OMOP2132698
1506312	methylprednisolone 2 MG Oral Tablet	Drug	RxNorm	Clinical Drug	S	197969
36780904	4 ML Hydrocortisone 125 MG/ML Injectable Solution Box of 1	Drug	RxNorm Extension	Quant Clinical Box	S	OMOP4769198
1550572	prednisolone 25 MG Oral Tablet	Drug	RxNorm	Clinical Drug	S	199967
41334837	1 ML Dexamethasone 5 MG/ML Injectable Solution [Dexamethason-Rotexmedica] Box of 100 by Rotexmedica	Drug	RxNorm Extension	Marketed Product	S	OMOP2532799
41274529	Betamethasone 1 MG Oral Tablet Box of 10	Drug	RxNorm Extension	Clinical Drug Box	S	OMOP2472491
21138813	prednisolone 5 MG Oral Tablet Box of 28 by DE	Drug	RxNorm Extension	Marketed Product	S	OMOP390458
41329006	1 ML Triamcinolone 10 MG/ML Injectable Solution [Volon A] Box of 200	Drug	RxNorm Extension	Quant Branded Box	S	OMOP2526968
41351930	5 ML prednisolone 5 MG/ML Injectable Solution [Prednisolut] Box of 1	Drug	RxNorm Extension	Quant Branded Box	S	OMOP2549892
41040658	Methylprednisolone 16 MG Oral Tablet [Predni M] Box of 20 by Sanofi	Drug	RxNorm Extension	Marketed Product	S	OMOP2238620
42941669	Triamcinolone Injectable Solution [SAMSUNG TRIAMCINOLONE]	Drug	RxNorm Extension	Branded Drug Form	S	OMOP4668312
41355098	5 ML prednisolone 6.4 MG/ML Injectable Solution [Prednisolut] Box of 3	Drug	RxNorm Extension	Quant Branded Box	S	OMOP2553060
41276167	Triamcinolone 2 MG Oral Tablet [Delphicort]	Drug	RxNorm Extension	Branded Drug	S	OMOP2474129
40874688	Methylprednisolone 80 MG/ML Injectable Solution [Medrate] Box of 100	Drug	RxNorm Extension	Branded Drug Box	S	OMOP2072650
35886747	prednisolone 2.5 MG Delayed Release Oral Tablet [Deltacortril] Box of 30 by Phoenix Labs	Drug	RxNorm Extension	Marketed Product	S	OMOP5034166
42934745	Methylprednisolone 4 MG Oral Tablet [KONISOLONE]	Drug	RxNorm Extension	Branded Drug	S	OMOP4661469
43656423	Methylprednisolone 8 MG Oral Tablet [Metypred] by Mibe	Drug	RxNorm Extension	Marketed Product	S	OMOP930947
41342485	2 ML Dexamethasone 5 MG/ML Injectable Solution Box of 1 by Mibe	Drug	RxNorm Extension	Marketed Product	S	OMOP2540447
41218174	Methylprednisolone 100 MG/ML Injectable Solution [Urbason] Box of 1	Drug	RxNorm Extension	Branded Drug Box	S	OMOP2416136
40987158	Triamcinolone Oral Tablet [Extracort]	Drug	RxNorm Extension	Branded Drug Form	S	OMOP2185120
40909684	Dexamethasone 4 MG Oral Tablet [Cortidexason] Box of 100	Drug	RxNorm Extension	Branded Drug Box	S	OMOP2107646
40941080	Dexamethasone 1 MG Oral Tablet [Millicorten] Box of 10	Drug	RxNorm Extension	Branded Drug Box	S	OMOP2139042
35133956	Betamethasone 0.5 MG Oral Tablet [Rinesteron]	Drug	RxNorm Extension	Branded Drug	S	OMOP4791161
19127774	prednisone 20 MG Oral Capsule	Drug	RxNorm	Clinical Drug	S	746836
43028405	Prednisone 20 MG Oral Tablet Box of 20 by Arrow	Drug	RxNorm Extension	Marketed Product	S	OMOP4843487
36814334	Hydrocortisone 20 MG Oral Tablet Box of 30 by AMCo	Drug	RxNorm Extension	Marketed Product	S	OMOP4828372
40928505	Methylprednisolone 100 MG/ML Injectable Solution Box of 3	Drug	RxNorm Extension	Clinical Drug Box	S	OMOP2126467
41335780	1 ML prednisolone 10 MG/ML Injectable Solution [Scherisolon]	Drug	RxNorm Extension	Quant Branded Drug	S	OMOP2533742
21079170	150 ML Dexamethasone 0.4 MG/ML Oral Solution [Martapan]	Drug	RxNorm Extension	Quant Branded Drug	S	OMOP325608
40941093	Dexamethasone 5 MG/ML Injectable Solution [Dexagalen] Box of 150	Drug	RxNorm Extension	Branded Drug Box	S	OMOP2139055
42948533	Dexamethasone 0.75 MG Oral Tablet [BUKWANG DEXAMETHASONE]	Drug	RxNorm Extension	Branded Drug	S	OMOP4675122
36880018	Methylprednisolone 1330 MG Injectable Solution	Drug	RxNorm Extension	Clinical Drug	S	OMOP1007028
43042583	45 ML Dexamethasone 1.38 MG/ML / Guaiacol 75 MG/ML / phenol 453 MG/ML Oral Solution [ALDYZINE] by Laboratoire Ato-Zizine	Drug	RxNorm Extension	Marketed Product	S	OMOP4857603
19070310	prednisolone 3 MG/ML Oral Solution	Drug	RxNorm	Clinical Drug	S	283077
44126658	Triamcinolone 2 MG Oral Tablet [Aristocort] by Lederle Cyanamid	Drug	RxNorm Extension	Marketed Product	S	OMOP1121289
2034700	hydrocortisone Oral Tablet [HYDRA]	Drug	RxNorm Extension	Branded Drug Form	S	OMOP4933821
42922389	1 ML Betamethasone 4 MG/ML Injectable Solution [MEDICA BETAMETHASONE SODIUM PHOSPATE]	Drug	RxNorm Extension	Quant Branded Drug	S	OMOP4649202
40878693	Dexamethasone 1.5 MG Oral Tablet [Predni F] Box of 20	Drug	RxNorm Extension	Branded Drug Box	S	OMOP2076655
2057256	methylprednisolone 125 MG Injection [PREDISOL] by Reyon	Drug	RxNorm Extension	Marketed Product	S	OMOP4958116
40839465	Triamcinolone 2 MG/ML Injectable Solution [Triamgalen]	Drug	RxNorm Extension	Branded Drug	S	OMOP2037427
41332395	1 ML prednisolone 25 MG/ML Injectable Solution [Decaprednil] Box of 1	Drug	RxNorm Extension	Quant Branded Box	S	OMOP2530357
21138817	prednisolone 5 MG Delayed Release Oral Tablet Box of 100	Drug	RxNorm Extension	Clinical Drug Box	S	OMOP390951
43166409	Betamethasone 2 MG Disintegrating Oral Tablet [BETAMETHASONE ZENTIVA] Box of 20	Drug	RxNorm Extension	Branded Drug Box	S	OMOP472718
40749560	prednisolone 1 MG Oral Tablet by Sigma	Drug	RxNorm Extension	Marketed Product	S	OMOP4707748
41091038	Prednisone 5 MG Oral Tablet [Prednison Dors] Box of 20	Drug	RxNorm Extension	Branded Drug Box	S	OMOP2289000
42720955	prednisolone 6.39 MG/ML Injectable Solution [Prednisolut] Box of 6	Drug	RxNorm Extension	Branded Drug Box	S	OMOP2724901
41335955	1 ML Dexamethasone 4 MG/ML Injectable Solution [Dexa Clinit] Box of 50	Drug	RxNorm Extension	Quant Branded Box	S	OMOP2533917
41271851	Methylprednisolone 100 MG/ML Injectable Solution Box of 5	Drug	RxNorm Extension	Clinical Drug Box	S	OMOP2469813
40929193	Hydrocortisone 10 MG Oral Tablet Box of 150	Drug	RxNorm Extension	Clinical Drug Box	S	OMOP2127155
2042096	deflazacort 6 MG Oral Tablet [DERACORT]	Drug	RxNorm Extension	Branded Drug	S	OMOP4941820
40749440	prednisolone 5 MG Oral Tablet Box of 28 by Genesis	Drug	RxNorm Extension	Marketed Product	S	OMOP4707829
41091079	prednisolone 10 MG/ML Injectable Solution [Scherisolon] Box of 20	Drug	RxNorm Extension	Branded Drug Box	S	OMOP2289041
21137953	150 ML Dexamethasone 0.4 MG/ML Oral Solution [Dexsol] by Rosemont	Drug	RxNorm Extension	Marketed Product	S	OMOP325611
41330384	1 ML prednisolone 33.8 MG/ML Injectable Solution [Prednabene]	Drug	RxNorm Extension	Quant Branded Drug	S	OMOP2528346
41335585	1 ML Methylprednisolone 40 MG/ML Injectable Solution Box of 240	Drug	RxNorm Extension	Quant Clinical Box	S	OMOP2533547
41422954	100 ML Hydrocortisone 0.1 MG/ML Injectable Solution [Hydrogalen] Box of 1	Drug	RxNorm Extension	Quant Branded Box	S	OMOP2620916
40866952	Hydrocortisone 0.00333 MG/ML Injectable Solution	Drug	RxNorm Extension	Clinical Drug	S	OMOP2064914
920597	betamethasone 4 MG/ML Injectable Solution [Cell-U-Jec]	Drug	RxNorm	Branded Drug	S	213665
41335752	1 ML Triamcinolone 25 MG/ML Injectable Solution [Delphicort] Box of 3	Drug	RxNorm Extension	Quant Branded Box	S	OMOP2533714
41122527	Phenylbutazone 200 MG / Prednisone 2.5 MG Oral Tablet [Chemirheumin] Box of 300	Drug	RxNorm Extension	Branded Drug Box	S	OMOP2320489
36063781	dexamethasone 4 MG Oral Tablet Box of 50 by DE	Drug	RxNorm Extension	Marketed Product	S	OMOP4989918
36063384	prednisolone 2.5 MG Delayed Release Oral Tablet by Accord	Drug	RxNorm Extension	Marketed Product	S	OMOP4989484
41351758	5 ML prednisolone 67 MG/ML Injectable Solution	Drug	RxNorm Extension	Quant Clinical Drug	S	OMOP2549720
40843453	Methylprednisolone 100 MG Oral Tablet [Medrate] Box of 150	Drug	RxNorm Extension	Branded Drug Box	S	OMOP2041415
36058283	betamethasone 0.5 MG Oral Tablet by DE	Drug	RxNorm Extension	Marketed Product	S	OMOP4983893
43646847	20 ML Betamethasone 0.6 MG/ML Oral Solution [Diprosone]	Drug	RxNorm Extension	Quant Branded Drug	S	OMOP796278
37499309	dexamethasone Oral Tablet [Hemady]	Drug	RxNorm	Branded Drug Form	S	2286258
41061507	Methylprednisolone 250 MG Injectable Solution [Methylprednisolon Hikma] Box of 10	Drug	RxNorm Extension	Branded Drug Box	S	OMOP2259469
43197640	45 ML Dexamethasone 1.38 MG/ML / Guaiacol 75 MG/ML / phenol 453 MG/ML Oral Solution	Drug	RxNorm Extension	Quant Clinical Drug	S	OMOP425158
41071921	Methylprednisolone 16 MG Oral Tablet [Methylprednisolon Acis] Box of 10 by Acis	Drug	RxNorm Extension	Marketed Product	S	OMOP2269883
43625866	1 ML Dexamethasone 4 MG/ML Injectable Solution [Dexamethason Abz] Box of 3	Drug	RxNorm Extension	Quant Branded Box	S	OMOP727859
43283586	Methylprednisolone Injection [Methylpred]	Drug	RxNorm Extension	Branded Drug Form	S	OMOP538589
41451315	15.6 ML Methylprednisolone 62.5 MG/ML Injectable Solution [Medrate] Box of 1 by Pfizer	Drug	RxNorm Extension	Marketed Product	S	OMOP2649277
41332554	1 ML Dexamethasone 5 MG/ML Injectable Solution [Dexamed]	Drug	RxNorm Extension	Quant Branded Drug	S	OMOP2530516
35771554	Prednisone 2 MG Delayed Release Oral Tablet [Lodotra] Box of 100	Drug	RxNorm Extension	Branded Drug Box	S	OMOP2773015
21159968	Dexamethasone 0.5 MG Oral Tablet [Decadron] by Merck	Drug	RxNorm Extension	Marketed Product	S	OMOP352469
41227219	prednylidene 24 MG Oral Tablet [Decortilen] Box of 10 by Mylan	Drug	RxNorm Extension	Marketed Product	S	OMOP2425181
36036037	prednisolone 50 MG Injectable Solution [Solu Decortin H] Box of 3	Drug	RxNorm Extension	Branded Drug Box	S	OMOP5046044
43764030	Methylprednisolone 16 MG Oral Tablet [Methylprednisolon Acis]	Drug	RxNorm Extension	Branded Drug	S	OMOP931023
41424801	100 ML Betamethasone 1.2 MG/ML Injectable Solution [Betamethason Acis] Box of 1	Drug	RxNorm Extension	Quant Branded Box	S	OMOP2622763
21148655	prednisolone 1 MG Oral Tablet Box of 28 by TEVA	Drug	RxNorm Extension	Marketed Product	S	OMOP389477
43028398	Prednisone 20 MG Oral Tablet Box of 20 by Zentiva	Drug	RxNorm Extension	Marketed Product	S	OMOP4843480
43040543	5 ML Hydrocortisone 100 MG/ML Injectable Solution Box of 10 by SERB	Drug	RxNorm Extension	Marketed Product	S	OMOP4855574
44130389	5 ML prednisolone 1 MG/ML Oral Solution [Pediapred] by Fisons	Drug	RxNorm Extension	Marketed Product	S	OMOP1125020
43201490	Methylprednisolone 16 MG Oral Tablet Box of 20	Drug	RxNorm Extension	Clinical Drug Box	S	OMOP452544
42922455	1 ML Dexamethasone 4.5 MG/ML Injectable Solution [JEIL DEXAMETHASONE]	Drug	RxNorm Extension	Quant Branded Drug	S	OMOP4649267
41327740	1 ML prednisolone 25 MG/ML Injectable Solution [PREDNISOLONE RATIOPHARM] Box of 120	Drug	RxNorm Extension	Quant Branded Box	S	OMOP2525702
41329271	1 ML Betamethasone 5 MG/ML Injectable Solution [Celestan] Box of 3	Drug	RxNorm Extension	Quant Branded Box	S	OMOP2527233
21117811	50 ML Dexamethasone 2 MG/ML Oral Solution by Focus	Drug	RxNorm Extension	Marketed Product	S	OMOP318011
40832214	Hydrocortisone Injectable Solution [Hydrogalen]	Drug	RxNorm Extension	Branded Drug Form	S	OMOP2030176
41337144	1 ML Methylprednisolone 50 MG/ML Injectable Solution [Medrate] Box of 10	Drug	RxNorm Extension	Quant Branded Box	S	OMOP2535106
41179694	Flufenamic Acid 75 MG / prednisolone 2 MG Oral Tablet	Drug	RxNorm Extension	Clinical Drug	S	OMOP2377656
21168390	Methylprednisolone 125 MG Injection [Solu-Medrone]	Drug	RxNorm Extension	Branded Drug	S	OMOP388462
40914668	prednisolone 10 MG Oral Tablet [Decortin] Box of 100 by Mylan	Drug	RxNorm Extension	Marketed Product	S	OMOP2112630
40927832	prednisolone 10 MG Injectable Solution Box of 3	Drug	RxNorm Extension	Clinical Drug Box	S	OMOP2125794
40914657	prednisolone 2 MG Oral Tablet Box of 100 by Galen	Drug	RxNorm Extension	Marketed Product	S	OMOP2112619
40738354	Dexamethasone 8 MG Oral Tablet [Glensoludex] Box of 50	Drug	RxNorm Extension	Branded Drug Box	S	OMOP4718774
41332446	1 ML Methylprednisolone 26.5 MG/ML Injectable Solution [Urbason] Box of 600	Drug	RxNorm Extension	Quant Branded Box	S	OMOP2530408
21070262	prednisolone 0.2 MG/ML Oral Suspension	Drug	RxNorm Extension	Clinical Drug	S	OMOP391326
41124309	Methylprednisolone 50 MG/ML Injectable Solution [Metypred] Box of 50	Drug	RxNorm Extension	Branded Drug Box	S	OMOP2322271
41307237	Triamcinolone 5 MG/ML Injectable Solution [Lederlon] Box of 1	Drug	RxNorm Extension	Branded Drug Box	S	OMOP2505199
40946032	Prednisone 20 MG Oral Tablet [Decortin] Box of 10 by Mylan	Drug	RxNorm Extension	Marketed Product	S	OMOP2143994
40999366	Methylprednisolone 8 MG Oral Tablet [Predni M] Box of 20	Drug	RxNorm Extension	Branded Drug Box	S	OMOP2197328
41053295	Methylprednisolone 40 MG/ML Injectable Solution Box of 15	Drug	RxNorm Extension	Clinical Drug Box	S	OMOP2251257
41346035	2 ML Dexamethasone 4 MG/ML Injectable Solution [Fortecortin] Box of 50	Drug	RxNorm Extension	Quant Branded Box	S	OMOP2543997
41320473	Prednisone 20 MG Oral Tablet [Cutason] Box of 20 by Mibe	Drug	RxNorm Extension	Marketed Product	S	OMOP2518435
41332388	1 ML prednisolone 25 MG/ML Injectable Solution [Hostacortin] Box of 3	Drug	RxNorm Extension	Quant Branded Box	S	OMOP2530350
41336476	1 ML prednisolone 33.8 MG/ML Injectable Solution [Prednabene] Box of 1	Drug	RxNorm Extension	Quant Branded Box	S	OMOP2534438
41331874	1 ML Dexamethasone 5 MG/ML Injectable Solution [Dexa Clinit] Box of 6	Drug	RxNorm Extension	Quant Branded Box	S	OMOP2529836
41335967	1 ML Dexamethasone 5 MG/ML Injectable Solution [Dexa Allvoran] Box of 150	Drug	RxNorm Extension	Quant Branded Box	S	OMOP2533929
43269589	1 ML Dexamethasone 4 MG/ML Injection [Dexmethsone]	Drug	RxNorm Extension	Quant Branded Drug	S	OMOP560244
40941031	Dexamethasone 4.5 MG/ML / prednisolone 8 MG/ML Injectable Solution [Dexa Phlogont] Box of 3	Drug	RxNorm Extension	Branded Drug Box	S	OMOP2138993
41335326	1 ML Betamethasone 3 MG/ML Injectable Solution [Celestan]	Drug	RxNorm Extension	Quant Branded Drug	S	OMOP2533288
41335086	1 ML prednisolone 25 MG/ML Injectable Solution [Predni H] Box of 3	Drug	RxNorm Extension	Quant Branded Box	S	OMOP2533048
21116400	1 ML Dexamethasone 3 MG/ML Oral Solution	Drug	RxNorm Extension	Quant Clinical Drug	S	OMOP291532
1971417	dexamethasone 8 MG Oral Tablet [Fortecortin] Box of 20 by Merck	Drug	RxNorm Extension	Marketed Product	S	OMOP5163994
41416641	100 ML Betamethasone 0.01 MG/ML Injectable Solution	Drug	RxNorm Extension	Quant Clinical Drug	S	OMOP2614603
41329553	1 ML Methylprednisolone 20 MG/ML Injectable Solution Box of 1	Drug	RxNorm Extension	Quant Clinical Box	S	OMOP2527515
40965918	prednisolone 10 MG Extended Release Oral Tablet [Predni H] Box of 30	Drug	RxNorm Extension	Branded Drug Box	S	OMOP2163880
40837890	Betamethasone 0.032 MG/ML Injectable Solution	Drug	RxNorm Extension	Clinical Drug	S	OMOP2035852
41166961	Hydrocortisone 20 MG Extended Release Oral Tablet [Plenadren] Box of 50 by Kohlpharma	Drug	RxNorm Extension	Marketed Product	S	OMOP2364923
41216085	prednisolone 5 MG Oral Tablet [Prednisolon Al] Box of 50	Drug	RxNorm Extension	Branded Drug Box	S	OMOP2414047
1550975	prednisolone 5 MG Oral Tablet [Cotolone]	Drug	RxNorm	Branded Drug	S	351519
35139739	Betamethasone 2 MG Injectable Solution	Drug	RxNorm Extension	Clinical Drug	S	OMOP4796889
40959112	prednisolone 2 MG Oral Tablet Box of 50	Drug	RxNorm Extension	Clinical Drug Box	S	OMOP2157074
40839463	Triamcinolone 40 MG/ML Injectable Solution [Extracort] Box of 3	Drug	RxNorm Extension	Branded Drug Box	S	OMOP2037425
43853559	Dexamethasone 4 MG/ML Injectable Solution [Dexaflam]	Drug	RxNorm Extension	Branded Drug	S	OMOP917510
41336491	1 ML prednisolone 50 MG/ML Injectable Solution [Duraprednisolon] Box of 1	Drug	RxNorm Extension	Quant Branded Box	S	OMOP2534453
21109436	prednisolone 5 MG Delayed Release Oral Tablet by Waymade	Drug	RxNorm Extension	Marketed Product	S	OMOP390681
41355318	5 ML prednisolone 100 MG/ML Injectable Solution [Solu Decortin H] Box of 25 by Mylan	Drug	RxNorm Extension	Marketed Product	S	OMOP2553280
21028109	1 ML Dexamethasone 0.4 MG/ML Oral Suspension	Drug	RxNorm Extension	Quant Clinical Drug	S	OMOP291613
41284145	Dexamethasone 0.5 MG Oral Tablet [Fortecortin] Box of 50	Drug	RxNorm Extension	Branded Drug Box	S	OMOP2482107
41214265	Triamcinolone 2 MG/ML Injectable Solution [Triamgalen] Box of 1	Drug	RxNorm Extension	Branded Drug Box	S	OMOP2412227
40905633	Methylprednisolone 8 MG Oral Tablet [Methylprednisolon Acis] Box of 10	Drug	RxNorm Extension	Branded Drug Box	S	OMOP2103595
41271855	Methylprednisolone 32 MG Oral Tablet Box of 50	Drug	RxNorm Extension	Clinical Drug Box	S	OMOP2469817
43637800	prednisolone 25 MG/ML Injectable Solution [Prednisolut] Box of 4	Drug	RxNorm Extension	Branded Drug Box	S	OMOP922214
41332138	1 ML Triamcinolone 40 MG/ML Injectable Solution Box of 20	Drug	RxNorm Extension	Quant Clinical Box	S	OMOP2530100
35777639	1 ML Hydrocortisone 100 MG/ML Injectable Solution	Drug	RxNorm Extension	Quant Clinical Drug	S	OMOP2779100
41332660	1 ML Triamcinolone 40 MG/ML Injectable Solution [Kenalog] Box of 5 by Eurim-Pharm	Drug	RxNorm Extension	Marketed Product	S	OMOP2530622
36054465	1 ML dexamethasone 3.2 MG/ML Injectable Solution by A A H	Drug	RxNorm Extension	Marketed Product	S	OMOP4979714
42934846	Methylprednisolone Oral Tablet [MENISOLON]	Drug	RxNorm Extension	Branded Drug Form	S	OMOP4661566
35745124	Methylprednisolone 500 MG Injectable Solution by A A H	Drug	RxNorm Extension	Marketed Product	S	OMOP2746585
41145118	Dexamethasone Injectable Solution [Dexa Inject]	Drug	RxNorm Extension	Branded Drug Form	S	OMOP2343080
35754167	Prednisone 1 MG Delayed Release Oral Tablet Box of 100	Drug	RxNorm Extension	Clinical Drug Box	S	OMOP2755628
21042129	Dexamethasone 0.5 MG Oral Tablet [Decadron] Box of 30 by Merck	Drug	RxNorm Extension	Marketed Product	S	OMOP352471
41321708	Methylprednisolone 4 MG Oral Tablet [Urbason] Box of 20 by Aca Mueller	Drug	RxNorm Extension	Marketed Product	S	OMOP2519670
43618519	Triamcinolone 10 MG/ML Oral Suspension [Volon A] Box of 2	Drug	RxNorm Extension	Branded Drug Box	S	OMOP885675
43770952	3 ML Dexamethasone 4 MG/ML Injectable Solution	Drug	RxNorm Extension	Quant Clinical Drug	S	OMOP760587
44199173	200 ML Dexamethasone 0.25 MG/ML Injectable Solution [Dexa Loscon]	Drug	RxNorm Extension	Quant Branded Drug	S	OMOP3075896
40872493	prednisolone 25 MG/ML Injectable Solution [Prednigalen] Box of 10	Drug	RxNorm Extension	Branded Drug Box	S	OMOP2070455
40027453	dexamethasone / terfenadine Oral Suspension	Drug	RxNorm	Clinical Drug Form	S	452195
41352162	5 ML prednisolone 100 MG/ML Injectable Solution [Solu Decortin H] Box of 5 by Mylan	Drug	RxNorm Extension	Marketed Product	S	OMOP2550124
41177879	prednisolone 50 MG/ML Injectable Solution Box of 240	Drug	RxNorm Extension	Clinical Drug Box	S	OMOP2375841
41022029	Methylprednisolone 32 MG/ML Injectable Solution	Drug	RxNorm Extension	Clinical Drug	S	OMOP2219991
43144260	Betamethasone Oral Solution [BETAMETHASONE EG]	Drug	RxNorm Extension	Branded Drug Form	S	OMOP471944
40884945	Methylprednisolone 16 MG Oral Tablet [Urbason] Box of 100 by G&R Opticare	Drug	RxNorm Extension	Marketed Product	S	OMOP2082907
41284130	Dexamethasone 4 MG/ML Injectable Solution [Decadron Lt] Box of 3	Drug	RxNorm Extension	Branded Drug Box	S	OMOP2482092
41279989	Methylprednisolone 8 MG Extended Release Oral Tablet [Urbason] Box of 100	Drug	RxNorm Extension	Branded Drug Box	S	OMOP2477951
40991075	Methylprednisolone 100 MG/ML Injectable Solution Box of 1	Drug	RxNorm Extension	Clinical Drug Box	S	OMOP2189037
21091043	Dexamethasone 0.5 MG Oral Tablet Box of 50 by Alliance	Drug	RxNorm Extension	Marketed Product	S	OMOP352459
43255010	Betamethasone 6.9 MG/ML Injection [Celestone] Box of 2	Drug	RxNorm Extension	Branded Drug Box	S	OMOP559006
41334159	1 ML Dexamethasone 5 MG/ML Injectable Solution Box of 10 by Mibe	Drug	RxNorm Extension	Marketed Product	S	OMOP2532121
40909691	Dexamethasone 0.4 MG Oral Capsule [Dexamethason Abz] Box of 100	Drug	RxNorm Extension	Branded Drug Box	S	OMOP2107653
42922384	1 ML Betamethasone 4 MG/ML Injectable Solution [HANALL BETAMETHASONE]	Drug	RxNorm Extension	Quant Branded Drug	S	OMOP4649197
40716271	5 ML prednisolone 1 MG/ML Oral Solution by Alliance	Drug	RxNorm Extension	Marketed Product	S	OMOP4740874
41218194	Methylprednisolone 26.5 MG/ML Injectable Solution [Urbason]	Drug	RxNorm Extension	Branded Drug	S	OMOP2416156
36057005	hydrocortisone 2.5 MG Oral Tablet by Mawdsley-Brooks	Drug	RxNorm Extension	Marketed Product	S	OMOP4982480
41459053	2 ML Hydrocortisone 66.8 MG/ML Injectable Solution	Drug	RxNorm Extension	Quant Clinical Drug	S	OMOP2657015
42712969	Hydrocortisone 67 MG/ML Injectable Solution [Hydrocortison Rotexmedica] Box of 1	Drug	RxNorm Extension	Branded Drug Box	S	OMOP2723383
43291357	1 ML Triamcinolone 10 MG/ML Injection	Drug	RxNorm Extension	Quant Clinical Drug	S	OMOP560578
41197431	Methylprednisolone 4 MG Oral Tablet Box of 10 by Mibe	Drug	RxNorm Extension	Marketed Product	S	OMOP2395393
40866948	Hydrocortisone 20 MG Oral Tablet Box of 100	Drug	RxNorm Extension	Clinical Drug Box	S	OMOP2064910
40749438	prednisolone 5 MG Oral Tablet Box of 30 by Focus	Drug	RxNorm Extension	Marketed Product	S	OMOP4707831
41366745	10 ML Betamethasone 0.5 MG/ML Oral Solution Box of 1	Drug	RxNorm Extension	Quant Clinical Box	S	OMOP2564707
41336820	1 ML Dexamethasone 5 MG/ML Injectable Solution Box of 10 by Jenapharm	Drug	RxNorm Extension	Marketed Product	S	OMOP2534782
43210217	Betamethasone 2 MG Disintegrating Oral Tablet [BETAMETHASONE BIOGARAN]	Drug	RxNorm Extension	Branded Drug	S	OMOP472650
41214268	Triamcinolone 54.4 MG/ML Injectable Solution [Volon A] Box of 120	Drug	RxNorm Extension	Branded Drug Box	S	OMOP2412230
43751833	1 ML Dexamethasone 5 MG/ML Injectable Solution Box of 12	Drug	RxNorm Extension	Quant Clinical Box	S	OMOP727909
43197554	30 ML Betamethasone 0.5 MG/ML Oral Solution Box of 1	Drug	RxNorm Extension	Quant Clinical Box	S	OMOP518866
35757654	prednisolone 1 MG Oral Tablet Box of 28 by Arrow Generics	Drug	RxNorm Extension	Marketed Product	S	OMOP2759115
40932770	Triamcinolone 4 MG Oral Capsule [Triamcet] Box of 1000	Drug	RxNorm Extension	Branded Drug Box	S	OMOP2130732
40018866	betamethasone Injectable Solution [Adbeon]	Drug	RxNorm	Branded Drug Form	S	363012
41376107	16 ML Methylprednisolone 80 MG/ML Injectable Solution [Metypred] Box of 1	Drug	RxNorm Extension	Quant Branded Box	S	OMOP2574069
43135151	prednisolone 20 MG Effervescent Oral Tablet [PREDNISOLONE EG] Box of 20 by Eurogenerics	Drug	RxNorm Extension	Marketed Product	S	OMOP449878
43798408	Triamcinolone 40 MG/ML Oral Suspension Box of 30	Drug	RxNorm Extension	Clinical Drug Box	S	OMOP885105
43637548	Dexamethasone 10 MG/ML Injectable Solution [Dexamethason Acis]	Drug	RxNorm Extension	Branded Drug	S	OMOP917681
2012260	methylprednisolone 4 MG Oral Tablet [L-SOLONE]	Drug	RxNorm Extension	Branded Drug	S	OMOP4958163
41210049	Methylprednisolone 40 MG Oral Tablet Box of 500	Drug	RxNorm Extension	Clinical Drug Box	S	OMOP2408011
41115649	Paramethasone 2 MG Oral Tablet Box of 500	Drug	RxNorm Extension	Clinical Drug Box	S	OMOP2313611
43805693	1 ML Triamcinolone 10 MG/ML Oral Suspension [Volon A] Box of 2 by DermaPharm	Drug	RxNorm Extension	Marketed Product	S	OMOP725653
43190130	Prednisone 1 MG Oral Tablet [PREDNISONE CRISTERS]	Drug	RxNorm Extension	Branded Drug	S	OMOP449995
40749971	prednisolone 25 MG Oral Tablet by Phoenix Healthcare Distribution	Drug	RxNorm Extension	Marketed Product	S	OMOP4707740
43715736	1 ML Triamcinolone 40 MG/ML Oral Suspension Box of 30	Drug	RxNorm Extension	Quant Clinical Box	S	OMOP725599
35865664	methylprednisolone 500 MG Injectable Solution [Milesong]	Drug	RxNorm Extension	Branded Drug	S	OMOP5021770
40841329	prednisolone 5 MG Oral Tablet [Prednisolon Al] Box of 20	Drug	RxNorm Extension	Branded Drug Box	S	OMOP2039291
43800679	Methylprednisolone 133 MG/ML Injectable Solution Box of 5	Drug	RxNorm Extension	Clinical Drug Box	S	OMOP941901
36063784	dexamethasone 4 MG Oral Tablet by AMCo	Drug	RxNorm Extension	Marketed Product	S	OMOP4989921
44072508	Triamcinolone 40 MG/ML Injectable Solution [Aristocort]	Drug	RxNorm Extension	Branded Drug	S	OMOP1067139
41028254	prednisolone 168 MG/ML Injectable Solution [Solu Decortin H] Box of 1	Drug	RxNorm Extension	Branded Drug Box	S	OMOP2226216
40729815	Hydrocortisone 100 MG Injectable Solution [Solu-Cortef] Box of 1	Drug	RxNorm Extension	Branded Drug Box	S	OMOP4727884
43518148	2 ML Dexamethasone 4 MG/ML Injectable Solution by Mylan	Drug	RxNorm Extension	Marketed Product	S	OMOP2805263
41333571	1 ML Methylprednisolone 50 MG/ML Injectable Solution Box of 5	Drug	RxNorm Extension	Quant Clinical Box	S	OMOP2531533
40905623	Methylprednisolone 40 MG Oral Tablet [Urbason] Box of 10	Drug	RxNorm Extension	Branded Drug Box	S	OMOP2103585
43636294	Hydrocortisone 10 MG Oral Tablet [Hydrocortison Hoechst] by Teofarma	Drug	RxNorm Extension	Marketed Product	S	OMOP824845
41219859	Hydrocortisone 25 MG/ML Injectable Solution [Scheroson F] Box of 5	Drug	RxNorm Extension	Branded Drug Box	S	OMOP2417821
41336429	1 ML Triamcinolone 40 MG/ML Injectable Solution [Delphicort]	Drug	RxNorm Extension	Quant Branded Drug	S	OMOP2534391
36783372	Methylprednisolone 62.5 MG/ML Injectable Solution [Solu-Medrol] Box of 1	Drug	RxNorm Extension	Branded Drug Box	S	OMOP4771653
40836822	Dexamethasone 8 MG/ML Injectable Solution Box of 250	Drug	RxNorm Extension	Clinical Drug Box	S	OMOP2034784
43649734	100 ML Betamethasone 1.2 MG/ML Oral Solution [Betnesol]	Drug	RxNorm Extension	Quant Branded Drug	S	OMOP834430
43745408	Dexamethasone 5 MG/ML Injectable Solution Box of 3	Drug	RxNorm Extension	Clinical Drug Box	S	OMOP917684
21067272	1 ML prednisolone 0.3 MG/ML Oral Suspension	Drug	RxNorm Extension	Quant Clinical Drug	S	OMOP289444
40244441	prednisolone 5 MG Oral Tablet [Prednistab]	Drug	RxNorm	Branded Drug	S	1191686
21070245	prednisolone 1 MG Oral Tablet by Sigma-Tau	Drug	RxNorm Extension	Marketed Product	S	OMOP389251
41444854	7.8 ML Methylprednisolone 80 MG/ML Injectable Solution Box of 25	Drug	RxNorm Extension	Quant Clinical Box	S	OMOP2642816
41336475	1 ML prednisolone 33.8 MG/ML Injectable Solution [Prednabene] Box of 10	Drug	RxNorm Extension	Quant Branded Box	S	OMOP2534437
43607878	1 ML Dexamethasone 4 MG/ML Injectable Solution [Axidexa] Box of 2 by Apocare	Drug	RxNorm Extension	Marketed Product	S	OMOP727875
43734858	2 ML Dexamethasone 4 MG/ML Injectable Solution [Dexamethason Acis] Box of 12	Drug	RxNorm Extension	Quant Branded Box	S	OMOP751264
40927829	prednisolone 25 MG/ML Injectable Solution Box of 200	Drug	RxNorm Extension	Clinical Drug Box	S	OMOP2125791
41217726	N-(4-Bromobenzyl)-N'-Ethyl-N'-Methyl-N-(2-Pyridyl)Ethylenediamine 15 MG / prednisolone 2 MG Oral Tablet [Adeptolon] Box of 20	Drug	RxNorm Extension	Branded Drug Box	S	OMOP2415688
41284152	Dexamethasone 2.5 MG/ML Injectable Solution [Lipotalon] Box of 750	Drug	RxNorm Extension	Branded Drug Box	S	OMOP2482114
21057416	1 ML Methylprednisolone 0.2 MG/ML Oral Suspension	Drug	RxNorm Extension	Quant Clinical Drug	S	OMOP289337
35155833	Betamethasone Oral Solution [Rinderon]	Drug	RxNorm Extension	Branded Drug Form	S	OMOP4812847
21099520	Cortisone Oral Capsule	Drug	RxNorm Extension	Clinical Drug Form	S	OMOP377677
43286023	2 ML Dexamethasone 4 MG/ML Injection by Dbl	Drug	RxNorm Extension	Marketed Product	S	OMOP561129
41289147	prednisolone 2.5 MG Oral Tablet [Prednisolon Rotexmedica] Box of 50 by Rotexmedica	Drug	RxNorm Extension	Marketed Product	S	OMOP2487109
43258768	2 ML Dexamethasone 4 MG/ML Injection Box of 50	Drug	RxNorm Extension	Quant Clinical Box	S	OMOP561127
41271860	Methylprednisolone 26.5 MG/ML Injectable Solution Box of 600	Drug	RxNorm Extension	Clinical Drug Box	S	OMOP2469822
35851449	betamethasone 2 MG Injectable Solution [Debaosong]	Drug	RxNorm Extension	Branded Drug	S	OMOP5007966
43645027	2 ML Triamcinolone 54.5 MG/ML Injectable Solution Box of 30	Drug	RxNorm Extension	Quant Clinical Box	S	OMOP753191
40841349	prednisolone 50 MG/ML Injectable Solution [Decaprednil] Box of 1000	Drug	RxNorm Extension	Branded Drug Box	S	OMOP2039311
40934757	prednisolone 50 MG/ML Injectable Solution [Prednisolon Rotexmedica] Box of 10	Drug	RxNorm Extension	Branded Drug Box	S	OMOP2132719
41385609	30 ML Betamethasone 0.0333 MG/ML Injectable Solution Box of 1	Drug	RxNorm Extension	Quant Clinical Box	S	OMOP2583571
41122190	prednisolone 50 MG Oral Tablet [Predni H] Box of 50	Drug	RxNorm Extension	Branded Drug Box	S	OMOP2320152
41421396	100 ML Betamethasone 0.0122 MG/ML Injectable Solution [Betagalen] Box of 1	Drug	RxNorm Extension	Quant Branded Box	S	OMOP2619358
41224136	Betamethasone 0.5 MG Oral Tablet [Celestone] Box of 20	Drug	RxNorm Extension	Branded Drug Box	S	OMOP2422098
41331484	1 ML prednisolone 25 MG/ML Injectable Solution Box of 1	Drug	RxNorm Extension	Quant Clinical Box	S	OMOP2529446
35130902	Hydrocortisone 10 MG Oral Tablet [Cortril]	Drug	RxNorm Extension	Branded Drug	S	OMOP4788149
41343198	2 ML Triamcinolone 80 MG/ML Injectable Solution [Volon A]	Drug	RxNorm Extension	Quant Branded Drug	S	OMOP2541160
43625872	1 ML Dexamethasone 5 MG/ML Injectable Solution [Dexa Effekton] Box of 10 by Teofarma	Drug	RxNorm Extension	Marketed Product	S	OMOP727919
41102122	Prednisone 5 MG Oral Tablet Box of 50 by Ge Hc Buchler	Drug	RxNorm Extension	Marketed Product	S	OMOP2300084
41352177	5 ML Methylprednisolone 50 MG/ML Injectable Solution [Urbason] Box of 1 by Repa	Drug	RxNorm Extension	Marketed Product	S	OMOP2550139
41352037	5 ML Hydrocortisone 25 MG/ML Injectable Solution [Ficortril]	Drug	RxNorm Extension	Quant Branded Drug	S	OMOP2549999
41368501	10 ML Dexamethasone 10 MG/ML Injectable Solution [Fortecortin] Box of 250	Drug	RxNorm Extension	Quant Branded Box	S	OMOP2566463
43655640	Dexamethasone 10 MG/ML Injectable Solution Box of 10	Drug	RxNorm Extension	Clinical Drug Box	S	OMOP917671
43764658	Methylprednisolone 80 MG/ML Injectable Solution Box of 10	Drug	RxNorm Extension	Clinical Drug Box	S	OMOP941930
41034519	Dexamethasone 5 MG/ML Injectable Solution [Axidexa]	Drug	RxNorm Extension	Branded Drug	S	OMOP2232481
41071931	Methylprednisolone 4 MG Oral Tablet Box of 20 by Jenapharm	Drug	RxNorm Extension	Marketed Product	S	OMOP2269893
40228391	hydrocortisone sodium phosphate 50 MG/ML Injectable Solution	Drug	RxNorm	Clinical Drug	S	1037338
41258029	prednisolone 5 MG Oral Tablet [Hefasolon] Box of 100 by Riemser	Drug	RxNorm Extension	Marketed Product	S	OMOP2455991
41336208	1 ML Triamcinolone 10 MG/ML Injectable Solution Box of 5	Drug	RxNorm Extension	Quant Clinical Box	S	OMOP2534170
21051862	Dexamethasone 2 MG Disintegrating Oral Tablet Box of 50 by A A H	Drug	RxNorm Extension	Marketed Product	S	OMOP352353
42723584	prednisolone 6.39 MG/ML Injectable Solution [Prednisolut] Box of 12	Drug	RxNorm Extension	Branded Drug Box	S	OMOP2733437
40878694	Dexamethasone 1.5 MG Oral Tablet [Dexamethason Abz]	Drug	RxNorm Extension	Branded Drug	S	OMOP2076656
43769838	1 ML Dexamethasone 4 MG/ML Injectable Solution [Dexaflam] by Winthrop	Drug	RxNorm Extension	Marketed Product	S	OMOP727744
41328813	1 ML Triamcinolone 5 MG/ML Injectable Solution Box of 100	Drug	RxNorm Extension	Quant Clinical Box	S	OMOP2526775
1972855	1 ML prednisolone 50 MG/ML Injectable Solution Box of 5 by Galen	Drug	RxNorm Extension	Marketed Product	S	OMOP5165418
41311329	Methylprednisolone 16 MG Oral Tablet [Metycortin] Box of 50	Drug	RxNorm Extension	Branded Drug Box	S	OMOP2509291
43673760	Dexamethasone Oral Solution [Infectodexakrupp]	Drug	RxNorm Extension	Branded Drug Form	S	OMOP917486
43157283	prednisolone Disintegrating Oral Tablet [PREDNISOLONE ARROW]	Drug	RxNorm Extension	Branded Drug Form	S	OMOP449759
36419764	Methylprednisolone 32 MG Injectable Solution [Methylprednisolut]	Drug	RxNorm Extension	Branded Drug	S	OMOP4762053
35777014	1 ML Betamethasone 4 MG/ML Injectable Solution [Betnesol] by Focus	Drug	RxNorm Extension	Marketed Product	S	OMOP2778475
43219127	14 ML Dexamethasone 1 MG/ML / metacresol 250 MG/ML / parachlorophenol 250 MG/ML Oral Solution Box of 1	Drug	RxNorm Extension	Quant Clinical Box	S	OMOP516786
19018906	dexamethasone 1.5 MG Oral Tablet	Drug	RxNorm	Clinical Drug	S	197580
40914660	prednisolone 20 MG Oral Tablet Box of 20 by Ge Hc Buchler	Drug	RxNorm Extension	Marketed Product	S	OMOP2112622
43763333	Dexamethasone 4 MG/ML Injectable Solution [Dexagalen]	Drug	RxNorm Extension	Branded Drug	S	OMOP917572
36809978	50 ML Dexamethasone 2 MG/ML Oral Solution by AMCo	Drug	RxNorm Extension	Marketed Product	S	OMOP4824014
21040705	prednisolone 5 MG Oral Tablet by Phoenix Labs	Drug	RxNorm Extension	Marketed Product	S	OMOP390241
41159931	Dexamethasone 4 MG/ML Injectable Solution [Dexahexal] Box of 1	Drug	RxNorm Extension	Branded Drug Box	S	OMOP2357893
41198716	Fluocortolone 20 MG Oral Tablet [Ultralanum Plain] Box of 10 by Asche	Drug	RxNorm Extension	Marketed Product	S	OMOP2396678
41084854	Methylprednisolone 20 MG/ML Injectable Solution Box of 1	Drug	RxNorm Extension	Clinical Drug Box	S	OMOP2282816
41334158	1 ML Dexamethasone 5 MG/ML Injectable Solution Box of 100 by Mibe	Drug	RxNorm Extension	Marketed Product	S	OMOP2532120
41421563	100 ML Dexamethasone 0.25 MG/ML Injectable Solution [Dexa Loscon] Box of 1 by Galderma	Drug	RxNorm Extension	Marketed Product	S	OMOP2619525
44037854	Dexamethasone 4 MG Oral Tablet [Pms Dexamethasone] by Pharmascience	Drug	RxNorm Extension	Marketed Product	S	OMOP1032485
42939640	Hydrocortisone 10 MG Oral Tablet [HIDEN]	Drug	RxNorm Extension	Branded Drug	S	OMOP4666302
41178638	Methylprednisolone 1000 MG Injectable Solution Box of 5	Drug	RxNorm Extension	Clinical Drug Box	S	OMOP2376600
21119118	Methylprednisolone 500 MG Injection [Solu-Medrone] Box of 1 by Pfizer	Drug	RxNorm Extension	Marketed Product	S	OMOP388172
35753477	prednisolone 5 MG Delayed Release Oral Tablet by Wockhardt	Drug	RxNorm Extension	Marketed Product	S	OMOP2754938
41260196	Hydrocortisone 10 MG Oral Tablet [Hydrocortison Acis] Box of 20 by Acis	Drug	RxNorm Extension	Marketed Product	S	OMOP2458158
35866487	methylprednisolone Oral Tablet [Youjin]	Drug	RxNorm Extension	Branded Drug Form	S	OMOP5021788
44191558	4 ML Hydrocortisone 168 MG/ML Injectable Solution Box of 1 by Pfizer	Drug	RxNorm Extension	Marketed Product	S	OMOP3068281
43755442	50 ML prednisolone 0.05 MG/ML Oral Solution [Alpicort]	Drug	RxNorm Extension	Quant Branded Drug	S	OMOP809429
43680158	1 ML Dexamethasone 5 MG/ML Oral Suspension [Supertendin] Box of 3	Drug	RxNorm Extension	Quant Branded Box	S	OMOP728213
41341243	2 ML Hydrocortisone 67 MG/ML Injectable Solution [Hydrocortison Rotexmedica] Box of 1	Drug	RxNorm Extension	Quant Branded Box	S	OMOP2539205
1518872	dexamethasone 0.1 MG/ML Oral Solution [Hexadrol]	Drug	RxNorm	Branded Drug	S	755977
41356700	5 ML prednisolone 6.4 MG/ML Injectable Solution [Prednisolut] Box of 1	Drug	RxNorm Extension	Quant Branded Box	S	OMOP2554662
41039422	Prednisone 5 MG Oral Tablet Box of 50 by Orion	Drug	RxNorm Extension	Marketed Product	S	OMOP2237384
41331322	1 ML prednisolone 10 MG/ML Injectable Solution [Na Amp] Box of 10 by Jenapharm	Drug	RxNorm Extension	Marketed Product	S	OMOP2529284
43201201	Prednisone 5 MG Oral Tablet [PREDNISONE BIOGARAN] Box of 30 by Biogaran	Drug	RxNorm Extension	Marketed Product	S	OMOP449957
21157795	150 ML Dexamethasone 0.4 MG/ML Oral Solution by Focus	Drug	RxNorm Extension	Marketed Product	S	OMOP325602
40059478	cortivazol Oral Tablet	Drug	RxNorm	Clinical Drug Form	S	371636
41365034	10 ML prednisolone 100 MG/ML Injectable Solution Box of 25	Drug	RxNorm Extension	Quant Clinical Box	S	OMOP2562996
40865010	Triamcinolone 54.4 MG/ML Injectable Solution Box of 240	Drug	RxNorm Extension	Clinical Drug Box	S	OMOP2062972
41328238	1 ML Hydrocortisone 25 MG/ML Injectable Solution Box of 20	Drug	RxNorm Extension	Quant Clinical Box	S	OMOP2526200
41381566	20 ML Hydrocortisone 1 MG/ML Injectable Solution [Alfason] Box of 1 by Boehringer Ingelheim	Drug	RxNorm Extension	Marketed Product	S	OMOP2579528
41191527	cloprednol 5 MG Oral Tablet [Syntestan] Box of 20	Drug	RxNorm Extension	Branded Drug Box	S	OMOP2389489
35866482	methylprednisolone 20 MG Injectable Solution [Milesong]	Drug	RxNorm Extension	Branded Drug	S	OMOP5021783
41330017	1 ML prednisolone 50 MG/ML Injectable Solution [Predni H] Box of 10 by Sanofi	Drug	RxNorm Extension	Marketed Product	S	OMOP2527979
40975825	Triamcinolone 2 MG Oral Tablet [Delphicort] Box of 20 by Riemser	Drug	RxNorm Extension	Marketed Product	S	OMOP2173787
40934708	Prednisone 20 MG Oral Tablet [Predni] Box of 20	Drug	RxNorm Extension	Branded Drug Box	S	OMOP2132670
920665	betamethasone 1 MG Extended Release Oral Tablet	Drug	RxNorm	Clinical Drug	S	247479
41277911	prednylidene 12 MG Oral Tablet [Decortilen] Box of 1000	Drug	RxNorm Extension	Branded Drug Box	S	OMOP2475873
41355345	5 ML Methylprednisolone 62.5 MG/ML Injectable Solution [Urbason] Box of 1 by Cc	Drug	RxNorm Extension	Marketed Product	S	OMOP2553307
21070241	Methylprednisolone 40 MG Injection Box of 10	Drug	RxNorm Extension	Clinical Drug Box	S	OMOP388365
41115361	prednisolone 100 MG Injectable Solution	Drug	RxNorm Extension	Clinical Drug	S	OMOP2313323
44197719	100 ML Dexamethasone 0.25 MG/ML Injectable Solution [Dexagalen] Box of 1 by Galen	Drug	RxNorm Extension	Marketed Product	S	OMOP3074442
41354011	5 ML Triamcinolone 80 MG/ML Injectable Solution [Volon A] Box of 3	Drug	RxNorm Extension	Quant Branded Box	S	OMOP2551973
41341289	2 ML Dexamethasone 4 MG/ML Injectable Solution [Fortecortin] Box of 60	Drug	RxNorm Extension	Quant Branded Box	S	OMOP2539251
35135852	10 ML Hydrocortisone 50 MG/ML Injectable Solution by Alfresa	Drug	RxNorm Extension	Marketed Product	S	OMOP4793039
2054957	prednisolone 5 MG Oral Tablet by Daewoo	Drug	RxNorm Extension	Marketed Product	S	OMOP4955721
41022032	Methylprednisolone 8 MG Extended Release Oral Tablet Box of 10	Drug	RxNorm Extension	Clinical Drug Box	S	OMOP2219994
41397942	50 ML Betamethasone 0.0244 MG/ML Injectable Solution [Celestan] Box of 10	Drug	RxNorm Extension	Quant Branded Box	S	OMOP2595904
41358193	5 ML prednisolone 100 MG/ML Injectable Solution Box of 25	Drug	RxNorm Extension	Quant Clinical Box	S	OMOP2556155
41388052	30 ML Triamcinolone 2 MG/ML Injectable Solution [Triamgalen] Box of 1 by Galen	Drug	RxNorm Extension	Marketed Product	S	OMOP2586014
43644117	1 ML Dexamethasone 4 MG/ML Injectable Solution Box of 10	Drug	RxNorm Extension	Quant Clinical Box	S	OMOP727866
41329269	1 ML Betamethasone 6.9 MG/ML Injectable Solution [Betnesol]	Drug	RxNorm Extension	Quant Branded Drug	S	OMOP2527231
41177876	prednisolone 20 MG/ML Injectable Solution Box of 15	Drug	RxNorm Extension	Clinical Drug Box	S	OMOP2375838
21119133	prednisolone 5 MG Oral Tablet [Pevanti] Box of 30	Drug	RxNorm Extension	Branded Drug Box	S	OMOP390619
43751869	1 ML prednisolone 25 MG/ML Injectable Solution Box of 3	Drug	RxNorm Extension	Quant Clinical Box	S	OMOP728508
41327748	1 ML prednisolone 10 MG/ML Injectable Solution [Prednigalen] Box of 3	Drug	RxNorm Extension	Quant Branded Box	S	OMOP2525710
43825348	5 ML prednisolone 50 MG/ML Injectable Solution Box of 5	Drug	RxNorm Extension	Quant Clinical Box	S	OMOP766692
43662395	1 ML Triamcinolone 20 MG/ML Oral Suspension [Lederlon] Box of 5	Drug	RxNorm Extension	Quant Branded Box	S	OMOP732550
41240619	Paramethasone 2 MG Oral Tablet Box of 20	Drug	RxNorm Extension	Clinical Drug Box	S	OMOP2438581
41356598	5 ML Dexamethasone 5 MG/ML Injectable Solution	Drug	RxNorm Extension	Quant Clinical Drug	S	OMOP2554560
40896206	Triamcinolone 80 MG/ML Injectable Solution Box of 120	Drug	RxNorm Extension	Clinical Drug Box	S	OMOP2094168
43199415	Betamethasone 2 MG Disintegrating Oral Tablet [BETAMETHASONE ZENTIVA] Box of 20 by Sanofi	Drug	RxNorm Extension	Marketed Product	S	OMOP472726
43716070	1 ML Triamcinolone 54.4 MG/ML Injectable Solution [Volon A] by DermaPharm	Drug	RxNorm Extension	Marketed Product	S	OMOP733238
41337048	1 ML Triamcinolone 40 MG/ML Injectable Solution [Triam] Box of 10	Drug	RxNorm Extension	Quant Branded Box	S	OMOP2535010
43168162	prednisolone 5 MG Disintegrating Oral Tablet [SOLUPRED] Box of 30	Drug	RxNorm Extension	Branded Drug Box	S	OMOP449793
41330984	1 ML Triamcinolone 40 MG/ML Injectable Solution [Triam] Box of 100	Drug	RxNorm Extension	Quant Branded Box	S	OMOP2528946
41380904	20 ML Hydrocortisone 1 MG/ML Injectable Solution Box of 1	Drug	RxNorm Extension	Quant Clinical Box	S	OMOP2578866
43860241	1 ML Dexamethasone 4 MG/ML Injection [Lipotalon] Box of 5	Drug	RxNorm Extension	Quant Branded Box	S	OMOP729044
40135413	prednisolone Disintegrating Oral Tablet [Orapred]	Drug	RxNorm	Branded Drug Form	S	647126
43584787	Methylprednisolone 62.5 MG/ML Injectable Solution [Methylprednisolut] Box of 5	Drug	RxNorm Extension	Branded Drug Box	S	OMOP941950
44162087	Methylprednisolone 8 MG Extended Release Oral Tablet [Urbason] Box of 500	Drug	RxNorm Extension	Branded Drug Box	S	OMOP3038810
41247656	Paramethasone 2 MG Oral Tablet [Monocortin] Box of 100	Drug	RxNorm Extension	Branded Drug Box	S	OMOP2445618
41409724	0.5 ML Triamcinolone 40 MG/ML Injectable Solution [Triam] Box of 100	Drug	RxNorm Extension	Quant Branded Box	S	OMOP2607686
43805773	1 ML Dexamethasone 5 MG/ML Injectable Solution [Dexa Effekton] Box of 6 by Teofarma	Drug	RxNorm Extension	Marketed Product	S	OMOP727917
43843096	3 ML Dexamethasone 4 MG/ML Injectable Solution [Dexahexal] by Hexal	Drug	RxNorm Extension	Marketed Product	S	OMOP760589
44199232	200 ML Dexamethasone 0.25 MG/ML Injectable Solution [Dexa Loscon] Box of 1	Drug	RxNorm Extension	Quant Branded Box	S	OMOP3075955
41302313	prednisolone 5 MG Oral Tablet Box of 10	Drug	RxNorm Extension	Clinical Drug Box	S	OMOP2500275
40977000	prednisolone 10 MG Oral Tablet Box of 50 by Galen	Drug	RxNorm Extension	Marketed Product	S	OMOP2174962
40949302	Dexamethasone 1.5 MG Oral Tablet Box of 50 by Mibe	Drug	RxNorm Extension	Marketed Product	S	OMOP2147264
43726988	Prednisone 20 MG Oral Tablet [Decortin] by Merck	Drug	RxNorm Extension	Marketed Product	S	OMOP910472
21138827	prednisolone 2.5 MG Delayed Release Oral Tablet Box of 500 by A A H	Drug	RxNorm Extension	Marketed Product	S	OMOP392524
41053297	Methylprednisolone 4 MG Oral Tablet Box of 1000	Drug	RxNorm Extension	Clinical Drug Box	S	OMOP2251259
42970588	prednisolone Injection [SOLU-DACORTIN HANALL]	Drug	RxNorm Extension	Branded Drug Form	S	OMOP4697014
40894287	Methylprednisolone Oral Tablet [Medrate]	Drug	RxNorm Extension	Branded Drug Form	S	OMOP2092249
41001030	Hydrocortisone 25 MG/ML Injectable Solution [Scheroson F]	Drug	RxNorm Extension	Branded Drug	S	OMOP2198992
19129290	{35 (dexamethasone 1.5 MG Oral Tablet) } Pack	Drug	RxNorm	Clinical Pack	S	759697
41357975	5 ML Dexamethasone 8 MG/ML Injectable Solution [Fortecortin] Box of 250	Drug	RxNorm Extension	Quant Branded Box	S	OMOP2555937
2057279	methylprednisolone 40 MG Injection [MEPREN] by Arlico	Drug	RxNorm Extension	Marketed Product	S	OMOP4958137
21124131	Hydrocortisone 2 MG Oral Capsule	Drug	RxNorm Extension	Clinical Drug	S	OMOP254861
43157289	prednisolone Oral Solution [SOLUPRED]	Drug	RxNorm Extension	Branded Drug Form	S	OMOP449784
41458095	2 ML prednisolone 6.39 MG/ML Injectable Solution [Prednisolut] Box of 12	Drug	RxNorm Extension	Quant Branded Box	S	OMOP2656057
41408943	0.5 ML Triamcinolone 40 MG/ML Injectable Solution Box of 5	Drug	RxNorm Extension	Quant Clinical Box	S	OMOP2606905
40127030	prednisone Oral Solution [Prednisone Intensol]	Drug	RxNorm	Branded Drug Form	S	582602
40927833	prednisolone 67 MG/ML Injectable Solution Box of 6	Drug	RxNorm Extension	Clinical Drug Box	S	OMOP2125795
41115370	prednisolone 5 MG/ML Injectable Solution Box of 5	Drug	RxNorm Extension	Clinical Drug Box	S	OMOP2313332
44161042	prednisolone 10 MG Extended Release Oral Tablet Box of 10	Drug	RxNorm Extension	Clinical Drug Box	S	OMOP3037765
41117729	Dexamethasone 0.002 MG/ML Injectable Solution Box of 1	Drug	RxNorm Extension	Clinical Drug Box	S	OMOP2315691
41331204	1 ML Dexamethasone 5 MG/ML Injectable Solution [Dexa Ratiopharm] Box of 30	Drug	RxNorm Extension	Quant Branded Box	S	OMOP2529166
43842886	2 ML prednisolone 13.1 MG/ML Injectable Solution [Prednisolut] Box of 2	Drug	RxNorm Extension	Quant Branded Box	S	OMOP751410
40878686	Dexamethasone 8 MG Oral Tablet [Fortecortin] Box of 100	Drug	RxNorm Extension	Branded Drug Box	S	OMOP2076648
41444841	7.8 ML Methylprednisolone 80 MG/ML Injectable Solution Box of 1	Drug	RxNorm Extension	Quant Clinical Box	S	OMOP2642803
43717227	5 ML Methylprednisolone 62.5 MG/ML Injectable Solution Box of 10	Drug	RxNorm Extension	Quant Clinical Box	S	OMOP768286
41145607	Betamethasone Injectable Solution [Solu Celestan Eup]	Drug	RxNorm Extension	Branded Drug Form	S	OMOP2343569
2057296	methylprednisolone 4 MG Oral Tablet [DASOLONE]	Drug	RxNorm Extension	Branded Drug	S	OMOP4958155
41331701	1 ML prednisolone 10 MG/ML Injectable Solution [Deltacortril] Box of 50	Drug	RxNorm Extension	Quant Branded Box	S	OMOP2529663
40997246	prednisolone 50 MG/ML Injectable Solution [Prednihexal]	Drug	RxNorm Extension	Branded Drug	S	OMOP2195208
41253165	Dexamethasone 5 MG/ML Injectable Solution [Dexa Effekton] Box of 240	Drug	RxNorm Extension	Branded Drug Box	S	OMOP2451127
41369723	10 ML Dexamethasone 13 MG/ML Injectable Solution Box of 5	Drug	RxNorm Extension	Quant Clinical Box	S	OMOP2567685
44178788	Hydrocortisone 20 MG Oral Tablet [Plenadren] Box of 100 by Kohlpharma	Drug	RxNorm Extension	Marketed Product	S	OMOP3055511
21047745	1 ML Dexamethasone 0.2 MG/ML Oral Suspension	Drug	RxNorm Extension	Quant Clinical Drug	S	OMOP291594
43671911	prednisolone 0.05 MG/ML Oral Solution [Alpicort]	Drug	RxNorm Extension	Branded Drug	S	OMOP713178
43256485	Methylprednisolone 500 MG Injection by Alphapharm	Drug	RxNorm Extension	Marketed Product	S	OMOP538591
35606542	methylprednisolone 1000 MG Injection	Drug	RxNorm	Clinical Drug	S	1743726
40915852	Methylprednisolone 40 MG Oral Tablet [Urbason] Box of 10 by Diaprax	Drug	RxNorm Extension	Marketed Product	S	OMOP2113814
41224164	Betamethasone 0.0167 MG/ML Oral Solution [Celestan]	Drug	RxNorm Extension	Branded Drug	S	OMOP2422126
2057244	methylprednisolone 500 MG Injection [SALON]	Drug	RxNorm Extension	Branded Drug	S	OMOP4958104
41193142	Betamethasone 0.01 MG/ML Injectable Solution [Soderm] Box of 1	Drug	RxNorm Extension	Branded Drug Box	S	OMOP2391104
36063361	prednisolone 25 MG Oral Tablet Box of 56 by Mawdsley-Brooks	Drug	RxNorm Extension	Marketed Product	S	OMOP4989461
41333255	1 ML Dexamethasone 5 MG/ML Injectable Solution [Dexa Effekton]	Drug	RxNorm Extension	Quant Branded Drug	S	OMOP2531217
41100983	Triamcinolone 4 MG Oral Tablet [Triam] Box of 100 by Sanofi	Drug	RxNorm Extension	Marketed Product	S	OMOP2298945
41382326	20 ML prednisolone 8 MG/ML Oral Solution [Okrido] Box of 1 by Pharmapol	Drug	RxNorm Extension	Marketed Product	S	OMOP2580288
41363502	10 ML Dexamethasone 10 MG/ML Injectable Solution Box of 1 by Jenapharm	Drug	RxNorm Extension	Marketed Product	S	OMOP2561464
41317496	Betamethasone 0.5 MG Oral Tablet [Betnesol] Box of 500	Drug	RxNorm Extension	Branded Drug Box	S	OMOP2515458
41009586	Methylprednisolone 16 MG Oral Tablet [Metysolon] Box of 20 by DermaPharm	Drug	RxNorm Extension	Marketed Product	S	OMOP2207548
43813148	500 ML prednisolone 4 MG/ML Oral Solution	Drug	RxNorm Extension	Quant Clinical Drug	S	OMOP860914
41357322	5 ML Methylprednisolone 62.5 MG/ML Injectable Solution [Urbason] Box of 100	Drug	RxNorm Extension	Quant Branded Box	S	OMOP2555284
40010223	astemizole / dexamethasone Oral Solution	Drug	RxNorm	Clinical Drug Form	S	376210
41336073	1 ML prednisolone 25 MG/ML Injectable Solution [Prednigalen] Box of 10 by Galen	Drug	RxNorm Extension	Marketed Product	S	OMOP2534035
41284137	Dexamethasone 5 MG/ML Injectable Solution [Decadron Lt] Box of 1	Drug	RxNorm Extension	Branded Drug Box	S	OMOP2482099
41343532	2 ML Dexamethasone 4 MG/ML Injectable Solution [Dexahexal] Box of 1 by Novartis	Drug	RxNorm Extension	Marketed Product	S	OMOP2541494
43042473	30 ML Betamethasone 0.5 MG/ML Oral Solution by Biogaran	Drug	RxNorm Extension	Marketed Product	S	OMOP4857495
21088478	75 ML Dexamethasone 0.4 MG/ML Oral Solution [Dexsol] by Rosemont	Drug	RxNorm Extension	Marketed Product	S	OMOP320520
41330651	1 ML prednisolone 10 MG/ML Injectable Solution [Predni] Box of 100 by Sanofi	Drug	RxNorm Extension	Marketed Product	S	OMOP2528613
40846123	Fluocortolone 20 MG Oral Tablet [Ultralan M] Box of 10	Drug	RxNorm Extension	Branded Drug Box	S	OMOP2044085
41335836	1 ML Methylprednisolone 50 MG/ML Injectable Solution [Medrate]	Drug	RxNorm Extension	Quant Branded Drug	S	OMOP2533798
41339371	2 ML prednisolone 125 MG/ML Injectable Solution Box of 1	Drug	RxNorm Extension	Quant Clinical Box	S	OMOP2537333
40049701	hydrocortisone Oral Tablet [Cortef]	Drug	RxNorm	Branded Drug Form	S	369183
41456329	2 ML prednisolone 6.39 MG/ML Injectable Solution [Prednisolut] Box of 3	Drug	RxNorm Extension	Quant Branded Box	S	OMOP2654291
19098154	prednisolone 25 MG/ML Oral Solution	Drug	RxNorm	Clinical Drug	S	351159
21158589	Methylprednisolone 125 MG Injection [Solu-Medrone] Box of 1	Drug	RxNorm Extension	Branded Drug Box	S	OMOP388478
43827617	50 ML Betamethasone 0.6 MG/ML Oral Solution [Diprosone] Box of 50	Drug	RxNorm Extension	Quant Branded Box	S	OMOP814282
41329920	1 ML Dexamethasone 5 MG/ML Injectable Solution [Dexa Clinit] Box of 200	Drug	RxNorm Extension	Quant Branded Box	S	OMOP2527882
40941075	Dexamethasone 0.5 MG Oral Tablet [Decadron] Box of 300	Drug	RxNorm Extension	Branded Drug Box	S	OMOP2139037
43526140	dexamethasone sodium phosphate 4 MG/ML Injectable Solution [Decadron]	Drug	RxNorm	Branded Drug	S	1375115
36891843	Betamethasone 2 MG Disintegrating Oral Tablet	Drug	RxNorm Extension	Clinical Drug	S	OMOP999901
41445799	0.25 ML Triamcinolone 54.4 MG/ML Injectable Solution [Volon A] Box of 5	Drug	RxNorm Extension	Quant Branded Box	S	OMOP2643761
21117187	5 ML prednisolone 1 MG/ML Oral Solution by Logixx	Drug	RxNorm Extension	Marketed Product	S	OMOP306730
41277925	prednisolone 25 MG/ML Injectable Solution [Prednihexal] Box of 1	Drug	RxNorm Extension	Branded Drug Box	S	OMOP2475887
43673767	Dexamethasone 4 MG/ML Injectable Solution Box of 5	Drug	RxNorm Extension	Clinical Drug Box	S	OMOP917621
42724566	Hydrocortisone 67 MG/ML Injectable Solution	Drug	RxNorm Extension	Clinical Drug	S	OMOP2728742
35751047	Hydrocortisone 20 MG Extended Release Oral Tablet Box of 30 by Alliance	Drug	RxNorm Extension	Marketed Product	S	OMOP2752508
41099184	Betamethasone 4 MG/ML Injectable Solution [Celestan] Box of 5	Drug	RxNorm Extension	Branded Drug Box	S	OMOP2297146
35754794	Methylprednisolone 4 MG Extended Release Oral Tablet [Medrone] Box of 30	Drug	RxNorm Extension	Branded Drug Box	S	OMOP2756255
41336347	1 ML Dexamethasone 3 MG/ML Injectable Solution Box of 50	Drug	RxNorm Extension	Quant Clinical Box	S	OMOP2534309
41451328	15.6 ML Methylprednisolone 62.5 MG/ML Injectable Solution [Medrate]	Drug	RxNorm Extension	Quant Branded Drug	S	OMOP2649290
21028112	1 ML Dexamethasone 0.04 MG/ML Oral Solution	Drug	RxNorm Extension	Quant Clinical Drug	S	OMOP291638
41057536	Triamcinolone 40 MG/ML Injectable Solution [Triamhexal] Box of 10	Drug	RxNorm Extension	Branded Drug Box	S	OMOP2255498
40883740	prednisolone 5 MG Oral Tablet [PREDNISOLONE RATIOPHARM] Box of 30 by Ratiopharm	Drug	RxNorm Extension	Marketed Product	S	OMOP2081702
42729021	Hydrocortisone 67 MG/ML Injectable Solution [Hydrocortison Rotexmedica] Box of 50	Drug	RxNorm Extension	Branded Drug Box	S	OMOP2728732
43517841	1 ML Dexamethasone 4 MG/ML Injectable Solution [Dexmethsone]	Drug	RxNorm Extension	Quant Branded Drug	S	OMOP2804956
920918	betamethasone 4 MG/ML Injectable Solution [Sone-4]	Drug	RxNorm	Branded Drug	S	544731
41269947	Benzocaine / dexpanthenol / prednisolone Injectable Solution [Tubahaem]	Drug	RxNorm Extension	Branded Drug Form	S	OMOP2467909
41338009	1 ML prednisolone 33.8 MG/ML Injectable Solution [Prednabene] Box of 3 by Recordati	Drug	RxNorm Extension	Marketed Product	S	OMOP2535971
41159934	Dexamethasone 4 MG/ML Injectable Solution [Dexabeta] Box of 5	Drug	RxNorm Extension	Branded Drug Box	S	OMOP2357896
41113540	Dexamethasone Injectable Solution [Dexa Ratiopharm]	Drug	RxNorm Extension	Branded Drug Form	S	OMOP2311502
40901670	Triamcinolone 25 MG/ML Injectable Solution [Delphicort] Box of 1	Drug	RxNorm Extension	Branded Drug Box	S	OMOP2099632
36056900	hydrocortisone 20 MG Oral Tablet Box of 30 by Accord	Drug	RxNorm Extension	Marketed Product	S	OMOP4982363
35757653	prednisolone 5 MG Delayed Release Oral Tablet by Boston	Drug	RxNorm Extension	Marketed Product	S	OMOP2759114
35135417	Dexamethasone 3.2 MG/ML Injectable Solution [Dexart]	Drug	RxNorm Extension	Branded Drug	S	OMOP4792608
40949295	Dexamethasone 0.5 MG Oral Tablet Box of 30 by Galen	Drug	RxNorm Extension	Marketed Product	S	OMOP2147257
41376100	16 ML Methylprednisolone 62.5 MG/ML Injectable Solution [Metypred] Box of 1 by Orion	Drug	RxNorm Extension	Marketed Product	S	OMOP2574062
44045301	Prednisone 50 MG Oral Tablet Box of 100	Drug	RxNorm Extension	Clinical Drug Box	S	OMOP1039932
41034483	Dexamethasone 4 MG/ML Injectable Solution [Dexa Allvoran] Box of 150	Drug	RxNorm Extension	Branded Drug Box	S	OMOP2232445
35784818	60 ML Betamethasone 1 MG/ML Injectable Solution [Betnovate] by Lexon	Drug	RxNorm Extension	Marketed Product	S	OMOP2786279
41329915	1 ML Dexamethasone 5 MG/ML Injectable Solution [Dexagalen] Box of 5	Drug	RxNorm Extension	Quant Branded Box	S	OMOP2527877
41247127	prednisolone 10 MG/ML Injectable Solution [Duraprednisolon] Box of 200	Drug	RxNorm Extension	Branded Drug Box	S	OMOP2445089
41416384	100 ML Betamethasone 0.0122 MG/ML Injectable Solution [Celestan] Box of 1 by Merck	Drug	RxNorm Extension	Marketed Product	S	OMOP2614346
41284148	Dexamethasone 0.5 MG Oral Tablet [Dexaflam] Box of 20	Drug	RxNorm Extension	Branded Drug Box	S	OMOP2482110
43782444	Triamcinolone 16 MG Oral Tablet [Volon]	Drug	RxNorm Extension	Branded Drug	S	OMOP935524
21040707	prednisolone 5 MG Oral Tablet Box of 28 by Alliance	Drug	RxNorm Extension	Marketed Product	S	OMOP390435
35771558	Methylprednisolone 125 MG Injectable Solution [Solu-Medrone] Box of 1	Drug	RxNorm Extension	Branded Drug Box	S	OMOP2773019
36056999	hydrocortisone 10 MG Oral Tablet [Hydventia] Box of 30	Drug	RxNorm Extension	Branded Drug Box	S	OMOP4982470
41353899	5 ML Methylprednisolone 62.5 MG/ML Injectable Solution Box of 50	Drug	RxNorm Extension	Quant Clinical Box	S	OMOP2551861
41222206	Dexamethasone 5 MG/ML Injectable Solution [Dexahexal] Box of 5	Drug	RxNorm Extension	Branded Drug Box	S	OMOP2420168
40969685	Hydrocortisone 10 MG Oral Tablet [Hydrocutan] Box of 50	Drug	RxNorm Extension	Branded Drug Box	S	OMOP2167647
44165137	Betamethasone 0.5 MG Disintegrating Oral Tablet Box of 10	Drug	RxNorm Extension	Clinical Drug Box	S	OMOP3041860
43700613	16 ML Methylprednisolone 80 MG/ML Injectable Solution [Metypred] Box of 3 by Galen	Drug	RxNorm Extension	Marketed Product	S	OMOP791964
21158605	prednisolone 0.2 MG/ML Oral Solution	Drug	RxNorm Extension	Clinical Drug	S	OMOP391304
42873630	prednisone 2 MG Delayed Release Oral Tablet [Rayos]	Drug	RxNorm	Branded Drug	S	1303134
41222217	Dexamethasone 5 MG/ML Injectable Solution [Dexa Allvoran] Box of 30	Drug	RxNorm Extension	Branded Drug Box	S	OMOP2420179
41177869	prednisolone 25 MG/ML Injectable Solution Box of 1000	Drug	RxNorm Extension	Clinical Drug Box	S	OMOP2375831
920625	betamethasone 0.5 MG Oral Tablet	Drug	RxNorm	Clinical Drug	S	245258
41353272	5 ML Dexamethasone 0.9 MG/ML Injectable Solution [Afpred] Box of 6 by Riemser	Drug	RxNorm Extension	Marketed Product	S	OMOP2551234
36881339	Betamethasone 3.45 MG/ML Injection [Celestone] Box of 2	Drug	RxNorm Extension	Branded Drug Box	S	OMOP989482
40991741	Hydrocortisone 167 MG/ML Injectable Solution Box of 50	Drug	RxNorm Extension	Clinical Drug Box	S	OMOP2189703
41352807	5 ML prednisolone 20 MG/ML Injectable Solution Box of 1	Drug	RxNorm Extension	Quant Clinical Box	S	OMOP2550769
40989090	Betamethasone Oral Tablet [Celestamine]	Drug	RxNorm Extension	Branded Drug Form	S	OMOP2187052
43675687	Betamethasone 0.6 MG/ML Oral Solution Box of 20	Drug	RxNorm Extension	Clinical Drug Box	S	OMOP951613
40958455	Triamcinolone 4 MG Oral Tablet Box of 200	Drug	RxNorm Extension	Clinical Drug Box	S	OMOP2156417
36508682	prednisolone 1000 MG Injectable Solution	Drug	RxNorm Extension	Clinical Drug	S	OMOP4835723
40980295	Dexamethasone 4 MG Oral Tablet [Dexamethason Acis] Box of 100 by Acis	Drug	RxNorm Extension	Marketed Product	S	OMOP2178257
40073456	prednisolone Oral Solution [Pediapred]	Drug	RxNorm	Branded Drug Form	S	93720
35761840	Betamethasone 1 MG/ML Injectable Solution [Betnovate] by DE	Drug	RxNorm Extension	Marketed Product	S	OMOP2763301
43691571	Dexamethasone 8 MG/ML Injectable Solution [Dexa Ratiopharm] Box of 5	Drug	RxNorm Extension	Branded Drug Box	S	OMOP917527
36063803	dexamethasone 2.8 MG/ML Oral Solution	Drug	RxNorm Extension	Clinical Drug	S	OMOP4989940
40946041	prednisolone 5 MG Oral Tablet [Predni H] Box of 20 by Sanofi	Drug	RxNorm Extension	Marketed Product	S	OMOP2144003
41336470	1 ML prednisolone 25 MG/ML Injectable Solution [Duraprednisolon] Box of 500	Drug	RxNorm Extension	Quant Branded Box	S	OMOP2534432
41366050	10 ML prednisolone 100 MG/ML Injectable Solution [Ultracorten]	Drug	RxNorm Extension	Quant Branded Drug	S	OMOP2564012
41182941	Triamcinolone 40 MG/ML Injectable Solution [Triam] Box of 50	Drug	RxNorm Extension	Branded Drug Box	S	OMOP2380903
40980293	Dexamethasone 4 MG Oral Tablet [Fortecortin] Box of 100 by Gerke	Drug	RxNorm Extension	Marketed Product	S	OMOP2178255
41328309	1 ML Betamethasone 3 MG/ML Injectable Solution Box of 250	Drug	RxNorm Extension	Quant Clinical Box	S	OMOP2526271
35138506	2 ML Hydrocortisone 50 MG/ML Injectable Solution by Alfresa	Drug	RxNorm Extension	Marketed Product	S	OMOP4795667
41357835	5 ML prednisolone 10 MG/ML Injectable Solution [Ultracortenol] Box of 5	Drug	RxNorm Extension	Quant Branded Box	S	OMOP2555797
44190405	2 ML Hydrocortisone 168 MG/ML Injectable Solution Box of 1	Drug	RxNorm Extension	Quant Clinical Box	S	OMOP3067128
21159971	Dexamethasone 0.3 MG/ML Oral Solution	Drug	RxNorm Extension	Clinical Drug	S	OMOP352528
41321701	Methylprednisolone 40 MG Oral Tablet [Urbason] Box of 30 by Bestphago	Drug	RxNorm Extension	Marketed Product	S	OMOP2519663
41354648	5 ML Methylprednisolone 50 MG/ML Injectable Solution [Urbason] Box of 25	Drug	RxNorm Extension	Quant Branded Box	S	OMOP2552610
43267296	Methylprednisolone 1000 MG Injection by Alphapharm	Drug	RxNorm Extension	Marketed Product	S	OMOP538598
41327915	1 ML Dexamethasone 4 MG/ML Injectable Solution [Dexa Effekton] Box of 1	Drug	RxNorm Extension	Quant Branded Box	S	OMOP2525877
41311341	Methylprednisolone 50 MG/ML Injectable Solution [Urbason] Box of 500	Drug	RxNorm Extension	Branded Drug Box	S	OMOP2509303
41070713	prednisolone 5 MG Oral Tablet [Scherisolon] Box of 30 by Bayer	Drug	RxNorm Extension	Marketed Product	S	OMOP2268675
35753475	prednisolone 5 MG Delayed Release Oral Tablet Box of 28 by Co-Pharma	Drug	RxNorm Extension	Marketed Product	S	OMOP2754936
41370191	10 ML prednisolone 25 MG/ML Injectable Solution [Prednisolon Rotexmedica] Box of 1 by Rotexmedica	Drug	RxNorm Extension	Marketed Product	S	OMOP2568153
41261487	cloprednol 2.5 MG Oral Tablet [Syntestan] Box of 20 by Roche	Drug	RxNorm Extension	Marketed Product	S	OMOP2459449
41039428	prednisolone 2 MG Oral Tablet Box of 20 by Galen	Drug	RxNorm Extension	Marketed Product	S	OMOP2237390
21106526	1 ML prednisolone 0.2 MG/ML Oral Solution	Drug	RxNorm Extension	Quant Clinical Drug	S	OMOP289404
41327709	1 ML Triamcinolone 40 MG/ML Injectable Solution [Triamhexal] Box of 1	Drug	RxNorm Extension	Quant Branded Box	S	OMOP2525671
41377562	20 ML prednisolone 8 MG/ML Oral Solution [Okrido] Box of 1	Drug	RxNorm Extension	Quant Branded Box	S	OMOP2575524
41214259	Triamcinolone 40 MG/ML Injectable Solution [Volon A]	Drug	RxNorm Extension	Branded Drug	S	OMOP2412221
41329013	1 ML Triamcinolone 40 MG/ML Injectable Solution [Delphicort] Box of 60	Drug	RxNorm Extension	Quant Branded Box	S	OMOP2526975
41099200	Betamethasone 9.06 MG/ML Injectable Solution [Diprosone] Box of 5	Drug	RxNorm Extension	Branded Drug Box	S	OMOP2297162
40926037	Dexamethasone Injectable Solution [Dexa Clinit]	Drug	RxNorm Extension	Branded Drug Form	S	OMOP2123999
2054961	prednisolone 5 MG Oral Tablet [NISOLONE] by Kukje	Drug	RxNorm Extension	Marketed Product	S	OMOP4955725
35749549	Hydrocortisone Injectable Solution [Hydrocortistab]	Drug	RxNorm Extension	Branded Drug Form	S	OMOP2751010
41082303	Dexamethasone Injectable Solution [Arthrisinal]	Drug	RxNorm Extension	Branded Drug Form	S	OMOP2280265
36056979	hydrocortisone 100 MG Injectable Solution Box of 10 by Panpharma	Drug	RxNorm Extension	Marketed Product	S	OMOP4982450
41355344	5 ML Methylprednisolone 50 MG/ML Injectable Solution [Urbason] Box of 5 by Sanofi	Drug	RxNorm Extension	Marketed Product	S	OMOP2553306
41393390	50 ML Betamethasone 0.02 MG/ML Injectable Solution [Soderm] Box of 1 by DermaPharm	Drug	RxNorm Extension	Marketed Product	S	OMOP2591352
40934750	prednisolone 10 MG/ML Injectable Solution [Na Amp] Box of 12	Drug	RxNorm Extension	Branded Drug Box	S	OMOP2132712
40717893	1 ML Betamethasone 4 MG/ML Injectable Solution by RPH	Drug	RxNorm Extension	Marketed Product	S	OMOP4739086
43769846	1 ML Dexamethasone 4 MG/ML Injectable Solution [Dexamethason Abz] Box of 30 by AbZ-Pharma	Drug	RxNorm Extension	Marketed Product	S	OMOP727864
35886832	dexamethasone 4 MG Oral Tablet [Decadron] by CST	Drug	RxNorm Extension	Marketed Product	S	OMOP5034258
21168410	prednisolone 2.5 MG Oral Tablet Box of 30	Drug	RxNorm Extension	Clinical Drug Box	S	OMOP392143
41224147	Betamethasone 3 MG/ML Injectable Solution [Celestan] Box of 5	Drug	RxNorm Extension	Branded Drug Box	S	OMOP2422109
41095741	Fluocortolone 5 MG Oral Tablet [Ultralanum Plain] Box of 1000	Drug	RxNorm Extension	Branded Drug Box	S	OMOP2293703
36063366	prednisolone 25 MG Oral Tablet by Accord	Drug	RxNorm Extension	Marketed Product	S	OMOP4989466
43582421	Dexamethasone 2 MG Oral Tablet [Fortecortin] by Merck	Drug	RxNorm Extension	Marketed Product	S	OMOP879011
41105500	Dexamethasone 4 MG Injectable Solution [Dexamethason Abz] Box of 5 by Hameln	Drug	RxNorm Extension	Marketed Product	S	OMOP2303462
43736120	10 ML Methylprednisolone 133 MG/ML Injectable Solution [Methylprednisolon Acis] Box of 5 by Acis	Drug	RxNorm Extension	Marketed Product	S	OMOP782352
43644024	1 ML Triamcinolone 10 MG/ML Oral Suspension	Drug	RxNorm Extension	Quant Clinical Drug	S	OMOP725648
41332169	1 ML prednisolone 50 MG/ML Injectable Solution Box of 200	Drug	RxNorm Extension	Quant Clinical Box	S	OMOP2530131
41330432	1 ML Methylprednisolone 50 MG/ML Injectable Solution [Urbason] Box of 50	Drug	RxNorm Extension	Quant Branded Box	S	OMOP2528394
36036035	prednisolone 50 MG Injectable Solution Box of 3	Drug	RxNorm Extension	Clinical Drug Box	S	OMOP5046042
41309141	Prednisone 5 MG Oral Tablet [Predni] Box of 100	Drug	RxNorm Extension	Branded Drug Box	S	OMOP2507103
41353317	5 ML Triamcinolone 54.4 MG/ML Injectable Solution Box of 120	Drug	RxNorm Extension	Quant Clinical Box	S	OMOP2551279
41191096	Dexamethasone 8 MG/ML Injectable Solution [Fortecortin] Box of 25	Drug	RxNorm Extension	Branded Drug Box	S	OMOP2389058
41330819	1 ML prednisolone 20 MG/ML Injectable Solution Box of 100	Drug	RxNorm Extension	Quant Clinical Box	S	OMOP2528781
44128590	Dexamethasone 0.75 MG Oral Tablet by Pharmascience	Drug	RxNorm Extension	Marketed Product	S	OMOP1123221
40852487	prednisolone 5 MG Oral Tablet [Decaprednil] Box of 20 by Galen	Drug	RxNorm Extension	Marketed Product	S	OMOP2050449
40997235	prednisolone 10 MG Oral Tablet [Predni Blue] Box of 50	Drug	RxNorm Extension	Branded Drug Box	S	OMOP2195197
42922456	1 ML Dexamethasone 4 MG/ML Injectable Solution [LIMETHASON]	Drug	RxNorm Extension	Quant Branded Drug	S	OMOP4649268
41344534	2 ML prednisolone 50 MG/ML Injectable Solution [Prednisolut] Box of 1 by Mibe	Drug	RxNorm Extension	Marketed Product	S	OMOP2542496
2057363	methylprednisolone Injection [MEPREN]	Drug	RxNorm Extension	Branded Drug Form	S	OMOP4958231
36074597	prednisolone 1 MG Oral Tablet Box of 28 by Accord	Drug	RxNorm Extension	Marketed Product	S	OMOP4989487
43269590	1 ML Dexamethasone 4 MG/ML Injection [Dexmethsone] Box of 5	Drug	RxNorm Extension	Quant Branded Box	S	OMOP560245
41354459	5 ML Methylprednisolone 50 MG/ML Injectable Solution Box of 1	Drug	RxNorm Extension	Quant Clinical Box	S	OMOP2552421
43809572	50 ML Betamethasone 0.6 MG/ML Oral Solution [Diprosone] by Merck	Drug	RxNorm Extension	Marketed Product	S	OMOP814279
41330128	1 ML Dexamethasone 5 MG/ML Injectable Solution [Dexa Effekton] Box of 3 by Pfizer	Drug	RxNorm Extension	Marketed Product	S	OMOP2528090
42934750	Methylprednisolone 4 MG Oral Tablet [NISOLON-M]	Drug	RxNorm Extension	Branded Drug	S	OMOP4661474
41337773	1 ML Paramethasone 20 MG/ML Injectable Solution [Monocortin] Box of 25	Drug	RxNorm Extension	Quant Branded Box	S	OMOP2535735
35865017	dexamethasone 4 MG/ML Injectable Solution [Duolisheng]	Drug	RxNorm Extension	Branded Drug	S	OMOP5021476
35757913	Triamcinolone Injectable Solution [Adcortyl]	Drug	RxNorm Extension	Branded Drug Form	S	OMOP2759374
41028250	prednisolone 25 MG/ML Injectable Solution [Prednigalen] Box of 5	Drug	RxNorm Extension	Branded Drug Box	S	OMOP2226212
41153766	prednisolone 10 MG Oral Tablet [Prednisolon Stada] Box of 20	Drug	RxNorm Extension	Branded Drug Box	S	OMOP2351728
2012273	methylprednisolone Oral Tablet [PD-ONE]	Drug	RxNorm Extension	Branded Drug Form	S	OMOP4958254
40999356	Methylprednisolone 62.5 MG/ML Injectable Solution [Urbason] Box of 10	Drug	RxNorm Extension	Branded Drug Box	S	OMOP2197318
40878702	Dexamethasone 1.2 MG/ML Injectable Solution [Afpred]	Drug	RxNorm Extension	Branded Drug	S	OMOP2076664
40926038	Dexamethasone Oral Tablet [Dexamethason Abz]	Drug	RxNorm Extension	Branded Drug Form	S	OMOP2124000
41408616	0.5 ML Triamcinolone 40 MG/ML Injectable Solution [Triam] Box of 30	Drug	RxNorm Extension	Quant Branded Box	S	OMOP2606578
40839464	Triamcinolone 40 MG/ML Injectable Solution [Berlicort] Box of 500	Drug	RxNorm Extension	Branded Drug Box	S	OMOP2037426
21125997	1 ML prednisolone 2 MG/ML Oral Solution	Drug	RxNorm Extension	Quant Clinical Drug	S	OMOP289432
41331871	1 ML Dexamethasone 5 MG/ML Injectable Solution [Fortecortin] Box of 50	Drug	RxNorm Extension	Quant Branded Box	S	OMOP2529833
43518043	2 ML Dexamethasone 4 MG/ML Injectable Solution [Dexmethsone] Box of 5	Drug	RxNorm Extension	Quant Branded Box	S	OMOP2805158
41354092	5 ML Methylprednisolone 50 MG/ML Injectable Solution [Urbason] Box of 1	Drug	RxNorm Extension	Quant Branded Box	S	OMOP2552054
21045808	Hydrocortisone 10 MG Oral Tablet Box of 30 by Phoenix Labs	Drug	RxNorm Extension	Marketed Product	S	OMOP254881
41328816	1 ML Triamcinolone 40 MG/ML Injectable Solution Box of 100	Drug	RxNorm Extension	Quant Clinical Box	S	OMOP2526778
41425057	100 ML prednisolone 0.02 MG/ML Injectable Solution	Drug	RxNorm Extension	Quant Clinical Drug	S	OMOP2623019
41358330	5 ML Triamcinolone 54.4 MG/ML Injectable Solution [Volon A] Box of 1	Drug	RxNorm Extension	Quant Branded Box	S	OMOP2556292
41146309	Triamcinolone 25 MG/ML Injectable Solution Box of 60	Drug	RxNorm Extension	Clinical Drug Box	S	OMOP2344271
41008342	prednisolone 1 MG Oral Tablet Box of 20 by Mibe	Drug	RxNorm Extension	Marketed Product	S	OMOP2206304
40725276	Methylprednisolone 500 MG Injectable Solution [Solu-Medrone] Box of 1	Drug	RxNorm Extension	Branded Drug Box	S	OMOP4732012
35758906	Methylprednisolone 4 MG Extended Release Oral Tablet [Medrone]	Drug	RxNorm Extension	Branded Drug	S	OMOP2760367
40917174	Fluocortolone 20 MG Oral Tablet [Ultralan M] Box of 50 by Emra-Med	Drug	RxNorm Extension	Marketed Product	S	OMOP2115136
21077149	1 ML Cortisone 0.5 MG/ML Oral Solution	Drug	RxNorm Extension	Quant Clinical Drug	S	OMOP289187
41120303	Triamcinolone 40 MG/ML Injectable Solution [Berlicort] Box of 1	Drug	RxNorm Extension	Branded Drug Box	S	OMOP2318265
41334224	1 ML prednisolone 25 MG/ML Injectable Solution Box of 50	Drug	RxNorm Extension	Quant Clinical Box	S	OMOP2532186
41151887	Triamcinolone 10 MG/ML Injectable Solution [Volon A] Box of 400	Drug	RxNorm Extension	Branded Drug Box	S	OMOP2349849
36054463	1 ML dexamethasone 3.2 MG/ML Injectable Solution by Panpharma	Drug	RxNorm Extension	Marketed Product	S	OMOP4979712
41341653	2 ML prednisolone 125 MG/ML Injectable Solution [Solu Decortin H] Box of 4	Drug	RxNorm Extension	Quant Branded Box	S	OMOP2539615
41329222	1 ML Dexamethasone 2 MG/ML Injectable Solution [Auxiloson] Box of 3	Drug	RxNorm Extension	Quant Branded Box	S	OMOP2527184
35884672	dexamethasone 0.4 MG/ML Oral Solution by Medihealth	Drug	RxNorm Extension	Marketed Product	S	OMOP5034265
40884958	Methylprednisolone 4 MG Oral Tablet [Methylprednisolon Al] Box of 10 by Aliud	Drug	RxNorm Extension	Marketed Product	S	OMOP2082920
36037487	10 ML methylprednisolone 100 MG/ML Injectable Solution [Methylprednisolut]	Drug	RxNorm Extension	Quant Branded Drug	S	OMOP5047485
44175033	Hydrocortisone 20 MG Oral Tablet [Plenadren] Box of 100 by Orifarm Leverkus	Drug	RxNorm Extension	Marketed Product	S	OMOP3051756
43201189	prednisolone 20 MG Disintegrating Oral Tablet [PREDNISOLONE ZENTIVA]	Drug	RxNorm Extension	Branded Drug	S	OMOP449855
19034205	prednisone 10 MG Oral Tablet [Sterapred DS]	Drug	RxNorm	Branded Drug	S	206990
43146019	prednisolone 20 MG Disintegrating Oral Tablet [PREDNISOLONE RANBAXY]	Drug	RxNorm Extension	Branded Drug	S	OMOP449842
41292458	Dexamethasone 8 MG Oral Tablet Box of 100 by Mibe	Drug	RxNorm Extension	Marketed Product	S	OMOP2490420
41279988	Methylprednisolone 32 MG Oral Tablet [Methylprednisolon Al] Box of 50	Drug	RxNorm Extension	Branded Drug Box	S	OMOP2477950
41335093	1 ML prednisolone 10 MG/ML Injectable Solution [Scherisolon] Box of 20	Drug	RxNorm Extension	Quant Branded Box	S	OMOP2533055
21158588	Methylprednisolone Oral Suspension	Drug	RxNorm Extension	Clinical Drug Form	S	OMOP387765
41084486	Oxyphenbutazone 100 MG / prednisolone 2.5 MG Oral Capsule Box of 1000	Drug	RxNorm Extension	Clinical Drug Box	S	OMOP2282448
41336206	1 ML Triamcinolone 10 MG/ML Injectable Solution Box of 500	Drug	RxNorm Extension	Quant Clinical Box	S	OMOP2534168
40884943	Methylprednisolone 16 MG Oral Tablet [Urbason] Box of 100 by Opti	Drug	RxNorm Extension	Marketed Product	S	OMOP2082905
42934742	Methylprednisolone 4 MG Oral Tablet [SOMERON]	Drug	RxNorm Extension	Branded Drug	S	OMOP4661466
41385717	30 ML Dexamethasone 0.5 MG/ML Oral Solution [Infectodexakrupp] Box of 1	Drug	RxNorm Extension	Quant Branded Box	S	OMOP2583679
43698958	2 ML prednisolone 25 MG/ML Injectable Solution [Prednisolut] Box of 2	Drug	RxNorm Extension	Quant Branded Box	S	OMOP751374
44116094	Betamethasone 0.5 MG Oral Tablet [Betnesol] by Glaxosmithkline	Drug	RxNorm Extension	Marketed Product	S	OMOP1110725
40872505	prednisolone 100 MG/ML Injectable Solution [Solu Decortin H] Box of 100	Drug	RxNorm Extension	Branded Drug Box	S	OMOP2070467
41385610	30 ML Betamethasone 0.0333 MG/ML Injectable Solution	Drug	RxNorm Extension	Quant Clinical Drug	S	OMOP2583572
21148659	prednisolone 5 MG Oral Tablet by Boston	Drug	RxNorm Extension	Marketed Product	S	OMOP390251
41357145	5 ML Hydrocortisone 25 MG/ML Injectable Solution Box of 10	Drug	RxNorm Extension	Quant Clinical Box	S	OMOP2555107
41320467	Prednisone 5 MG Extended Release Oral Tablet [Lodotra] Box of 100 by Mundipharma	Drug	RxNorm Extension	Marketed Product	S	OMOP2518429
40968028	Methylprednisolone 16 MG Oral Tablet [Methylprednisolon Al] Box of 50	Drug	RxNorm Extension	Branded Drug Box	S	OMOP2165990
1507707	cortisone 5 MG Oral Tablet	Drug	RxNorm	Clinical Drug	S	197545
43179230	prednisolone 20 MG Disintegrating Oral Tablet [SOLUPRED] Box of 20	Drug	RxNorm Extension	Branded Drug Box	S	OMOP449860
2057298	methylprednisolone 4 MG Oral Tablet [HUSOLONE]	Drug	RxNorm Extension	Branded Drug	S	OMOP4958159
41335405	1 ML prednisolone 25 MG/ML Injectable Solution [Duraprednisolon] Box of 5 by Mylan	Drug	RxNorm Extension	Marketed Product	S	OMOP2533367
40976971	Prednisone 50 MG Oral Tablet [Cutason] Box of 50 by Mibe	Drug	RxNorm Extension	Marketed Product	S	OMOP2174933
43035001	Methylprednisolone 62.5 MG/ML Injectable Solution [Solumedrol]	Drug	RxNorm Extension	Branded Drug	S	OMOP4850047
40749431	prednisolone 5 MG Oral Tablet Box of 30 by Actavis	Drug	RxNorm Extension	Marketed Product	S	OMOP4707838
43764308	Triamcinolone 4 MG Oral Tablet [Volon]	Drug	RxNorm Extension	Branded Drug	S	OMOP935529
43799306	Dexamethasone Injectable Solution [Dexamethason-Mp Ampullen]	Drug	RxNorm Extension	Branded Drug Form	S	OMOP917481
43708482	prednisolone 10 MG Oral Tablet by Mibe	Drug	RxNorm Extension	Marketed Product	S	OMOP880602
2057308	methylprednisolone 4 MG Oral Tablet [MEPRE]	Drug	RxNorm Extension	Branded Drug	S	OMOP4958171
41237748	Methylprednisolone Extended Release Oral Tablet [Urbason]	Drug	RxNorm Extension	Branded Drug Form	S	OMOP2435710
41336634	1 ML Dexamethasone 5 MG/ML Injectable Solution [Dexa Clinit] Box of 1	Drug	RxNorm Extension	Quant Branded Box	S	OMOP2534596
40026668	cortisone Oral Tablet	Drug	RxNorm	Clinical Drug Form	S	371635
43798362	Dexamethasone 1.5 MG Oral Tablet by Mibe	Drug	RxNorm Extension	Marketed Product	S	OMOP878925
35885560	hydrocortisone 10 MG Oral Tablet by Medihealth	Drug	RxNorm Extension	Marketed Product	S	OMOP5032846
35761830	prednisolone 5 MG Delayed Release Oral Tablet by Arrow Generics	Drug	RxNorm Extension	Marketed Product	S	OMOP2763291
41359076	5 ML Dexamethasone 8 MG/ML Injectable Solution [Fortecortin] Box of 100	Drug	RxNorm Extension	Quant Branded Box	S	OMOP2557038
40903543	prednisolone 2.5 MG Oral Tablet [Prednisolon Rotexmedica] Box of 20	Drug	RxNorm Extension	Branded Drug Box	S	OMOP2101505
43637541	Dexamethasone 4 MG/ML Injectable Solution [Dexa Aiwa]	Drug	RxNorm Extension	Branded Drug	S	OMOP917596
43860178	1 ML Dexamethasone 4 MG/ML Injectable Solution [Dexamethason-Mp Ampullen] Box of 10 by Medphano	Drug	RxNorm Extension	Marketed Product	S	OMOP727898
36063779	dexamethasone 4 MG Oral Tablet Box of 100 by CST	Drug	RxNorm Extension	Marketed Product	S	OMOP4989916
36418763	2 ML Hydrocortisone 50 MG/ML Injectable Solution Box of 1	Drug	RxNorm Extension	Quant Clinical Box	S	OMOP4761067
40018864	betamethasone Extended Release Oral Tablet	Drug	RxNorm	Clinical Drug Form	S	371054
41249181	Methylprednisolone 16 MG Oral Tablet [Predni M] Box of 30	Drug	RxNorm Extension	Branded Drug Box	S	OMOP2447143
41020689	Triamcinolone 40 MG/ML Injectable Solution Box of 500	Drug	RxNorm Extension	Clinical Drug Box	S	OMOP2218651
41328414	1 ML prednisolone 50 MG/ML Injectable Solution [Duraprednisol] Box of 10	Drug	RxNorm Extension	Quant Branded Box	S	OMOP2526376
41305669	Betamethasone 6.9 MG/ML Injectable Solution	Drug	RxNorm Extension	Clinical Drug	S	OMOP2503631
1592257	deflazacort 22.75 MG/ML Oral Suspension	Drug	RxNorm	Clinical Drug	S	1870964
21050464	prednisolone 5 MG Disintegrating Oral Tablet by AMCo	Drug	RxNorm Extension	Marketed Product	S	OMOP390098
42942760	Betamethasone 4 MG/ML Injectable Solution [DONGKWANG BETASONE]	Drug	RxNorm Extension	Branded Drug	S	OMOP4669396
2910251	betamethasone 5.67 MG/ML Injection [Celestone] Box of 5	Drug	RxNorm Extension	Branded Drug Box	S	OMOP5127006
41335502	1 ML Dexamethasone 2.5 MG/ML Injectable Solution [Lipotalon] Box of 5 by Recordati	Drug	RxNorm Extension	Marketed Product	S	OMOP2533464
790238	1 ML triamcinolone acetonide 80 MG/ML Injection	Drug	RxNorm	Quant Clinical Drug	S	2168095
41089074	Triamcinolone 40 MG/ML Injectable Solution [Triamhexal] Box of 500	Drug	RxNorm Extension	Branded Drug Box	S	OMOP2287036
41334982	1 ML Dexamethasone 2 MG/ML Injectable Solution Box of 3	Drug	RxNorm Extension	Quant Clinical Box	S	OMOP2532944
40995312	Triamcinolone 40 MG/ML Injectable Solution [Triamhexal] Box of 100	Drug	RxNorm Extension	Branded Drug Box	S	OMOP2193274
40749447	prednisolone 5 MG Oral Tablet by Strides Shasun	Drug	RxNorm Extension	Marketed Product	S	OMOP4707822
41120308	Triamcinolone 54.4 MG/ML Injectable Solution [Volon A] Box of 60	Drug	RxNorm Extension	Branded Drug Box	S	OMOP2318270
43698960	2 ML prednisolone 5 MG/ML Injectable Solution [Prednisolut] Box of 2	Drug	RxNorm Extension	Quant Branded Box	S	OMOP751393
41327668	1 ML Betamethasone 9.06 MG/ML Injectable Solution Box of 25	Drug	RxNorm Extension	Quant Clinical Box	S	OMOP2525630
41337741	1 ML prednisolone 10 MG/ML Injectable Solution [Duraprednisol] Box of 500	Drug	RxNorm Extension	Quant Branded Box	S	OMOP2535703
40749444	prednisolone 5 MG Oral Tablet by Genesis	Drug	RxNorm Extension	Marketed Product	S	OMOP4707825
21039354	50 ML Dexamethasone 2 MG/ML Oral Solution by A A H	Drug	RxNorm Extension	Marketed Product	S	OMOP318012
41099197	Betamethasone 0.0128 MG/ML Injectable Solution [Diprosone] Box of 1	Drug	RxNorm Extension	Branded Drug Box	S	OMOP2297159
36054453	1 ML dexamethasone 3.2 MG/ML Injectable Solution Box of 10 by A A H	Drug	RxNorm Extension	Marketed Product	S	OMOP4979702
2024767	500 ML prednisolone 1 MG/ML Oral Suspension [PRERON] by Guju	Drug	RxNorm Extension	Marketed Product	S	OMOP4923349
43824108	1 ML Triamcinolone 20 MG/ML Oral Suspension [Lederlon] Box of 5 by Riemser	Drug	RxNorm Extension	Marketed Product	S	OMOP732551
40841316	prednisolone 50 MG Oral Tablet [Predni H]	Drug	RxNorm Extension	Branded Drug	S	OMOP2039278
2057241	methylprednisolone 500 MG Injection [METHISONE] by Myungin	Drug	RxNorm Extension	Marketed Product	S	OMOP4958101
40878947	Cortisone 25 MG Oral Tablet [Cortison Ciba] Box of 100	Drug	RxNorm Extension	Branded Drug Box	S	OMOP2076909
41010826	Fluocortolone 5 MG Oral Tablet [Ultralanum Plain] Box of 100 by Chiesi	Drug	RxNorm Extension	Marketed Product	S	OMOP2208788
36812775	Hydrocortisone 20 MG Oral Tablet Box of 30 by Resolution Chemicals	Drug	RxNorm Extension	Marketed Product	S	OMOP4826808
41055986	Betamethasone 0.5 MG Oral Tablet Box of 50	Drug	RxNorm Extension	Clinical Drug Box	S	OMOP2253948
44073109	Methylprednisolone 40 MG Injectable Solution [Solu-Medrol]	Drug	RxNorm Extension	Branded Drug	S	OMOP1067740
43775418	100 ML Betamethasone 1.2 MG/ML Oral Solution [Betagalen]	Drug	RxNorm Extension	Quant Branded Drug	S	OMOP834435
41343072	2 ML prednisolone 13.1 MG/ML Injectable Solution Box of 1	Drug	RxNorm Extension	Quant Clinical Box	S	OMOP2541034
41413040	1.5 ML Triamcinolone 40 MG/ML Injectable Solution [Triam Mp]	Drug	RxNorm Extension	Quant Branded Drug	S	OMOP2611002
40235163	dexamethasone 3 MG/ML Injectable Solution [Dexium]	Drug	RxNorm	Branded Drug	S	1087919
35780845	5 ML Dexamethasone 20 MG/ML Injectable Solution by Hospira	Drug	RxNorm Extension	Marketed Product	S	OMOP2782306
35787494	100 ML Betamethasone 1 MG/ML Injectable Solution [Betacap] by Dermal	Drug	RxNorm Extension	Marketed Product	S	OMOP2788955
43751888	1 ML Dexamethasone 4 MG/ML Injection [Lipotalon] Box of 3	Drug	RxNorm Extension	Quant Branded Box	S	OMOP729040
41005427	Betamethasone 0.0122 MG/ML Injectable Solution [Betagalen] Box of 1	Drug	RxNorm Extension	Branded Drug Box	S	OMOP2203389
41216101	prednisolone 20 MG/ML Injectable Solution [Decortin] Box of 3	Drug	RxNorm Extension	Branded Drug Box	S	OMOP2414063
41146312	Triamcinolone 40 MG/ML Injectable Solution Box of 12	Drug	RxNorm Extension	Clinical Drug Box	S	OMOP2344274
41331200	1 ML Dexamethasone 8 MG/ML Injectable Solution [Fortecortin]	Drug	RxNorm Extension	Quant Branded Drug	S	OMOP2529162
41418275	100 ML Hydrocortisone 0.1 MG/ML Injectable Solution Box of 1	Drug	RxNorm Extension	Quant Clinical Box	S	OMOP2616237
41357775	5 ML Betamethasone 4 MG/ML Injectable Solution Box of 1	Drug	RxNorm Extension	Quant Clinical Box	S	OMOP2555737
43764024	Methylprednisolone 8 MG Oral Tablet [M Prednihexal] by Hexal	Drug	RxNorm Extension	Marketed Product	S	OMOP930951
40711224	150 ML Dexamethasone 0.4 MG/ML Oral Solution by Sigma	Drug	RxNorm Extension	Marketed Product	S	OMOP4745969
36053952	150 ML dexamethasone 0.4 MG/ML Oral Solution by Wockhardt	Drug	RxNorm Extension	Marketed Product	S	OMOP4979156
41361060	8 ML Hydrocortisone 168 MG/ML Injectable Solution	Drug	RxNorm Extension	Quant Clinical Drug	S	OMOP2559022
43585302	Betamethasone 0.6 MG/ML Oral Solution [Diprosone] Box of 10	Drug	RxNorm Extension	Branded Drug Box	S	OMOP951616
42717862	prednisolone 6.39 MG/ML Injectable Solution Box of 3	Drug	RxNorm Extension	Clinical Drug Box	S	OMOP2742520
40865636	Prednisone 5 MG Oral Tablet Box of 75	Drug	RxNorm Extension	Clinical Drug Box	S	OMOP2063598
1518293	dexamethasone 6 MG Oral Tablet	Drug	RxNorm	Clinical Drug	S	197583
43842032	1 ML Dexamethasone 4 MG/ML Injection [Lipotalon] Box of 3 by Recordati	Drug	RxNorm Extension	Marketed Product	S	OMOP729041
43296712	2 ML Betamethasone 3.45 MG/ML Injection Box of 5	Drug	RxNorm Extension	Quant Clinical Box	S	OMOP560201
41070701	Prednisone 20 MG Oral Tablet [Decortin] Box of 30 by Mylan	Drug	RxNorm Extension	Marketed Product	S	OMOP2268663
41052531	prednisolone 5 MG Oral Tablet Box of 1200	Drug	RxNorm Extension	Clinical Drug Box	S	OMOP2250493
40934725	prednisolone 50 MG Oral Tablet [Prednisolon Al] Box of 10	Drug	RxNorm Extension	Branded Drug Box	S	OMOP2132687
44070224	Dexamethasone Injectable Solution [Dexamethasone-Omega]	Drug	RxNorm Extension	Branded Drug Form	S	OMOP1064855
41330378	1 ML prednisolone 10 MG/ML Injectable Solution [Duraprednisol] Box of 200	Drug	RxNorm Extension	Quant Branded Box	S	OMOP2528340
43258769	2 ML Dexamethasone 4 MG/ML Injection [Dexmethsone]	Drug	RxNorm Extension	Quant Branded Drug	S	OMOP561137
40965888	prednisolone 20 MG Oral Tablet [Prednihexal] Box of 100	Drug	RxNorm Extension	Branded Drug Box	S	OMOP2163850
41340140	2 ML prednisolone 168 MG/ML Injectable Solution [Solu Decortin H]	Drug	RxNorm Extension	Quant Branded Drug	S	OMOP2538102
41334342	1 ML Betamethasone 3 MG/ML Injectable Solution Box of 25	Drug	RxNorm Extension	Quant Clinical Box	S	OMOP2532304
41333082	1 ML prednisolone 10 MG/ML Injectable Solution [Duraprednisolon] Box of 10	Drug	RxNorm Extension	Quant Branded Box	S	OMOP2531044
41228475	Methylprednisolone 16 MG Oral Tablet [Metycortin] Box of 10 by Mibe	Drug	RxNorm Extension	Marketed Product	S	OMOP2426437
41030400	Methylprednisolone 133 MG/ML Injectable Solution [Methylprednisolut] Box of 1	Drug	RxNorm Extension	Branded Drug Box	S	OMOP2228362
43168160	prednisolone Disintegrating Oral Tablet [SOLUPRED]	Drug	RxNorm Extension	Branded Drug Form	S	OMOP449772
43144267	Betamethasone 2 MG Disintegrating Oral Tablet [BETAMETHASONE ARROW] Box of 20	Drug	RxNorm Extension	Branded Drug Box	S	OMOP472628
43698950	2 ML Dexamethasone 4 MG/ML Injectable Solution [Dexamethason Abz] Box of 3	Drug	RxNorm Extension	Quant Branded Box	S	OMOP751270
42718645	Triamcinolone 54.5 MG/ML Injectable Solution [Volon A] Box of 120	Drug	RxNorm Extension	Branded Drug Box	S	OMOP2727635
43690616	prednisolone 50 MG Oral Tablet [Prednisolon Acis]	Drug	RxNorm Extension	Branded Drug	S	OMOP880868
21079932	Betamethasone 0.5 MG Disintegrating Oral Tablet [Betnesol] Box of 100 by Focus	Drug	RxNorm Extension	Marketed Product	S	OMOP384567
40824867	Dexamethasone 1.5 MG Oral Tablet Box of 100	Drug	RxNorm Extension	Clinical Drug Box	S	OMOP2022829
41358915	5 ML prednisolone 67 MG/ML Injectable Solution [Prednisolut]	Drug	RxNorm Extension	Quant Branded Drug	S	OMOP2556877
1972874	1 ML triamcinolone 40 MG/ML Injectable Solution [Volon A]	Drug	RxNorm Extension	Quant Branded Drug	S	OMOP5165437
43769853	1 ML Dexamethasone 5 MG/ML Injectable Solution [Dexabene]	Drug	RxNorm Extension	Quant Branded Drug	S	OMOP727954
41293442	Betamethasone 0.5 MG Oral Tablet [Celestone] Box of 50 by Aca Mueller	Drug	RxNorm Extension	Marketed Product	S	OMOP2491404
40932775	Triamcinolone 1 MG Oral Tablet [Volon] Box of 100	Drug	RxNorm Extension	Branded Drug Box	S	OMOP2130737
41337087	1 ML prednisolone 25 MG/ML Injectable Solution [Prednigalen] Box of 5	Drug	RxNorm Extension	Quant Branded Box	S	OMOP2535049
41337050	1 ML Triamcinolone 10 MG/ML Injectable Solution [Triamhexal] Box of 500	Drug	RxNorm Extension	Quant Branded Box	S	OMOP2535012
36278782	4 ML Hydrocortisone 125 MG/ML Injection [Solu-Cortef]	Drug	RxNorm Extension	Quant Branded Drug	S	OMOP3129657
41332403	1 ML prednisolone 20 MG/ML Injectable Solution [Deltacortril] Box of 50	Drug	RxNorm Extension	Quant Branded Box	S	OMOP2530365
41166070	Methylprednisolone 4 MG Oral Tablet [Urbason] Box of 100 by Docpharm	Drug	RxNorm Extension	Marketed Product	S	OMOP2364032
41008336	Prednisone 5 MG Oral Tablet [Decortin] Box of 100 by Mylan	Drug	RxNorm Extension	Marketed Product	S	OMOP2206298
43273659	prednisolone Oral Solution [Redipred]	Drug	RxNorm Extension	Branded Drug Form	S	OMOP546030
44184563	Methylprednisolone 4 MG Extended Release Oral Tablet [Urbason] Box of 200	Drug	RxNorm Extension	Branded Drug Box	S	OMOP3061286
21070280	Prednisone 1 MG Extended Release Oral Tablet [Lodotra] Box of 30 by Napp	Drug	RxNorm Extension	Marketed Product	S	OMOP393666
41338627	2 ML Dexamethasone 24 MG/ML Injectable Solution [Decadron]	Drug	RxNorm Extension	Quant Branded Drug	S	OMOP2536589
41008355	prednisolone 5 MG Oral Tablet Box of 50 by Galen	Drug	RxNorm Extension	Marketed Product	S	OMOP2206317
41337374	1 ML prednisolone 10 MG/ML Injectable Solution [Prednigalen] Box of 3 by Galen	Drug	RxNorm Extension	Marketed Product	S	OMOP2535336
41359988	5 ML prednisolone 20 MG/ML Injectable Solution [Prednisolut] Box of 6	Drug	RxNorm Extension	Quant Branded Box	S	OMOP2557950
40738831	Dexamethasone 0.4 MG/ML Oral Solution by TEVA	Drug	RxNorm Extension	Marketed Product	S	OMOP4718849
41328667	1 ML Triamcinolone 40 MG/ML Injectable Solution [Delphimix] Box of 1 by Pfizer	Drug	RxNorm Extension	Marketed Product	S	OMOP2526629
41360199	5 ML prednisolone 5 MG/ML Injectable Solution [Prednisolut] Box of 3 by Jenapharm	Drug	RxNorm Extension	Marketed Product	S	OMOP2558161
42948512	Dexamethasone 5 MG/ML Injectable Solution [DEXIROL]	Drug	RxNorm Extension	Branded Drug	S	OMOP4675102
44172485	Methylprednisolone 8 MG Extended Release Oral Tablet Box of 500	Drug	RxNorm Extension	Clinical Drug Box	S	OMOP3049208
41329000	1 ML Triamcinolone 40 MG/ML Injectable Solution [Volon A] Box of 3	Drug	RxNorm Extension	Quant Branded Box	S	OMOP2526962
41340390	2 ML Hydrocortisone 67 MG/ML Injectable Solution Box of 10 by Pfizer	Drug	RxNorm Extension	Marketed Product	S	OMOP2538352
41153741	prednisolone 20 MG Oral Tablet [Decortin] Box of 30	Drug	RxNorm Extension	Branded Drug Box	S	OMOP2351703
41337802	1 ML Methylprednisolone 50 MG/ML Injectable Solution [Metypred] Box of 50	Drug	RxNorm Extension	Quant Branded Box	S	OMOP2535764
43164635	30 ML Betamethasone 0.5 MG/ML Oral Solution [BETAMETHASONE EG] Box of 1	Drug	RxNorm Extension	Quant Branded Box	S	OMOP518874
41103352	Methylprednisolone 40 MG Oral Tablet [Urbason] Box of 10 by Repa	Drug	RxNorm Extension	Marketed Product	S	OMOP2301314
41301626	Triamcinolone 0.0333 MG/ML Injectable Solution Box of 1	Drug	RxNorm Extension	Clinical Drug Box	S	OMOP2499588
35749965	Methylprednisolone 4 MG Extended Release Oral Tablet Box of 30	Drug	RxNorm Extension	Clinical Drug Box	S	OMOP2751426
41003402	Dexamethasone 1.3 MG/ML Injectable Solution [Dexa Brachialin] Box of 50	Drug	RxNorm Extension	Branded Drug Box	S	OMOP2201364
40749452	prednisolone 5 MG Disintegrating Oral Tablet Box of 30 by Actavis	Drug	RxNorm Extension	Marketed Product	S	OMOP4707817
43853169	Prednisone 20 MG Oral Tablet [Prednison Acis] by Acis	Drug	RxNorm Extension	Marketed Product	S	OMOP910468
35142419	Dexamethasone 4 MG Oral Tablet [Lenadex]	Drug	RxNorm Extension	Branded Drug	S	OMOP4799531
41134793	Methylprednisolone 1000 MG Injectable Solution [Metypred] Box of 1 by Galen	Drug	RxNorm Extension	Marketed Product	S	OMOP2332755
40872482	Prednisone 5 MG Oral Tablet [Decortin] Box of 1200	Drug	RxNorm Extension	Branded Drug Box	S	OMOP2070444
41008329	Prednisone 10 MG Extended Release Oral Tablet [Prednilonga Retard] Box of 50 by Dorsch	Drug	RxNorm Extension	Marketed Product	S	OMOP2206291
41242614	Dexamethasone 2 MG/ML Injectable Solution Box of 15	Drug	RxNorm Extension	Clinical Drug Box	S	OMOP2440576
41227234	prednisolone 20 MG Oral Tablet [Decaprednil] Box of 20 by Galen	Drug	RxNorm Extension	Marketed Product	S	OMOP2425196
40896811	prednisolone 5 MG Oral Tablet Box of 200	Drug	RxNorm Extension	Clinical Drug Box	S	OMOP2094773
41334410	1 ML prednisolone 10 MG/ML Injectable Solution [Duraprednisol] Box of 50	Drug	RxNorm Extension	Quant Branded Box	S	OMOP2532372
42727278	Hydrocortisone 67 MG/ML Injectable Solution Box of 1	Drug	RxNorm Extension	Clinical Drug Box	S	OMOP2738930
41343383	2 ML Cortisone 0.00001 MG/ML Injectable Solution [Cortirel]	Drug	RxNorm Extension	Quant Branded Drug	S	OMOP2541345
43709778	Dexamethasone Oral Solution [Dexa Loscon]	Drug	RxNorm Extension	Branded Drug Form	S	OMOP923579
43715519	1 ML Triamcinolone 2 MG/ML Oral Solution [Triamgalen] by Galen	Drug	RxNorm Extension	Marketed Product	S	OMOP725561
43752695	2 ML Dexamethasone 4 MG/ML Injectable Solution [Dexahexal]	Drug	RxNorm Extension	Quant Branded Drug	S	OMOP751281
35776180	1 ML prednisolone 25 MG/ML Injectable Solution [Deltastab] Box of 10 by AMCo	Drug	RxNorm Extension	Marketed Product	S	OMOP2777641
41302308	prednisolone 50 MG Oral Tablet Box of 200	Drug	RxNorm Extension	Clinical Drug Box	S	OMOP2500270
41229380	Hydrocortisone 10 MG Oral Tablet Box of 300 by Teofarma	Drug	RxNorm Extension	Marketed Product	S	OMOP2427342
19010639	dexamethasone 0.4 MG/ML Oral Solution	Drug	RxNorm	Clinical Drug	S	108882
41155871	Methylprednisolone 4 MG Oral Tablet [Methylprednisolon Acis] Box of 50	Drug	RxNorm Extension	Branded Drug Box	S	OMOP2353833
41352925	5 ML Triamcinolone 40 MG/ML Injectable Solution [Volon A] Box of 10	Drug	RxNorm Extension	Quant Branded Box	S	OMOP2550887
40823627	Betamethasone 9.06 MG/ML Injectable Solution Box of 250	Drug	RxNorm Extension	Clinical Drug Box	S	OMOP2021589
41339563	2 ML prednisolone 6.4 MG/ML Injectable Solution [Prednisolut] Box of 12	Drug	RxNorm Extension	Quant Branded Box	S	OMOP2537525
41333569	1 ML Methylprednisolone 50 MG/ML Injectable Solution Box of 50	Drug	RxNorm Extension	Quant Clinical Box	S	OMOP2531531
41388640	30 ML Betamethasone 0.0167 MG/ML Oral Solution [Celestone] Box of 1 by Eurim-Pharm	Drug	RxNorm Extension	Marketed Product	S	OMOP2586602
41336466	1 ML prednisolone 25 MG/ML Injectable Solution [Prednihexal] Box of 500	Drug	RxNorm Extension	Quant Branded Box	S	OMOP2534428
40976998	prednisolone 10 MG Oral Tablet [Prednisolon Stada] Box of 20 by Stada	Drug	RxNorm Extension	Marketed Product	S	OMOP2174960
41336417	1 ML Triamcinolone 5 MG/ML Injectable Solution [Lederlon] Box of 20	Drug	RxNorm Extension	Quant Branded Box	S	OMOP2534379
35851465	betamethasone 5 MG Injectable Solution [Debaosong]	Drug	RxNorm Extension	Branded Drug	S	OMOP5007982
43861059	2 ML Dexamethasone 4 MG/ML Injectable Solution Box of 30	Drug	RxNorm Extension	Quant Clinical Box	S	OMOP751191
43835582	Dexamethasone 8 MG/ML Injectable Solution [Fortecortin] Box of 20	Drug	RxNorm Extension	Branded Drug Box	S	OMOP917532
41333736	1 ML Triamcinolone 25 MG/ML Injectable Solution [Delphicort] Box of 100	Drug	RxNorm Extension	Quant Branded Box	S	OMOP2531698
41344230	2 ML Triamcinolone 54.5 MG/ML Injectable Solution [Volon A] Box of 5	Drug	RxNorm Extension	Quant Branded Box	S	OMOP2542192
40934754	prednisolone 20 MG/ML Injectable Solution [Prednisolut]	Drug	RxNorm Extension	Branded Drug	S	OMOP2132716
41336623	1 ML Dexamethasone 4 MG/ML Injectable Solution [Fortecortin] Box of 15	Drug	RxNorm Extension	Quant Branded Box	S	OMOP2534585
41284140	Dexamethasone 1.5 MG Oral Tablet [Fortecortin] Box of 150	Drug	RxNorm Extension	Branded Drug Box	S	OMOP2482102
35774496	Betamethasone 1 MG/ML Injectable Solution [Betnovate] by Dowelhurst	Drug	RxNorm Extension	Marketed Product	S	OMOP2775957
41097133	Dexamethasone 4.5 MG/ML / prednisolone 8 MG/ML Injectable Solution [Dexa Phlogont] Box of 30	Drug	RxNorm Extension	Branded Drug Box	S	OMOP2295095
21158591	Methylprednisolone 1000 MG Injection Box of 1 by A A H	Drug	RxNorm Extension	Marketed Product	S	OMOP388661
41451318	15.6 ML Methylprednisolone 62.5 MG/ML Injectable Solution Box of 10	Drug	RxNorm Extension	Quant Clinical Box	S	OMOP2649280
43284461	prednisolone Oral Tablet [Predsolone]	Drug	RxNorm Extension	Branded Drug Form	S	OMOP546035
43284468	Prednisone 5 MG Oral Tablet [Sone] Box of 60	Drug	RxNorm Extension	Branded Drug Box	S	OMOP546084
40010224	astemizole / dexamethasone Oral Tablet	Drug	RxNorm	Clinical Drug Form	S	371730
41332680	1 ML prednisolone 10 MG/ML Injectable Solution [Predni] Box of 10 by Sanofi	Drug	RxNorm Extension	Marketed Product	S	OMOP2530642
41214272	Triamcinolone 40 MG/ML Injectable Solution [Triam] Box of 1	Drug	RxNorm Extension	Branded Drug Box	S	OMOP2412234
2057386	methylprednisolone Oral Tablet [SOMERONE]	Drug	RxNorm Extension	Branded Drug Form	S	OMOP4958256
44164808	rimexolone 40 MG Injectable Solution Box of 50	Drug	RxNorm Extension	Clinical Drug Box	S	OMOP3041531
41164802	Prednisone 1 MG Extended Release Oral Tablet [Lodotra] Box of 100 by Mylan	Drug	RxNorm Extension	Marketed Product	S	OMOP2362764
40976976	Prednisone 20 MG Oral Tablet [Cutason] Box of 100 by Mibe	Drug	RxNorm Extension	Marketed Product	S	OMOP2174938
40941086	Dexamethasone 8 MG/ML Injectable Solution [Fortecortin] Box of 15	Drug	RxNorm Extension	Branded Drug Box	S	OMOP2139048
43266212	Cortisone 5 MG Oral Tablet [Cortate] Box of 50	Drug	RxNorm Extension	Branded Drug Box	S	OMOP529137
43133392	Betamethasone 0.5 MG/ML Oral Solution [CELESTENE]	Drug	RxNorm Extension	Branded Drug	S	OMOP472253
41057537	Triamcinolone 40 MG/ML Injectable Solution [Extracort]	Drug	RxNorm Extension	Branded Drug	S	OMOP2255499
41241652	Hydrocortisone 25 MG/ML Injectable Solution	Drug	RxNorm Extension	Clinical Drug	S	OMOP2439614
41340460	2 ML Methylprednisolone 40 MG/ML Injectable Solution	Drug	RxNorm Extension	Quant Clinical Drug	S	OMOP2538422
43175357	13 ML Dexamethasone 1.38 MG/ML / Guaiacol 75 MG/ML / phenol 453 MG/ML Oral Solution	Drug	RxNorm Extension	Quant Clinical Drug	S	OMOP516701
41334033	1 ML Triamcinolone 40 MG/ML Injectable Solution [Delphicort] Box of 1 by Pfizer	Drug	RxNorm Extension	Marketed Product	S	OMOP2531995
40738332	Dexamethasone 2 MG Oral Tablet [Glensoludex] Box of 50	Drug	RxNorm Extension	Branded Drug Box	S	OMOP4718796
41166065	Methylprednisolone 8 MG Oral Tablet [Urbason] Box of 20 by Gerke	Drug	RxNorm Extension	Marketed Product	S	OMOP2364027
21075353	Hydrocortisone 5 MG Extended Release Oral Tablet Box of 50	Drug	RxNorm Extension	Clinical Drug Box	S	OMOP254781
44112837	Betamethasone 1 MG Extended Release Oral Tablet [Celestone]	Drug	RxNorm Extension	Branded Drug	S	OMOP1107468
41330743	1 ML Dexamethasone 4 MG/ML Injectable Solution [Fortecortin] Box of 60 by Mylan	Drug	RxNorm Extension	Marketed Product	S	OMOP2528705
43664287	10 ML prednisolone 100 MG/ML Injectable Solution Box of 3	Drug	RxNorm Extension	Quant Clinical Box	S	OMOP780318
44043762	Prednisone Oral Tablet [Apo Prednisone]	Drug	RxNorm Extension	Branded Drug Form	S	OMOP1038393
37497612	dexamethasone 20 MG Oral Tablet	Drug	RxNorm	Clinical Drug	S	2261802
19034203	prednisone 10 MG Oral Tablet [Deltasone]	Drug	RxNorm	Branded Drug	S	206988
40975829	Triamcinolone 4 MG Oral Tablet [Berlicort] Box of 20 by Berlin-Chemie	Drug	RxNorm Extension	Marketed Product	S	OMOP2173791
41359803	5 ML prednisolone 100 MG/ML Injectable Solution Box of 1	Drug	RxNorm Extension	Quant Clinical Box	S	OMOP2557765
41333446	1 ML Dexamethasone 4.5 MG/ML / prednisolone 8 MG/ML Injectable Solution [Dexa Phlogont] Box of 3 by Azuchemie	Drug	RxNorm Extension	Marketed Product	S	OMOP2531408
43257281	Prednisone Oral Tablet [Predsone]	Drug	RxNorm Extension	Branded Drug Form	S	OMOP546071
43823907	1 ML Dexamethasone 4 MG/ML Injectable Solution [Axidexa] Box of 10	Drug	RxNorm Extension	Quant Branded Box	S	OMOP727878
40843463	Methylprednisolone 16 MG Oral Tablet [Methylprednisolon Acis] Box of 100	Drug	RxNorm Extension	Branded Drug Box	S	OMOP2041425
21138776	Betamethasone 0.5 MG Disintegrating Oral Tablet Box of 100 by Alliance	Drug	RxNorm Extension	Marketed Product	S	OMOP384512
43709048	Prednisone 2 MG Extended Release Oral Tablet [Lodotra] by Horizon lifecare	Drug	RxNorm Extension	Marketed Product	S	OMOP910511
964311	{49 (dexamethasone 1.5 MG Oral Tablet) } Pack [TaperDex 12 Day Taper]	Drug	RxNorm	Branded Pack	S	1998481
41335777	1 ML prednisolone 25 MG/ML Injectable Solution [Prednisolon Rotexmedica] Box of 100	Drug	RxNorm Extension	Quant Branded Box	S	OMOP2533739
43773535	50 ML Dexamethasone 4 MG/ML Injectable Solution Box of 2	Drug	RxNorm Extension	Quant Clinical Box	S	OMOP811627
43168159	prednisolone Disintegrating Oral Tablet [PREDNISOLONE ZENTIVA]	Drug	RxNorm Extension	Branded Drug Form	S	OMOP449770
40849578	Betamethasone 0.032 MG/ML Injectable Solution [Diprosone]	Drug	RxNorm Extension	Branded Drug	S	OMOP2047540
40738323	Dexamethasone 2 MG Oral Tablet Box of 50 by TEVA	Drug	RxNorm Extension	Marketed Product	S	OMOP4718806
43166408	Betamethasone 2 MG Disintegrating Oral Tablet [BETAMETHASONE EG] Box of 20 by Eurogenerics	Drug	RxNorm Extension	Marketed Product	S	OMOP472699
41222201	Dexamethasone 4 MG/ML Injectable Solution [Lipotalon] Box of 150	Drug	RxNorm Extension	Branded Drug Box	S	OMOP2420163
40972024	Dexamethasone 1.5 MG Oral Tablet [Dexaflam] Box of 50	Drug	RxNorm Extension	Branded Drug Box	S	OMOP2169986
41329763	1 ML prednisolone 50 MG/ML Injectable Solution [Duraprednisolon] Box of 1000	Drug	RxNorm Extension	Quant Branded Box	S	OMOP2527725
41330313	1 ML Betamethasone 6 MG/ML Injectable Solution Box of 5	Drug	RxNorm Extension	Quant Clinical Box	S	OMOP2528275
43647202	30 ML Dexamethasone 0.603 MG/ML Oral Solution	Drug	RxNorm Extension	Quant Clinical Drug	S	OMOP802753
41197415	Methylprednisolone 16 MG Oral Tablet [Urbason] Box of 120 by Sanofi	Drug	RxNorm Extension	Marketed Product	S	OMOP2395377
35778668	2 ML Dexamethasone 3 MG/ML Injectable Solution Box of 5	Drug	RxNorm Extension	Quant Clinical Box	S	OMOP2780129
35777384	1 ML Triamcinolone 20 MG/ML Injectable Solution [Lederspan] Box of 1	Drug	RxNorm Extension	Quant Branded Box	S	OMOP2778845
44178579	Methylprednisolone 40 MG Oral Tablet [Urbason] Box of 10 by Ae-Media	Drug	RxNorm Extension	Marketed Product	S	OMOP3055302
40924977	prednisolone Oral Tablet [Ultracorten]	Drug	RxNorm Extension	Branded Drug Form	S	OMOP2122939
21065353	deflazacort 6 MG Oral Tablet [Calcort] by Sanofi	Drug	RxNorm Extension	Marketed Product	S	OMOP253562
41412657	1.5 ML Triamcinolone 40 MG/ML Injectable Solution [Triam Mp] Box of 100	Drug	RxNorm Extension	Quant Branded Box	S	OMOP2610619
40903500	prednisolone 25 MG/ML Injectable Solution [Ultracorten] Box of 3	Drug	RxNorm Extension	Branded Drug Box	S	OMOP2101462
41271191	prednisolone 1 MG Oral Tablet Box of 50	Drug	RxNorm Extension	Clinical Drug Box	S	OMOP2469153
41444851	7.8 ML Methylprednisolone 62.5 MG/ML Injectable Solution Box of 1	Drug	RxNorm Extension	Quant Clinical Box	S	OMOP2642813
41259302	Methylprednisolone 8 MG Oral Tablet [Metysolon] Box of 20 by DermaPharm	Drug	RxNorm Extension	Marketed Product	S	OMOP2457264
41258021	prednisolone 50 MG Oral Tablet [Prednisolon Merck] Box of 10 by Mylan	Drug	RxNorm Extension	Marketed Product	S	OMOP2455983
19112080	dexamethasone 0.06 MG/ML / terfenadine 6 MG/ML Oral Suspension	Drug	RxNorm	Clinical Drug	S	451974
41091055	prednisolone 25 MG/ML Injectable Solution [Decaprednil] Box of 300	Drug	RxNorm Extension	Branded Drug Box	S	OMOP2289017
40884960	Methylprednisolone 4 MG Oral Tablet [M Prednihexal] Box of 20 by Novartis	Drug	RxNorm Extension	Marketed Product	S	OMOP2082922
41022031	Methylprednisolone 16 MG Oral Tablet Box of 120	Drug	RxNorm Extension	Clinical Drug Box	S	OMOP2219993
40934732	prednisolone 20 MG Oral Tablet [Dermosolon] Box of 10	Drug	RxNorm Extension	Branded Drug Box	S	OMOP2132694
41363501	10 ML Dexamethasone 10 MG/ML Injectable Solution [Fortecortin] Box of 1 by Mylan	Drug	RxNorm Extension	Marketed Product	S	OMOP2561463
21070266	prednisolone 2.5 MG Delayed Release Oral Tablet by DE	Drug	RxNorm Extension	Marketed Product	S	OMOP392238
43031870	Betamethasone 2 MG Disintegrating Oral Tablet Box of 20 by Eurogenerics	Drug	RxNorm Extension	Marketed Product	S	OMOP4846927
41065631	Dexamethasone 4 MG Injectable Solution [Dexamethason Abz] Box of 50	Drug	RxNorm Extension	Branded Drug Box	S	OMOP2263593
41320469	Prednisone 5 MG Oral Tablet Box of 100 by Galen	Drug	RxNorm Extension	Marketed Product	S	OMOP2518431
21030045	150 ML Dexamethasone 0.4 MG/ML Oral Solution [Dexsol]	Drug	RxNorm Extension	Quant Branded Drug	S	OMOP325610
19074185	betamethasone 4 MG/ML Injectable Solution	Drug	RxNorm	Clinical Drug	S	308718
35830464	methylprednisolone 40 MG Injection by Sawai	Drug	RxNorm Extension	Marketed Product	S	OMOP5037689
41351127	4 ML Paramethasone 5 MG/ML Injectable Solution	Drug	RxNorm Extension	Quant Clinical Drug	S	OMOP2549089
41057529	Triamcinolone 5 MG/ML Injectable Solution [Lederlon] Box of 100	Drug	RxNorm Extension	Branded Drug Box	S	OMOP2255491
43582418	Dexamethasone 8 MG Oral Tablet by Galen	Drug	RxNorm Extension	Marketed Product	S	OMOP878744
40837105	cloprednol 5 MG Oral Tablet Box of 50	Drug	RxNorm Extension	Clinical Drug Box	S	OMOP2035067
41371124	10 ML Methylprednisolone 100 MG/ML Injectable Solution Box of 1	Drug	RxNorm Extension	Quant Clinical Box	S	OMOP2569086
42922445	1 ML Dexamethasone 5 MG/ML Injectable Solution [ANADEXA]	Drug	RxNorm Extension	Quant Branded Drug	S	OMOP4649257
41365490	10 ML Dexamethasone 10 MG/ML Injectable Solution [Fortecortin] Box of 100	Drug	RxNorm Extension	Quant Branded Box	S	OMOP2563452
41335325	1 ML Betamethasone 3 MG/ML Injectable Solution [Celestan] Box of 250	Drug	RxNorm Extension	Quant Branded Box	S	OMOP2533287
41338851	2 ML Methylprednisolone 80 MG/ML Injectable Solution Box of 1	Drug	RxNorm Extension	Quant Clinical Box	S	OMOP2536813
41359460	5 ML prednisolone 25 MG/ML Injectable Solution [Prednisolut] Box of 12	Drug	RxNorm Extension	Quant Branded Box	S	OMOP2557422
36895420	5 ML prednisolone 100 MG/ML Injectable Solution	Drug	RxNorm Extension	Quant Clinical Drug	S	OMOP998013
36268747	Hydrocortisone 20 MG Oral Tablet [Hydrocortisone Bepharbel] Box of 20 by Bepharbel	Drug	RxNorm Extension	Marketed Product	S	OMOP3119622
21148649	Methylprednisolone 100 MG Oral Tablet [Medrone] by Mawdsley-Brooks	Drug	RxNorm Extension	Marketed Product	S	OMOP388534
41153747	prednisolone 5 MG Oral Tablet [Deltacortril] Box of 100	Drug	RxNorm Extension	Branded Drug Box	S	OMOP2351709
21158599	prednisolone 5 MG Oral Tablet Box of 28 by Phoenix Labs	Drug	RxNorm Extension	Marketed Product	S	OMOP390413
41003367	Dexamethasone 0.9 MG/ML Injectable Solution [Afpred] Box of 3	Drug	RxNorm Extension	Branded Drug Box	S	OMOP2201329
19106690	betamethasone 2 MG Oral Tablet	Drug	RxNorm	Clinical Drug	S	429329
19034327	prednisone 50 MG Oral Tablet [Deltasone]	Drug	RxNorm	Branded Drug	S	207048
40845201	Hydrocortisone 66.8 MG/ML Injectable Solution [Hydrocortison Rotexmedica] Box of 10	Drug	RxNorm Extension	Branded Drug Box	S	OMOP2043163
41053290	Methylprednisolone 80 MG/ML Injectable Solution Box of 1	Drug	RxNorm Extension	Clinical Drug Box	S	OMOP2251252
41040660	Methylprednisolone 32 MG Oral Tablet Box of 10 by Aliud	Drug	RxNorm Extension	Marketed Product	S	OMOP2238622
40841302	Prednisone 20 MG Oral Tablet [Cutason] Box of 50	Drug	RxNorm Extension	Branded Drug Box	S	OMOP2039264
43211787	Hydrocortisone 10 MG Oral Tablet [HYDROCORTISONE ROUSSEL] Box of 50	Drug	RxNorm Extension	Branded Drug Box	S	OMOP448196
41327434	1 ML Dexamethasone 4 MG/ML Injectable Solution [Dexa Clinit] Box of 5	Drug	RxNorm Extension	Quant Branded Box	S	OMOP2525396
40738353	Dexamethasone 8 MG Oral Tablet [Glensoludex] Box of 50 by Glenmark	Drug	RxNorm Extension	Marketed Product	S	OMOP4718775
42939631	Hydrocortisone 100 MG Injection [CORTISOLU]	Drug	RxNorm Extension	Branded Drug	S	OMOP4666293
21127919	100 ML prednisolone 0.2 MG/ML Oral Solution [Predenema]	Drug	RxNorm Extension	Quant Branded Drug	S	OMOP321072
41331046	1 ML prednisolone 20 MG/ML Injectable Solution [Deltacortril] Box of 10	Drug	RxNorm Extension	Quant Branded Box	S	OMOP2529008
42941643	Triamcinolone 40 MG/ML Injectable Solution [TAMCETON]	Drug	RxNorm Extension	Branded Drug	S	OMOP4668288
41147077	Phenylbutazone 200 MG / Prednisone 2.5 MG Oral Tablet Box of 30	Drug	RxNorm Extension	Clinical Drug Box	S	OMOP2345039
44060939	Dexamethasone 10 MG/ML Injectable Solution [Pms-Dexamethasone]	Drug	RxNorm Extension	Branded Drug	S	OMOP1055570
41136910	Dexamethasone 8 MG Oral Tablet [Dexa Ct] Box of 50 by AbZ-Pharma	Drug	RxNorm Extension	Marketed Product	S	OMOP2334872
41242604	Dexamethasone 0.75 MG Oral Tablet Box of 100	Drug	RxNorm Extension	Clinical Drug Box	S	OMOP2440566
40914648	Prednisone 5 MG Oral Tablet [Predni Inen] Box of 30 by Sanofi	Drug	RxNorm Extension	Marketed Product	S	OMOP2112610
43663061	2 ML prednisolone 13.1 MG/ML Injectable Solution [Prednisolut] Box of 10	Drug	RxNorm Extension	Quant Branded Box	S	OMOP751416
43844162	10 ML Methylprednisolone 133 MG/ML Injectable Solution Box of 10	Drug	RxNorm Extension	Quant Clinical Box	S	OMOP782330
40073459	prednisolone Oral Tablet [Cotolone]	Drug	RxNorm	Branded Drug Form	S	369438
42948542	Dexamethasone 4 MG/ML Injectable Solution [LIMETHASON]	Drug	RxNorm Extension	Branded Drug	S	OMOP4675131
41337701	1 ML Triamcinolone 20 MG/ML Injectable Solution [Lederlon] Box of 100	Drug	RxNorm Extension	Quant Branded Box	S	OMOP2535663
41058985	rimexolone 40 MG Injectable Solution [Rimexel] Box of 3	Drug	RxNorm Extension	Branded Drug Box	S	OMOP2256947
41274530	Betamethasone 0.06 MG/ML Injectable Solution Box of 1	Drug	RxNorm Extension	Clinical Drug Box	S	OMOP2472492
2031879	1 ML prednisolone 3 MG/ML Oral Suspension [PRERON]	Drug	RxNorm Extension	Quant Branded Drug	S	OMOP4930781
40978235	Methylprednisolone 16 MG Oral Tablet [Urbason] Box of 100 by Servopharma	Drug	RxNorm Extension	Marketed Product	S	OMOP2176197
41332886	1 ML Hydrocortisone 25 MG/ML Injectable Solution Box of 15	Drug	RxNorm Extension	Quant Clinical Box	S	OMOP2530848
40947261	Methylprednisolone 4 MG Oral Tablet [Urbason] Box of 100 by Beragena	Drug	RxNorm Extension	Marketed Product	S	OMOP2145223
41328685	1 ML prednisolone 10 MG/ML Injectable Solution [Duraprednisol] Box of 5 by Galen	Drug	RxNorm Extension	Marketed Product	S	OMOP2526647
41218188	Methylprednisolone 4 MG Oral Tablet [Methylprednisolon Acis] Box of 100	Drug	RxNorm Extension	Branded Drug Box	S	OMOP2416150
41181315	Betamethasone 9.06 MG/ML Injectable Solution Box of 3	Drug	RxNorm Extension	Clinical Drug Box	S	OMOP2379277
36031142	2 ML triamcinolone hexacetonide 20 MG/ML Injection	Drug	RxNorm	Quant Clinical Drug	S	2539176
40934751	prednisolone 10 MG/ML Injectable Solution [Duraprednisolon] Box of 1000	Drug	RxNorm Extension	Branded Drug Box	S	OMOP2132713
41178062	Phenylbutazone 200 MG / Prednisone 10 MG Oral Tablet Box of 150	Drug	RxNorm Extension	Clinical Drug Box	S	OMOP2376024
40749449	prednisolone 5 MG Oral Tablet by Sigma	Drug	RxNorm Extension	Marketed Product	S	OMOP4707820
21094849	Hydrocortisone 20 MG Oral Tablet Box of 30 by TEVA	Drug	RxNorm Extension	Marketed Product	S	OMOP254721
41061083	N-(4-Bromobenzyl)-N'-Ethyl-N'-Methyl-N-(2-Pyridyl)Ethylenediamine 15 MG / prednisolone 2 MG Oral Tablet [Adeptolon] Box of 30	Drug	RxNorm Extension	Branded Drug Box	S	OMOP2259045
41023670	Dexamethasone 4 MG Injectable Solution	Drug	RxNorm Extension	Clinical Drug	S	OMOP2221632
41387054	30 ML Betamethasone 1.2 MG/ML Injectable Solution Box of 1	Drug	RxNorm Extension	Quant Clinical Box	S	OMOP2585016
41228478	Methylprednisolone 16 MG Oral Tablet Box of 10 by Mibe	Drug	RxNorm Extension	Marketed Product	S	OMOP2426440
41239685	Triamcinolone 10 MG/ML Injectable Solution Box of 1000	Drug	RxNorm Extension	Clinical Drug Box	S	OMOP2437647
41034491	Dexamethasone 4 MG/ML Injectable Solution [Dexabeta] Box of 3	Drug	RxNorm Extension	Branded Drug Box	S	OMOP2232453
43773636	50 ML Betamethasone 0.6 MG/ML Oral Solution	Drug	RxNorm Extension	Quant Clinical Drug	S	OMOP814275
43608761	2 ML Dexamethasone 4 MG/ML Injectable Solution [Dexa Aiwa] by T & D	Drug	RxNorm Extension	Marketed Product	S	OMOP751241
40930146	Dexamethasone 8 MG/ML Injectable Solution Box of 10	Drug	RxNorm Extension	Clinical Drug Box	S	OMOP2128108
41332871	1 ML Methylprednisolone 50 MG/ML Injectable Solution Box of 10	Drug	RxNorm Extension	Quant Clinical Box	S	OMOP2530833
21021105	prednisolone 1 MG Oral Tablet Box of 100 by Sigma-Tau	Drug	RxNorm Extension	Marketed Product	S	OMOP389557
21099585	prednisolone 5 MG Disintegrating Oral Tablet Box of 30 by Focus	Drug	RxNorm Extension	Marketed Product	S	OMOP390142
42934852	Methylprednisolone Oral Tablet [PREDISOL]	Drug	RxNorm Extension	Branded Drug Form	S	OMOP4661572
40995310	Triamcinolone 40 MG/ML Injectable Solution [Volon A] Box of 2	Drug	RxNorm Extension	Branded Drug Box	S	OMOP2193272
35777564	1 ML Dexamethasone 3 MG/ML Injectable Solution by Alliance	Drug	RxNorm Extension	Marketed Product	S	OMOP2779025
40908296	Flufenamic Acid 75 MG / prednisolone 2 MG Oral Tablet [Delta Surika] Box of 1000	Drug	RxNorm Extension	Branded Drug Box	S	OMOP2106258
2057380	methylprednisolone Oral Tablet [METHYLD]	Drug	RxNorm Extension	Branded Drug Form	S	OMOP4958249
36054449	1 ML dexamethasone 3.8 MG/ML Injectable Solution by Aspen	Drug	RxNorm Extension	Marketed Product	S	OMOP4979698
41331669	1 ML Triamcinolone 10 MG/ML Injectable Solution [Extracort] Box of 1	Drug	RxNorm Extension	Quant Branded Box	S	OMOP2529631
44191523	4 ML Hydrocortisone 168 MG/ML Injectable Solution Box of 10	Drug	RxNorm Extension	Quant Clinical Box	S	OMOP3068246
41008348	prednisolone 20 MG Oral Tablet [Predni H] Box of 100 by Sanofi	Drug	RxNorm Extension	Marketed Product	S	OMOP2206310
43680965	2 ML Dexamethasone 4 MG/ML Injectable Solution [Dexa Aiwa] Box of 10	Drug	RxNorm Extension	Quant Branded Box	S	OMOP751246
41036495	Betamethasone 0.0244 MG/ML Injectable Solution [Celestan]	Drug	RxNorm Extension	Branded Drug	S	OMOP2234457
21032181	Dexamethasone 0.6 MG/ML Oral Suspension	Drug	RxNorm Extension	Clinical Drug	S	OMOP352406
40852490	prednisolone 10 MG Oral Tablet [Prednisolon Merck] Box of 100 by Mylan	Drug	RxNorm Extension	Marketed Product	S	OMOP2050452
41407434	0.5 ML Triamcinolone 40 MG/ML Injectable Solution [Triam Mp] Box of 5	Drug	RxNorm Extension	Quant Branded Box	S	OMOP2605396
40834504	Prednisone 20 MG Oral Tablet Box of 30	Drug	RxNorm Extension	Clinical Drug Box	S	OMOP2032466
42939684	Hydrocortisone Oral Tablet [HYDROCORTISONE JR]	Drug	RxNorm Extension	Branded Drug Form	S	OMOP4666346
1719010	dexamethasone Injection	Drug	RxNorm	Clinical Drug Form	S	1812073
41228471	Methylprednisolone 40 MG Oral Tablet [Urbason] Box of 10 by Kohlpharma	Drug	RxNorm Extension	Marketed Product	S	OMOP2426433
41338013	1 ML prednisolone 20 MG/ML Injectable Solution Box of 5 by Galen	Drug	RxNorm Extension	Marketed Product	S	OMOP2535975
36267115	Dexamethasone Injectable Solution [Aacidexam]	Drug	RxNorm Extension	Branded Drug Form	S	OMOP3117990
40914650	Prednisone 20 MG Oral Tablet [Prednison Hexal] Box of 50 by Novartis	Drug	RxNorm Extension	Marketed Product	S	OMOP2112612
43146037	Prednisone 5 MG Oral Tablet [PREDNISONE MYLAN] Box of 30 by Mylan	Drug	RxNorm Extension	Marketed Product	S	OMOP449967
21109429	Methylprednisolone 125 MG Injection Box of 1	Drug	RxNorm Extension	Clinical Drug Box	S	OMOP388456
41159926	Dexamethasone 8 MG Oral Tablet [Fortecortin] Box of 20	Drug	RxNorm Extension	Branded Drug Box	S	OMOP2357888
41354329	5 ML Methylprednisolone 50 MG/ML Injectable Solution [Urbason] Box of 5 by Eurim-Pharm	Drug	RxNorm Extension	Marketed Product	S	OMOP2552291
41216099	prednisolone 10 MG/ML Injectable Solution [Predni]	Drug	RxNorm Extension	Branded Drug	S	OMOP2414061
21138804	Methylprednisolone 1000 MG Injection [Solu-Medrone] Box of 1 by Pfizer	Drug	RxNorm Extension	Marketed Product	S	OMOP388726
43197229	14 ML Dexamethasone 1 MG/ML / metacresol 250 MG/ML / parachlorophenol 250 MG/ML Oral Solution	Drug	RxNorm Extension	Quant Clinical Drug	S	OMOP516785
36037297	1 ML dexamethasone 4 MG/ML Injectable Solution Box of 10 by Abanta	Drug	RxNorm Extension	Marketed Product	S	OMOP5047290
36055496	2 ML dexamethasone 3.2 MG/ML Injectable Solution Box of 10	Drug	RxNorm Extension	Quant Clinical Box	S	OMOP4980856
41333080	1 ML prednisolone 10 MG/ML Injectable Solution [Predni H] Box of 100	Drug	RxNorm Extension	Quant Branded Box	S	OMOP2531042
43636287	Hydrocortisone Injection [Hydrocortison Hoechst]	Drug	RxNorm Extension	Branded Drug Form	S	OMOP824269
43211979	prednisolone 5 MG Disintegrating Oral Tablet [SOLUPRED] Box of 50 by Sanofi	Drug	RxNorm Extension	Marketed Product	S	OMOP449796
40883720	Prednisone 5 MG Oral Tablet [Lodotra] Box of 30 by Mundipharma	Drug	RxNorm Extension	Marketed Product	S	OMOP2081682
41372337	10 ML Dexamethasone 10 MG/ML Injectable Solution [Dexamethason Acis] Box of 1	Drug	RxNorm Extension	Quant Branded Box	S	OMOP2570299
21099605	prednisolone 2.5 MG Delayed Release Oral Tablet Box of 28 by DE	Drug	RxNorm Extension	Marketed Product	S	OMOP392330
35885741	betamethasone 0.5 MG Oral Tablet Box of 100 by Roma	Drug	RxNorm Extension	Marketed Product	S	OMOP5033037
43685186	100000 MG Dexamethasone 0.0002 MG/MG / Dibucaine 0.005 MG/MG / Isopropyl Alcohol 0.48 MG/MG Oral Solution	Drug	RxNorm Extension	Quant Clinical Drug	S	OMOP830934
40987795	Methylprednisolone Oral Tablet [M Prednihexal]	Drug	RxNorm Extension	Branded Drug Form	S	OMOP2185757
43752787	2 ML Triamcinolone 54.5 MG/ML Injectable Solution Box of 5	Drug	RxNorm Extension	Quant Clinical Box	S	OMOP753189
41335096	1 ML prednisolone 10 MG/ML Injectable Solution [Predni H] Box of 5	Drug	RxNorm Extension	Quant Branded Box	S	OMOP2533058
21168420	Prednisone 1 MG Oral Tablet [Decortin] Box of 50	Drug	RxNorm Extension	Branded Drug Box	S	OMOP393587
36063786	dexamethasone 4 MG Oral Tablet by CST	Drug	RxNorm Extension	Marketed Product	S	OMOP4989923
42922383	1 ML Betamethasone 4 MG/ML Injectable Solution [DONGKWANG BETASONE]	Drug	RxNorm Extension	Quant Branded Drug	S	OMOP4649196
36031143	2 ML triamcinolone hexacetonide 20 MG/ML Injection [Hexatrione]	Drug	RxNorm	Quant Branded Drug	S	2539181
36892902	Triamcinolone 54.4 MG/ML Injectable Solution	Drug	RxNorm Extension	Clinical Drug	S	OMOP996626
41155864	Methylprednisolone 40 MG/ML Injectable Solution [Urbason] Box of 250	Drug	RxNorm Extension	Branded Drug Box	S	OMOP2353826
40725713	Methylprednisolone 40 MG Injectable Solution [Solu-Medrone] by Pfizer	Drug	RxNorm Extension	Marketed Product	S	OMOP4731991
41364747	10 ML Dexamethasone 10 MG/ML Injectable Solution [Fortecortin] Box of 25	Drug	RxNorm Extension	Quant Branded Box	S	OMOP2562709
21119122	Methylprednisolone 100 MG Oral Tablet [Medrone] Box of 20 by Mawdsley-Brooks	Drug	RxNorm Extension	Marketed Product	S	OMOP388586
41335739	1 ML Triamcinolone 20 MG/ML Injectable Solution [Lederlon] Box of 20	Drug	RxNorm Extension	Quant Branded Box	S	OMOP2533701
43769840	1 ML Dexamethasone 4 MG/ML Injectable Solution Box of 12	Drug	RxNorm Extension	Quant Clinical Box	S	OMOP727757
40872502	prednisolone 125 MG/ML Injectable Solution [Ultracorten]	Drug	RxNorm Extension	Branded Drug	S	OMOP2070464
43618484	prednisolone 20 MG Oral Tablet [Prednihexal] by Hexal	Drug	RxNorm Extension	Marketed Product	S	OMOP880848
40872478	Prednisone 5 MG Extended Release Oral Tablet [Prednilonga Retard] Box of 30	Drug	RxNorm Extension	Branded Drug Box	S	OMOP2070440
43836060	Dexamethasone 4 MG/ML Injection Box of 3	Drug	RxNorm Extension	Clinical Drug Box	S	OMOP926128
21099595	prednisolone 5 MG Delayed Release Oral Tablet Box of 500	Drug	RxNorm Extension	Clinical Drug Box	S	OMOP391002
43860393	1 ML Triamcinolone 20 MG/ML Oral Suspension [Lederlon] Box of 3 by Riemser	Drug	RxNorm Extension	Marketed Product	S	OMOP732549
41230589	Dexamethasone 0.5 MG Oral Tablet [Cortidexason] Box of 50 by DermaPharm	Drug	RxNorm Extension	Marketed Product	S	OMOP2428551
40073455	prednisolone Oral Solution [Orapred]	Drug	RxNorm	Branded Drug Form	S	364478
40856718	Betamethasone 0.5 MG Oral Tablet [Celestone] Box of 30 by Eurim-Pharm	Drug	RxNorm Extension	Marketed Product	S	OMOP2054680
41199515	Dexamethasone 1.5 MG Oral Tablet Box of 100 by Jenapharm	Drug	RxNorm Extension	Marketed Product	S	OMOP2397477
1830974	dexamethasone 5 MG/ML Injectable Solution [Aacidexam] Box of 10	Drug	RxNorm Extension	Branded Drug Box	S	OMOP5156224
21040700	prednisolone 1 MG Oral Tablet by Actavis	Drug	RxNorm Extension	Marketed Product	S	OMOP389329
41055985	Betamethasone 0.5 MG Oral Tablet Box of 1000	Drug	RxNorm Extension	Clinical Drug Box	S	OMOP2253947
41331984	1 ML prednisolone 10 MG/ML Injectable Solution [Prednigalen] Box of 100 by Galen	Drug	RxNorm Extension	Marketed Product	S	OMOP2529946
35742715	Hydrocortisone 20 MG Extended Release Oral Tablet by Kent	Drug	RxNorm Extension	Marketed Product	S	OMOP2744176
41350746	4 ML Methylprednisolone 62.5 MG/ML Injectable Solution Box of 1	Drug	RxNorm Extension	Quant Clinical Box	S	OMOP2548708
2057341	methylprednisolone 2 MG Oral Tablet [SOMERONE] by BC World	Drug	RxNorm Extension	Marketed Product	S	OMOP4958206
21089673	Methylprednisolone 500 MG Injection [Solu-Medrone] by Pfizer	Drug	RxNorm Extension	Marketed Product	S	OMOP388144
42479777	Dexamethasone 4 MG Disintegrating Oral Tablet	Drug	RxNorm Extension	Clinical Drug	S	OMOP419566
40999371	Methylprednisolone 4 MG Oral Tablet [Metypred] Box of 30	Drug	RxNorm Extension	Branded Drug Box	S	OMOP2197333
41228477	Methylprednisolone 16 MG Oral Tablet Box of 20 by Mibe	Drug	RxNorm Extension	Marketed Product	S	OMOP2426439
43664234	10 ML prednisolone 8 MG/ML Oral Solution [Okrido] by Pharmapol	Drug	RxNorm Extension	Marketed Product	S	OMOP777812
41359947	5 ML Triamcinolone 40 MG/ML Injectable Solution [Volon A] Box of 3	Drug	RxNorm Extension	Quant Branded Box	S	OMOP2557909
41299112	Triamcinolone Injectable Solution [Delphicort]	Drug	RxNorm Extension	Branded Drug Form	S	OMOP2497074
43589895	1 ML Dexamethasone 4 MG/ML Injectable Solution [Dexamethason Acis] Box of 30	Drug	RxNorm Extension	Quant Branded Box	S	OMOP727850
21026170	Hydrocortisone 5 MG Extended Release Oral Tablet [Plenadren] Box of 50 by ViroPharma	Drug	RxNorm Extension	Marketed Product	S	OMOP254785
21158608	prednisolone 0.334 MG/ML Oral Solution	Drug	RxNorm Extension	Clinical Drug	S	OMOP391389
41039431	prednisolone 5 MG Oral Tablet [Duraprednisolon] Box of 100 by Mylan	Drug	RxNorm Extension	Marketed Product	S	OMOP2237393
41084140	prednisolone 10 MG/ML Injectable Solution Box of 200	Drug	RxNorm Extension	Clinical Drug Box	S	OMOP2282102
40738350	Dexamethasone 8 MG Oral Tablet by TEVA	Drug	RxNorm Extension	Marketed Product	S	OMOP4718778
41415584	100 ML Triamcinolone 0.02 MG/ML Injectable Solution	Drug	RxNorm Extension	Quant Clinical Drug	S	OMOP2613546
41366051	10 ML prednisolone 100 MG/ML Injectable Solution [Solu Decortin H]	Drug	RxNorm Extension	Quant Branded Drug	S	OMOP2564013
41151874	Triamcinolone 20 MG/ML Injectable Solution [Lederlon] Box of 1	Drug	RxNorm Extension	Branded Drug Box	S	OMOP2349836
43146050	Prednisone 20 MG Oral Tablet [PREDNISONE RATIOPHARM] Box of 20 by TEVA	Drug	RxNorm Extension	Marketed Product	S	OMOP450044
40825863	Methylprednisolone 62.5 MG/ML Injectable Solution [Medrate]	Drug	RxNorm Extension	Branded Drug	S	OMOP2023825
40941336	Cortisone 25 MG Oral Tablet [Cortison Ciba]	Drug	RxNorm Extension	Branded Drug	S	OMOP2139298
41153755	prednisolone 10 MG/ML Injectable Solution [Deltacortril] Box of 10	Drug	RxNorm Extension	Branded Drug Box	S	OMOP2351717
1592256	deflazacort Oral Suspension	Drug	RxNorm	Clinical Drug Form	S	1870963
43646125	10 ML prednisolone 100 MG/ML Injectable Solution [Prednisolut] Box of 3	Drug	RxNorm Extension	Quant Branded Box	S	OMOP780322
40976997	prednisolone 5 MG Oral Tablet Box of 100 by Orion	Drug	RxNorm Extension	Marketed Product	S	OMOP2174959
41445733	0.25 ML Triamcinolone 40 MG/ML Injectable Solution [Volon A] Box of 5	Drug	RxNorm Extension	Quant Branded Box	S	OMOP2643695
43729345	Triamcinolone 5 MG/ML Oral Suspension Box of 3	Drug	RxNorm Extension	Clinical Drug Box	S	OMOP952624
35742713	Hydrocortisone 20 MG Extended Release Oral Tablet by Actavis	Drug	RxNorm Extension	Marketed Product	S	OMOP2744174
43135172	Prednisone 20 MG Oral Tablet [PREDNISONE ZENTIVA] Box of 20	Drug	RxNorm Extension	Branded Drug Box	S	OMOP450054
43717178	5 ML Dexamethasone 8 MG/ML Injectable Solution by Mibe	Drug	RxNorm Extension	Marketed Product	S	OMOP766574
21060305	prednisolone 2.5 MG Delayed Release Oral Tablet Box of 30 by TEVA	Drug	RxNorm Extension	Marketed Product	S	OMOP392448
35767213	prednisolone 2.5 MG Delayed Release Oral Tablet [Pevanti] Box of 30	Drug	RxNorm Extension	Branded Drug Box	S	OMOP2768674
43291834	30 ML prednisolone 5 MG/ML Oral Solution [Predmix]	Drug	RxNorm Extension	Quant Branded Drug	S	OMOP565238
41028245	prednisolone 10 MG/ML Injectable Solution [Duraprednisol] Box of 1000	Drug	RxNorm Extension	Branded Drug Box	S	OMOP2226207
2057288	methylprednisolone 4 MG Oral Tablet by Boryung	Drug	RxNorm Extension	Marketed Product	S	OMOP4958146
21109446	prednisolone 2.5 MG Delayed Release Oral Tablet [Dilacort] Box of 28 by Auden Mckenzie	Drug	RxNorm Extension	Marketed Product	S	OMOP392627
41332612	1 ML Betamethasone 9.06 MG/ML Injectable Solution [Diprosone] Box of 250	Drug	RxNorm Extension	Quant Branded Box	S	OMOP2530574
43751840	1 ML Dexamethasone 5 MG/ML Injectable Solution [Dexabene] Box of 10	Drug	RxNorm Extension	Quant Branded Box	S	OMOP727962
44122789	Triamcinolone 40 MG/ML Injectable Solution	Drug	RxNorm Extension	Clinical Drug	S	OMOP1117420
40905630	Methylprednisolone 8 MG Oral Tablet [Urbason] Box of 100	Drug	RxNorm Extension	Branded Drug Box	S	OMOP2103592
41071920	Methylprednisolone 16 MG Oral Tablet [Urbason] Box of 30 by Axicorp	Drug	RxNorm Extension	Marketed Product	S	OMOP2269882
43273664	Prednisone 25 MG Oral Tablet [Sone] Box of 30	Drug	RxNorm Extension	Branded Drug Box	S	OMOP546092
41059483	prednisolone 7.5 MG Oral Tablet [Longiprednil] Box of 50	Drug	RxNorm Extension	Branded Drug Box	S	OMOP2257445
41320476	prednisolone 5 MG Oral Tablet [Prednisolon Rotexmedica] Box of 100 by Rotexmedica	Drug	RxNorm Extension	Marketed Product	S	OMOP2518438
40018168	betamethasone / magnesium trisilicate Oral Tablet	Drug	RxNorm	Clinical Drug Form	S	446305
35778809	2 ML Triamcinolone 40 MG/ML Injectable Solution [Kenalog]	Drug	RxNorm Extension	Quant Branded Drug	S	OMOP2780270
41018427	prednisolone Oral Tablet [Decaprednil]	Drug	RxNorm Extension	Branded Drug Form	S	OMOP2216389
35149915	Dexamethasone 6.6 MG Injectable Solution	Drug	RxNorm Extension	Clinical Drug	S	OMOP4806969
1719045	dexamethasone phosphate 4 MG/ML Injection	Drug	RxNorm	Clinical Drug	S	1812192
43781405	Dexamethasone 4 MG/ML Injectable Solution Box of 6	Drug	RxNorm Extension	Clinical Drug Box	S	OMOP917555
40839477	Triamcinolone 1 MG Oral Tablet [Volon]	Drug	RxNorm Extension	Branded Drug	S	OMOP2037439
42479776	Dexamethasone 0.5 MG/ML Oral Suspension	Drug	RxNorm Extension	Clinical Drug	S	OMOP419563
19104491	dexamethasone 25 MG/ML Injectable Solution	Drug	RxNorm	Clinical Drug	S	415363
36278181	2 ML Hydrocortisone 50 MG/ML Injectable Solution	Drug	RxNorm Extension	Quant Clinical Drug	S	OMOP3129056
21158610	prednisolone 50 MG Oral Tablet Box of 100 by A A H	Drug	RxNorm Extension	Marketed Product	S	OMOP391679
41323803	Dexamethasone 4 MG Oral Tablet Box of 20 by Jenapharm	Drug	RxNorm Extension	Marketed Product	S	OMOP2521765
43031874	Betamethasone 0.1 MG Oral Lozenge [BUCCOBET] Box of 50 by Sca	Drug	RxNorm Extension	Marketed Product	S	OMOP4846931
40171336	{35 (dexamethasone 1.5 MG Oral Tablet) } Pack [Zema Pak 10 Day]	Drug	RxNorm	Branded Pack	S	895521
41392580	50 ML Betamethasone 0.02 MG/ML Injectable Solution [Betnovate]	Drug	RxNorm Extension	Quant Branded Drug	S	OMOP2590542
41332339	1 ML Triamcinolone 25 MG/ML Injectable Solution [Delphicort] Box of 50	Drug	RxNorm Extension	Quant Branded Box	S	OMOP2530301
40941069	Dexamethasone 1.5 MG Oral Tablet [Dexamonozon] Box of 30	Drug	RxNorm Extension	Branded Drug Box	S	OMOP2139031
41009597	Methylprednisolone 4 MG Oral Tablet [Metypred] Box of 50 by Orion	Drug	RxNorm Extension	Marketed Product	S	OMOP2207559
41230588	Dexamethasone 0.5 MG Oral Tablet [Fortecortin] Box of 30 by Mylan	Drug	RxNorm Extension	Marketed Product	S	OMOP2428550
43734860	2 ML Dexamethasone 4 MG/ML Injectable Solution [Dexahexal] Box of 2	Drug	RxNorm Extension	Quant Branded Box	S	OMOP751283
35129926	Methylprednisolone 500 MG Injection [Sol-Melcort]	Drug	RxNorm Extension	Branded Drug	S	OMOP4787185
40843479	Methylprednisolone 50 MG/ML Injectable Solution [Urbason] Box of 20	Drug	RxNorm Extension	Branded Drug Box	S	OMOP2041441
41309178	prednisolone 13.1 MG/ML Injectable Solution [Prednisolut] Box of 1	Drug	RxNorm Extension	Branded Drug Box	S	OMOP2507140
43806654	2 ML Dexamethasone 4 MG/ML Injectable Solution [Axidexa] Box of 2 by Apocare	Drug	RxNorm Extension	Marketed Product	S	OMOP751297
41151873	Triamcinolone 20 MG/ML Injectable Solution [Lederlon] Box of 10	Drug	RxNorm Extension	Branded Drug Box	S	OMOP2349835
41342324	2 ML Dexamethasone 4 MG/ML Injectable Solution [Dexahexal] Box of 100	Drug	RxNorm Extension	Quant Branded Box	S	OMOP2540286
40987453	Prednisone Oral Tablet [Hostacortin]	Drug	RxNorm Extension	Branded Drug Form	S	OMOP2185415
44110336	Dexamethasone 10 MG/ML Intramuscular Solution Box of 10	Drug	RxNorm Extension	Clinical Drug Box	S	OMOP1104967
35774483	Prednisone 2 MG Delayed Release Oral Tablet [Lodotra] Box of 100 by Napp	Drug	RxNorm Extension	Marketed Product	S	OMOP2775944
41115360	prednisolone 100 MG Injectable Solution Box of 3	Drug	RxNorm Extension	Clinical Drug Box	S	OMOP2313322
44095433	prednisolone Oral Tablet [Novo-Prednisolone]	Drug	RxNorm Extension	Branded Drug Form	S	OMOP1090064
21150008	Dexamethasone 2 MG Oral Tablet by Waymade	Drug	RxNorm Extension	Marketed Product	S	OMOP352360
41256883	Triamcinolone 8 MG Oral Tablet [Delphicort] Box of 10 by Pfizer	Drug	RxNorm Extension	Marketed Product	S	OMOP2454845
41161936	Betamethasone 5 MG/ML Injectable Solution [Solu Celestan Eup] Box of 5	Drug	RxNorm Extension	Branded Drug Box	S	OMOP2359898
40903512	prednisolone 25 MG/ML Injectable Solution [Decortin] Box of 75	Drug	RxNorm Extension	Branded Drug Box	S	OMOP2101474
41291676	Fluocortolone 20 MG Oral Tablet [Ultralanum Plain] Box of 10 by Me	Drug	RxNorm Extension	Marketed Product	S	OMOP2489638
21094847	Hydrocortisone 20 MG Oral Tablet by Alliance	Drug	RxNorm Extension	Marketed Product	S	OMOP254703
44120595	Dexamethasone Intramuscular Solution	Drug	RxNorm Extension	Clinical Drug Form	S	OMOP1115226
44072825	Prednisone 5 MG Oral Tablet [Winpred]	Drug	RxNorm Extension	Branded Drug	S	OMOP1067456
19080181	methylprednisolone 62.5 MG/ML Injectable Solution	Drug	RxNorm	Clinical Drug	S	314099
41338011	1 ML prednisolone 10 MG/ML Injectable Solution [Na Amp] Box of 12 by Jenapharm	Drug	RxNorm Extension	Marketed Product	S	OMOP2535973
41177868	prednisolone 7.5 MG Oral Tablet Box of 50	Drug	RxNorm Extension	Clinical Drug Box	S	OMOP2375830
41320485	prednisolone 5 MG Oral Tablet Box of 20 by Orion	Drug	RxNorm Extension	Marketed Product	S	OMOP2518447
43701235	30 ML Dexamethasone 0.603 MG/ML Oral Solution [Infectodexakrupp] Box of 2 by Infectopharm	Drug	RxNorm Extension	Marketed Product	S	OMOP802758
43212011	Prednisone 20 MG Oral Tablet [PREDNISONE ZENTIVA]	Drug	RxNorm Extension	Branded Drug	S	OMOP450053
41329626	1 ML Dexamethasone 5 MG/ML Injectable Solution Box of 240	Drug	RxNorm Extension	Quant Clinical Box	S	OMOP2527588
41334872	1 ML Triamcinolone 10 MG/ML Injectable Solution Box of 200	Drug	RxNorm Extension	Quant Clinical Box	S	OMOP2532834
43157328	Prednisone 20 MG Oral Tablet [PREDNISONE MYLAN] Box of 20	Drug	RxNorm Extension	Branded Drug Box	S	OMOP450040
41041930	Fluocortolone 50 MG Oral Tablet [Ultralanum Plain] Box of 10 by Chiesi	Drug	RxNorm Extension	Marketed Product	S	OMOP2239892
41335265	1 ML Dexamethasone 4 MG/ML Injectable Solution [Dexa Effekton]	Drug	RxNorm Extension	Quant Branded Drug	S	OMOP2533227
41239696	Triamcinolone 4 MG Oral Tablet Box of 25	Drug	RxNorm Extension	Clinical Drug Box	S	OMOP2437658
41158429	Fluocortolone 5 MG Oral Tablet [Ultralanum Plain] Box of 50	Drug	RxNorm Extension	Branded Drug Box	S	OMOP2356391
40073195	prednisolone Injectable Solution [Key-Pred SP]	Drug	RxNorm	Branded Drug Form	S	363278
43657008	Methylprednisolone 133 MG/ML Injectable Solution [Methylprednisolut] Box of 3	Drug	RxNorm Extension	Branded Drug Box	S	OMOP941905
40927816	Prednisone 1 MG Oral Tablet Box of 20	Drug	RxNorm Extension	Clinical Drug Box	S	OMOP2125778
40150051	prednisolone Oral Solution [MILLIPRED]	Drug	RxNorm	Branded Drug Form	S	795096
41311328	Methylprednisolone 16 MG Oral Tablet [Urbason] Box of 300	Drug	RxNorm Extension	Branded Drug Box	S	OMOP2509290
21040715	prednisolone 2.5 MG Delayed Release Oral Tablet [Deltacortril] Box of 30	Drug	RxNorm Extension	Branded Drug Box	S	OMOP392558
41177851	prednylidene 12 MG Oral Tablet Box of 200	Drug	RxNorm Extension	Clinical Drug Box	S	OMOP2375813
41332776	1 ML Dexamethasone 4 MG/ML Injectable Solution [Dexamethason Abz] Box of 3 by Novartis	Drug	RxNorm Extension	Marketed Product	S	OMOP2530738
44185762	Prednisone 1 MG Oral Tablet [Lodotra] Box of 30 by Mundipharma	Drug	RxNorm Extension	Marketed Product	S	OMOP3062485
41122184	prednisolone 25 MG/ML Injectable Solution [Predni H] Box of 1000	Drug	RxNorm Extension	Branded Drug Box	S	OMOP2320146
41341861	2 ML prednisolone 50 MG/ML Injectable Solution [Prednisolut] Box of 12 by Mibe	Drug	RxNorm Extension	Marketed Product	S	OMOP2539823
35865667	methylprednisolone 250 MG Injectable Solution [Milesong]	Drug	RxNorm Extension	Branded Drug	S	OMOP5021773
36258419	Betamethasone 0.5 MG Tablet for Oral Suspension [Betnesol] Box of 30 by Sigma-Tau	Drug	RxNorm Extension	Marketed Product	S	OMOP3109294
43286024	2 ML Dexamethasone 4 MG/ML Injection Box of 5	Drug	RxNorm Extension	Quant Clinical Box	S	OMOP561130
43289859	prednisolone 5 MG Oral Tablet [Panafcortelone] Box of 60	Drug	RxNorm Extension	Branded Drug Box	S	OMOP546042
41385817	30 ML Betamethasone 1.2 MG/ML Injectable Solution [Betagalen] Box of 1 by Galen	Drug	RxNorm Extension	Marketed Product	S	OMOP2583779
41309700	Paramethasone 2 MG Oral Tablet [Monocortin] Box of 10	Drug	RxNorm Extension	Branded Drug Box	S	OMOP2507662
41332658	1 ML Triamcinolone 40 MG/ML Injectable Solution [Triam] Box of 5 by Weimer	Drug	RxNorm Extension	Marketed Product	S	OMOP2530620
40966267	Phenylbutazone 50 MG / Prednisone 1.25 MG Oral Tablet [Delta Butazolidin] Box of 60	Drug	RxNorm Extension	Branded Drug Box	S	OMOP2164229
41164803	Prednisone 20 MG Oral Tablet [Prednison Dors] Box of 100 by Galen	Drug	RxNorm Extension	Marketed Product	S	OMOP2362765
40833868	Triamcinolone 5 MG/ML Injectable Solution	Drug	RxNorm Extension	Clinical Drug	S	OMOP2031830
41344811	2 ML Triamcinolone 40 MG/ML Injectable Solution [Volon A] Box of 1	Drug	RxNorm Extension	Quant Branded Box	S	OMOP2542773
41199513	Dexamethasone 4 MG Oral Tablet [Fortecortin] Box of 20 by Eurim-Pharm	Drug	RxNorm Extension	Marketed Product	S	OMOP2397475
41337264	1 ML Dexamethasone 8 MG/ML Injectable Solution [Dexa Allvoran]	Drug	RxNorm Extension	Quant Branded Drug	S	OMOP2535226
2031947	1 ML dexamethasone 4.5 MG/ML Injectable Solution by Jeil	Drug	RxNorm Extension	Marketed Product	S	OMOP4930853
35830463	methylprednisolone 125 MG Injection by Sawai	Drug	RxNorm Extension	Marketed Product	S	OMOP5037690
1506314	methylprednisolone 32 MG Oral Tablet	Drug	RxNorm	Clinical Drug	S	197971
43177439	Betamethasone 2 MG Disintegrating Oral Tablet [BETAMETHASONE ZENTIVA]	Drug	RxNorm Extension	Branded Drug	S	OMOP472708
42948517	Dexamethasone 5 MG/ML Injectable Solution [YUHAN DEXAMETHASONE DISODIUM PHOSPHATE]	Drug	RxNorm Extension	Branded Drug	S	OMOP4675107
21060315	Prednisone 5 MG Extended Release Oral Tablet [Lodotra]	Drug	RxNorm Extension	Branded Drug	S	OMOP393765
43691813	prednisolone 25 MG/ML Injectable Solution Box of 2	Drug	RxNorm Extension	Clinical Drug Box	S	OMOP922204
40927194	Triamcinolone 20 MG/ML Injectable Solution Box of 60	Drug	RxNorm Extension	Clinical Drug Box	S	OMOP2125156
41362576	10 ML Dexamethasone 13 MG/ML Injectable Solution [Dexamethason Abz]	Drug	RxNorm Extension	Quant Branded Drug	S	OMOP2560538
41168093	Dexamethasone 8 MG Oral Tablet Box of 100 by Galen	Drug	RxNorm Extension	Marketed Product	S	OMOP2366055
41132328	Triamcinolone 4 MG Oral Tablet [Triam] Box of 20 by Sanofi	Drug	RxNorm Extension	Marketed Product	S	OMOP2330290
41184757	prednisolone 134 MG/ML Injectable Solution [Prednisolut] Box of 1	Drug	RxNorm Extension	Branded Drug Box	S	OMOP2382719
41184791	prednisolone 50 MG/ML Injectable Solution [Decaprednil] Box of 10	Drug	RxNorm Extension	Branded Drug Box	S	OMOP2382753
41299423	prednisolone Oral Tablet [Prednisolon Rotexmedica]	Drug	RxNorm Extension	Branded Drug Form	S	OMOP2497385
41417255	100 ML Betamethasone 1.2 MG/ML Injectable Solution [Betnovate] Box of 1 by Kohlpharma	Drug	RxNorm Extension	Marketed Product	S	OMOP2615217
35135630	Triamcinolone 40 MG Injectable Solution	Drug	RxNorm Extension	Clinical Drug	S	OMOP4792819
41328410	1 ML prednisolone 25 MG/ML Injectable Solution [Hostacortin] Box of 15	Drug	RxNorm Extension	Quant Branded Box	S	OMOP2526372
41409936	0.5 ML Triamcinolone 40 MG/ML Injectable Solution [Triam]	Drug	RxNorm Extension	Quant Branded Drug	S	OMOP2607898
41159946	Dexamethasone 10 MG/ML Injectable Solution [Dexa Ratiopharm] Box of 1	Drug	RxNorm Extension	Branded Drug Box	S	OMOP2357908
41451332	15.6 ML Methylprednisolone 62.5 MG/ML Injectable Solution Box of 1	Drug	RxNorm Extension	Quant Clinical Box	S	OMOP2649294
41333939	1 ML Dexamethasone 4 MG/ML Injectable Solution [Dexa Clinit] Box of 1	Drug	RxNorm Extension	Quant Branded Box	S	OMOP2531901
35865031	dexamethasone 25 MG Oral Tablet	Drug	RxNorm Extension	Clinical Drug	S	OMOP5021490
43662198	1 ML Dexamethasone 5 MG/ML Oral Suspension [Supertendin] Box of 100 by Carinopharm	Drug	RxNorm Extension	Marketed Product	S	OMOP728220
40749553	prednisolone 1 MG Oral Tablet Box of 100 by Sigma	Drug	RxNorm Extension	Marketed Product	S	OMOP4707755
43610024	10 ML Methylprednisolone 133 MG/ML Injectable Solution [Methylprednisolut]	Drug	RxNorm Extension	Quant Branded Drug	S	OMOP782331
43179231	prednisolone 20 MG Effervescent Oral Tablet [PREDNISOLONE BIOGARAN]	Drug	RxNorm Extension	Branded Drug	S	OMOP449870
43691588	Dexamethasone 5 MG/ML Injectable Solution [Dexamethason-Rotexmedica] Box of 10	Drug	RxNorm Extension	Branded Drug Box	S	OMOP917738
41379005	20 ML Betamethasone 0.06 MG/ML Injectable Solution Box of 1	Drug	RxNorm Extension	Quant Clinical Box	S	OMOP2576967
41253143	Dexamethasone 4 MG/ML Injectable Solution [Dexamethason Acis] Box of 1	Drug	RxNorm Extension	Branded Drug Box	S	OMOP2451105
41360126	5 ML Dexamethasone 10 MG/ML Injectable Solution [Fortecortin] Box of 5	Drug	RxNorm Extension	Quant Branded Box	S	OMOP2558088
40947251	Methylprednisolone 16 MG Oral Tablet [Urbason] Box of 100 by A+S Unicare	Drug	RxNorm Extension	Marketed Product	S	OMOP2145213
41309168	prednisolone 20 MG Oral Tablet [Predni Blue] Box of 50	Drug	RxNorm Extension	Branded Drug Box	S	OMOP2507130
41354723	5 ML Dexamethasone 1.8 MG/ML Injectable Solution [Afpred] Box of 12	Drug	RxNorm Extension	Quant Branded Box	S	OMOP2552685
43179535	Methylprednisolone 4 MG Oral Tablet [Medrol] Box of 30	Drug	RxNorm Extension	Branded Drug Box	S	OMOP452557
35776902	1 ML Triamcinolone 20 MG/ML Injectable Solution by A A H	Drug	RxNorm Extension	Marketed Product	S	OMOP2778363
43288537	Hydrocortisone 20 MG Oral Tablet [Hysone]	Drug	RxNorm Extension	Branded Drug	S	OMOP534162
43764027	Methylprednisolone 4 MG Oral Tablet [M Prednihexal] by Hexal	Drug	RxNorm Extension	Marketed Product	S	OMOP930996
41334749	1 ML Methylprednisolone 16 MG/ML Injectable Solution [Urbason] Box of 3 by Aca Mueller	Drug	RxNorm Extension	Marketed Product	S	OMOP2532711
41328424	1 ML prednisolone 10 MG/ML Injectable Solution [Duraprednisol] Box of 5	Drug	RxNorm Extension	Quant Branded Box	S	OMOP2526386
2057305	methylprednisolone 4 MG Oral Tablet [MEDISOL] by Hankook Korus	Drug	RxNorm Extension	Marketed Product	S	OMOP4958168
43798369	prednisolone 10 MG Oral Tablet [Prednihexal] by Hexal	Drug	RxNorm Extension	Marketed Product	S	OMOP880740
41333240	1 ML Dexamethasone 4.5 MG/ML / prednisolone 8 MG/ML Injectable Solution [Dexa Phlogont] Box of 30	Drug	RxNorm Extension	Quant Branded Box	S	OMOP2531202
42876076	Methylprednisolone 16 MG Injectable Solution	Drug	RxNorm Extension	Clinical Drug	S	OMOP4873188
21168394	prednisolone Delayed Release Oral Tablet [Deltacortril]	Drug	RxNorm Extension	Branded Drug Form	S	OMOP389039
41039420	Prednisone 5 MG Oral Tablet [Predni Inen] Box of 100 by Sanofi	Drug	RxNorm Extension	Marketed Product	S	OMOP2237382
41337752	1 ML prednisolone 10 MG/ML Injectable Solution [Prednigalen]	Drug	RxNorm Extension	Quant Branded Drug	S	OMOP2535714
42934731	Methylprednisolone 4 MG Oral Tablet [PROND]	Drug	RxNorm Extension	Branded Drug	S	OMOP4661455
40830330	Triamcinolone Oral Capsule	Drug	RxNorm Extension	Clinical Drug Form	S	OMOP2028292
2034625	hydrocortisone 10 MG Oral Tablet [HYDRA] by Taejoon	Drug	RxNorm Extension	Marketed Product	S	OMOP4933746
41122191	prednisolone 50 MG Oral Tablet [Dermosolon] Box of 50	Drug	RxNorm Extension	Branded Drug Box	S	OMOP2320153
[truncated: 9,683 more rows]
