# Supplementary material for: Severity of acute SARS-CoV-2 infection and risk of new-onset autoimmune disease: A RECOVER initiative study in nationwide U.S. cohorts
Source: PLoS One. 2025 Jun 4;20(6):e0324513. doi: 10.1371/journal.pone.0324513 (PMC12136303; doi:10.1371/journal.pone.0324513)
Supplement: S7 Appendix — (XLSX) [file pone.0324513.s007.xlsx]

## Sheet: N3C COVID-19 severity codes
Indicator	Concept Code	Severity	Code Type
Vasopresors	1745276	Hospitalized and on ventilator	RxNorm
Vasopresors	317361	Hospitalized and on ventilator	RxNorm
Vasopresors	2103182	Hospitalized and on ventilator	RxNorm
Vasopresors	1743950	Hospitalized and on ventilator	RxNorm
Vasopresors	OMOP2127896	Hospitalized and on ventilator	RxNorm
Vasopresors	1999012	Hospitalized and on ventilator	RxNorm
Vasopresors	1812170	Hospitalized and on ventilator	RxNorm
Vasopresors	328315	Hospitalized and on ventilator	RxNorm
Vasopresors	2533434	Hospitalized and on ventilator	RxNorm
Vasopresors	372030	Hospitalized and on ventilator	RxNorm
Vasopresors	1360330	Hospitalized and on ventilator	RxNorm
Vasopresors	446842	Hospitalized and on ventilator	RxNorm
Vasopresors	7512	Hospitalized and on ventilator	RxNorm
Vasopresors	309987	Hospitalized and on ventilator	RxNorm
Vasopresors	374370	Hospitalized and on ventilator	RxNorm
Vasopresors	OMOP2063762	Hospitalized and on ventilator	RxNorm
Vasopresors	2475337	Hospitalized and on ventilator	RxNorm
Vasopresors	1999003	Hospitalized and on ventilator	RxNorm
Vasopresors	1743870	Hospitalized and on ventilator	RxNorm
Vasopresors	1666375	Hospitalized and on ventilator	RxNorm
Vasopresors	208841	Hospitalized and on ventilator	RxNorm
Vasopresors	2103184	Hospitalized and on ventilator	RxNorm
Vasopresors	1660013	Hospitalized and on ventilator	RxNorm
Vasopresors	1812169	Hospitalized and on ventilator	RxNorm
Vasopresors	OMOP2450672	Hospitalized and on ventilator	RxNorm
Vasopresors	3992	Hospitalized and on ventilator	RxNorm
Vasopresors	OMOP1027461	Hospitalized and on ventilator	RxNorm
Vasopresors	1114874	Hospitalized and on ventilator	RxNorm
Vasopresors	3628	Hospitalized and on ventilator	RxNorm
Vasopresors	1743953	Hospitalized and on ventilator	RxNorm
Vasopresors	1359961	Hospitalized and on ventilator	RxNorm
Vasopresors	1743877	Hospitalized and on ventilator	RxNorm
Vasopresors	374283	Hospitalized and on ventilator	RxNorm
Vasopresors	1743862	Hospitalized and on ventilator	RxNorm
Vasopresors	392951	Hospitalized and on ventilator	RxNorm
Vasopresors	373369	Hospitalized and on ventilator	RxNorm
Vasopresors	1232651	Hospitalized and on ventilator	RxNorm
Vasopresors	1292886	Hospitalized and on ventilator	RxNorm
Vasopresors	1593738	Hospitalized and on ventilator	RxNorm
Vasopresors	1292716	Hospitalized and on ventilator	RxNorm
Vasopresors	2262018	Hospitalized and on ventilator	RxNorm
Vasopresors	3616	Hospitalized and on ventilator	RxNorm
Vasopresors	1743951	Hospitalized and on ventilator	RxNorm
Vasopresors	1360011	Hospitalized and on ventilator	RxNorm
Vasopresors	309985	Hospitalized and on ventilator	RxNorm
Vasopresors	1743878	Hospitalized and on ventilator	RxNorm
Vasopresors	242969	Hospitalized and on ventilator	RxNorm
Vasopresors	1743941	Hospitalized and on ventilator	RxNorm
Vasopresors	373112	Hospitalized and on ventilator	RxNorm
Vasopresors	1743938	Hospitalized and on ventilator	RxNorm
Vasopresors	11149	Hospitalized and on ventilator	RxNorm
Vasopresors	1292739	Hospitalized and on ventilator	RxNorm
Vasopresors	313578	Hospitalized and on ventilator	RxNorm
Vasopresors	1292887	Hospitalized and on ventilator	RxNorm
Vasopresors	OMOP2783856	Hospitalized and on ventilator	RxNorm
Vasopresors	2533437	Hospitalized and on ventilator	RxNorm
Vasopresors	1743939	Hospitalized and on ventilator	RxNorm
Vasopresors	8163	Hospitalized and on ventilator	RxNorm
Vasopresors	328853	Hospitalized and on ventilator	RxNorm
Vasopresors	1666374	Hospitalized and on ventilator	RxNorm
Vasopresors	1232653	Hospitalized and on ventilator	RxNorm
Vasopresors	1812168	Hospitalized and on ventilator	RxNorm
Vasopresors	1666371	Hospitalized and on ventilator	RxNorm
Vasopresors	328217	Hospitalized and on ventilator	RxNorm
Vasopresors	1743869	Hospitalized and on ventilator	RxNorm
Vasopresors	1666372	Hospitalized and on ventilator	RxNorm
Vasopresors	1542385	Hospitalized and on ventilator	RxNorm
Vasopresors	1292750	Hospitalized and on ventilator	RxNorm
Vasopresors	1999007	Hospitalized and on ventilator	RxNorm
Vasopresors	309986	Hospitalized and on ventilator	RxNorm
Vasopresors	1743879	Hospitalized and on ventilator	RxNorm
Vasopresors	334605	Hospitalized and on ventilator	RxNorm
Vasopresors	209217	Hospitalized and on ventilator	RxNorm
Vasopresors	1743871	Hospitalized and on ventilator	RxNorm
Vasopresors	2475340	Hospitalized and on ventilator	RxNorm
ICU/mechanical ventilation	232680007	Hospitalized and on ventilator	Procedure
ICU/mechanical ventilation	40617009	Hospitalized and on ventilator	Procedure
ICU/mechanical ventilation	447996002	Hospitalized and on ventilator	Procedure
ICU/mechanical ventilation	182709001	Hospitalized and on ventilator	Procedure
ICU/mechanical ventilation	5A1935	Hospitalized and on ventilator	ICD10PCS Hierarchy
ICU/mechanical ventilation	5A0955Z	Hospitalized and on ventilator	ICD10PCS
ICU/mechanical ventilation	304341005	Hospitalized and on ventilator	Procedure
ICU/mechanical ventilation	409025002	Hospitalized and on ventilator	Procedure
ICU/mechanical ventilation	5A1935Z	Hospitalized and on ventilator	ICD10PCS
ICU/mechanical ventilation	232674004	Hospitalized and on ventilator	Procedure
ICU/mechanical ventilation	232678001	Hospitalized and on ventilator	Procedure
ICU/mechanical ventilation	5A0955	Hospitalized and on ventilator	ICD10PCS Hierarchy
ICU/mechanical ventilation	398024006	Hospitalized and on ventilator	Procedure
ICU/mechanical ventilation	363021009	Hospitalized and on ventilator	Disorder
ICU/mechanical ventilation	232681006	Hospitalized and on ventilator	Procedure
ICU/mechanical ventilation	182682004	Hospitalized and on ventilator	Procedure
ICU/mechanical ventilation	5A0945Z	Hospitalized and on ventilator	ICD10PCS
ICU/mechanical ventilation	250876000	Hospitalized and on ventilator	Observable Entity
ICU/mechanical ventilation	94002	Hospitalized and on ventilator	CPT4
ICU/mechanical ventilation	232675003	Hospitalized and on ventilator	Procedure
ICU/mechanical ventilation	404997003	Hospitalized and on ventilator	Observable Entity
ICU/mechanical ventilation	424139009	Hospitalized and on ventilator	Procedure
ICU/mechanical ventilation	232677006	Hospitalized and on ventilator	Procedure
ICU/mechanical ventilation	20126-9	Hospitalized and on ventilator	Clinical Observation
ICU/mechanical ventilation	419991009	Hospitalized and on ventilator	Clinical Finding
ICU/mechanical ventilation	225719006	Hospitalized and on ventilator	Procedure
ICU/mechanical ventilation	733496000	Hospitalized and on ventilator	Procedure
ICU/mechanical ventilation	71695001	Hospitalized and on ventilator	Disorder
ICU/mechanical ventilation	5A0935Z	Hospitalized and on ventilator	ICD10PCS
ICU/mechanical ventilation	418613003	Hospitalized and on ventilator	Procedure
ICU/mechanical ventilation	5A1955Z	Hospitalized and on ventilator	ICD10PCS
ICU/mechanical ventilation	E85.8	Hospitalized and on ventilator	Procedure
ICU/mechanical ventilation	66861000	Hospitalized and on ventilator	Procedure
ICU/mechanical ventilation	96.05	Hospitalized and on ventilator	4-dig billing code
ICU/mechanical ventilation	112798008	Hospitalized and on ventilator	Procedure
ICU/mechanical ventilation	16883004	Hospitalized and on ventilator	Procedure
ICU/mechanical ventilation	859311000000101	Hospitalized and on ventilator	Procedure
ICU/mechanical ventilation	5A1945Z	Hospitalized and on ventilator	ICD10PCS
ICU/mechanical ventilation	94656	Hospitalized and on ventilator	CPT4
ICU/mechanical ventilation	5A1955	Hospitalized and on ventilator	ICD10PCS Hierarchy
ICU/mechanical ventilation	397998001	Hospitalized and on ventilator	Procedure
ICU/mechanical ventilation	243174005	Hospitalized and on ventilator	Procedure
ICU/mechanical ventilation	232679009	Hospitalized and on ventilator	Procedure
ICU/mechanical ventilation	231821000000109	Hospitalized and on ventilator	Procedure
ICU/mechanical ventilation	250870006	Hospitalized and on ventilator	Clinical Finding
ICU/mechanical ventilation	5A0945	Hospitalized and on ventilator	ICD10PCS Hierarchy
ICU/mechanical ventilation	410210009	Hospitalized and on ventilator	Procedure
ICU/mechanical ventilation	1015098	Hospitalized and on ventilator	CPT4 Hierarchy
ICU/mechanical ventilation	427331009	Hospitalized and on ventilator	Procedure
ICU/mechanical ventilation	232682004	Hospitalized and on ventilator	Procedure
ICU/mechanical ventilation	429271009	Hospitalized and on ventilator	Disorder
ICU/mechanical ventilation	31500	Hospitalized and on ventilator	CPT4
ICU/mechanical ventilation	429161001	Hospitalized and on ventilator	Procedure
ICU/mechanical ventilation	438603002	Hospitalized and on ventilator	Procedure
ICU/mechanical ventilation	30963003	Hospitalized and on ventilator	Procedure
ICU/mechanical ventilation	94003	Hospitalized and on ventilator	CPT4
ICU/mechanical ventilation	410208007	Hospitalized and on ventilator	Procedure
ICU/mechanical ventilation	397892004	Hospitalized and on ventilator	Procedure
ICU/mechanical ventilation	397846002	Hospitalized and on ventilator	Clinical Finding
ICU/mechanical ventilation	X56.8	Hospitalized and on ventilator	Procedure
ICU/mechanical ventilation	424172009	Hospitalized and on ventilator	Procedure
ICU/mechanical ventilation	4168F	Hospitalized and on ventilator	CPT4
ICU/mechanical ventilation	397899008	Hospitalized and on ventilator	Procedure
ICU/mechanical ventilation	450601000124103	Hospitalized and on ventilator	Procedure
ICU/mechanical ventilation	94657	Hospitalized and on ventilator	CPT4
ICU/mechanical ventilation	385857005	Hospitalized and on ventilator	Procedure
ICU/mechanical ventilation	404998008	Hospitalized and on ventilator	Observable Entity
ICU/mechanical ventilation	733509002	Hospitalized and on ventilator	Procedure
ICU/mechanical ventilation	129896002	Hospitalized and on ventilator	Clinical Finding
ICU/mechanical ventilation	5A1945	Hospitalized and on ventilator	ICD10PCS Hierarchy
ICU/mechanical ventilation	182686001	Hospitalized and on ventilator	Procedure
ICU/mechanical ventilation	5A0935	Hospitalized and on ventilator	ICD10PCS Hierarchy
ICU/mechanical ventilation	79031000119101	Hospitalized and on ventilator	Clinical Finding
ICU/mechanical ventilation	1014859	Hospitalized and on ventilator	CPT4 Hierarchy
ICU/mechanical ventilation	444932008	Hospitalized and on ventilator	Clinical Finding
ICU/mechanical ventilation	232687005	Hospitalized and on ventilator	Procedure
ECMO	33986	Hospitalized and on ventilator	Procedure
ECMO	33947	Hospitalized and on ventilator	Procedure
ECMO	33984	Hospitalized and on ventilator	Procedure
ECMO	33946	Hospitalized and on ventilator	Procedure
ECMO	OMOP5385982	Hospitalized and on ventilator	Procedure
ECMO	33955	Hospitalized and on ventilator	Procedure
ECMO	786452006	Hospitalized and on ventilator	Procedure
ECMO	862791000000106	Hospitalized and on ventilator	Procedure
ECMO	33963	Hospitalized and on ventilator	Procedure
ECMO	33966	Hospitalized and on ventilator	Procedure
ECMO	33962	Hospitalized and on ventilator	Procedure
ECMO	5A1522F	Hospitalized and on ventilator	Procedure
ECMO	232969009	Hospitalized and on ventilator	Procedure
ECMO	33959	Hospitalized and on ventilator	Procedure
ECMO	33956	Hospitalized and on ventilator	Procedure
ECMO	33957	Hospitalized and on ventilator	Procedure
ECMO	33985	Hospitalized and on ventilator	Procedure
ECMO	33952	Hospitalized and on ventilator	Procedure
ECMO	33949	Hospitalized and on ventilator	Procedure
ECMO	33965	Hospitalized and on ventilator	Procedure
ECMO	5A1522G	Hospitalized and on ventilator	Procedure
ECMO	33988	Hospitalized and on ventilator	Procedure
ECMO	OMOP5385980	Hospitalized and on ventilator	Procedure
ECMO	39.65	Hospitalized and on ventilator	Procedure
ECMO	33989	Hospitalized and on ventilator	Procedure
ECMO	OMOP5385979	Hospitalized and on ventilator	Procedure
ECMO	33964	Hospitalized and on ventilator	Procedure
ECMO	786453001	Hospitalized and on ventilator	Procedure
ECMO	33987	Hospitalized and on ventilator	Procedure
ECMO	786451004	Hospitalized and on ventilator	Procedure
ECMO	233573008	Hospitalized and on ventilator	Procedure
ECMO	1022227	Hospitalized and on ventilator	Procedure
ECMO	33958	Hospitalized and on ventilator	Procedure
ECMO	33948	Hospitalized and on ventilator	Procedure
ECMO	5A15A2G	Hospitalized and on ventilator	Procedure
ECMO	OMOP5385981	Hospitalized and on ventilator	Procedure
ECMO	1021846	Hospitalized and on ventilator	Observation
ECMO	X58.1	Hospitalized and on ventilator	Procedure
ECMO	5A1522H	Hospitalized and on ventilator	Procedure
ECMO	5A15A2F	Hospitalized and on ventilator	Procedure
ECMO	5A0512C	Hospitalized and on ventilator	Procedure
ECMO	5A05221	Hospitalized and on ventilator	Procedure
ECMO	5A15A2H	Hospitalized and on ventilator	Procedure
ECMO	33953	Hospitalized and on ventilator	Procedure
ECMO	33954	Hospitalized and on ventilator	Procedure
ECMO	33969	Hospitalized and on ventilator	Procedure
ECMO	33951	Hospitalized and on ventilator	Procedure
