# Supplementary material for: Severity of acute SARS-CoV-2 infection and risk of new-onset autoimmune disease: A RECOVER initiative study in nationwide U.S. cohorts
Source: PLoS One. 2025 Jun 4;20(6):e0324513. doi: 10.1371/journal.pone.0324513 (PMC12136303; doi:10.1371/journal.pone.0324513)
Supplement: S8 Appendix — (XLSX) [file pone.0324513.s008.xlsx]

## Sheet: Sheet1
Indicator	Concept Code	Severity	code type
mechanical ventialtion	94657	Hospitalized and on ventilator	procedure code
mechanical ventialtion	96.72	Hospitalized and on ventilator	procedure code
mechanical ventialtion	31601	Hospitalized and on ventilator	procedure code
mechanical ventialtion	94004	Hospitalized and on ventilator	procedure code
mechanical ventialtion	96.04	Hospitalized and on ventilator	procedure code
mechanical ventialtion	31603	Hospitalized and on ventilator	procedure code
mechanical ventialtion	94002	Hospitalized and on ventilator	procedure code
mechanical ventialtion	96.05	Hospitalized and on ventilator	procedure code
mechanical ventialtion	31605	Hospitalized and on ventilator	procedure code
mechanical ventialtion	94003	Hospitalized and on ventilator	procedure code
mechanical ventialtion	0BH17EZ	Hospitalized and on ventilator	procedure code
mechanical ventialtion	31610	Hospitalized and on ventilator	procedure code
mechanical ventialtion	94656	Hospitalized and on ventilator	procedure code
mechanical ventialtion	0BH18EZ	Hospitalized and on ventilator	procedure code
mechanical ventialtion	31611	Hospitalized and on ventilator	procedure code
mechanical ventialtion	4168F	Hospitalized and on ventilator	procedure code
mechanical ventialtion	31.2	Hospitalized and on ventilator	procedure code
mechanical ventialtion	31612	Hospitalized and on ventilator	procedure code
mechanical ventialtion	5A1935Z	Hospitalized and on ventilator	procedure code
mechanical ventialtion	31.21	Hospitalized and on ventilator	procedure code
mechanical ventialtion	31613	Hospitalized and on ventilator	procedure code
mechanical ventialtion	5A1945Z	Hospitalized and on ventilator	procedure code
mechanical ventialtion	31.29	Hospitalized and on ventilator	procedure code
mechanical ventialtion	31614	Hospitalized and on ventilator	procedure code
mechanical ventialtion	5A1955Z	Hospitalized and on ventilator	procedure code
mechanical ventialtion	V44.0	Hospitalized and on ventilator	procedure code
mechanical ventialtion	96.7	Hospitalized and on ventilator	procedure code
mechanical ventialtion	K0165	Hospitalized and on ventilator	procedure code
mechanical ventialtion	96.71	Hospitalized and on ventilator	procedure code
mechanical ventialtion	31502	Hospitalized and on ventilator	procedure code
mechanical ventialtion	31600	Hospitalized and on ventilator	procedure code
Vasopresors	1159845	Hospitalized and on ventilator	rx norm
Vasopresors	372030	Hospitalized and on ventilator	rx norm
Vasopresors	374370	Hospitalized and on ventilator	rx norm
Vasopresors	1158147	Hospitalized and on ventilator	rx norm
Vasopresors	1490055	Hospitalized and on ventilator	rx norm
Vasopresors	3628	Hospitalized and on ventilator	rx norm
Vasopresors	1812167	Hospitalized and on ventilator	rx norm
Vasopresors	11149	Hospitalized and on ventilator	rx norm
Vasopresors	245317	Hospitalized and on ventilator	rx norm
Vasopresors	1743862	Hospitalized and on ventilator	rx norm
Vasopresors	1159604	Hospitalized and on ventilator	rx norm
Vasopresors	52769	Hospitalized and on ventilator	rx norm
Vasopresors	310132	Hospitalized and on ventilator	rx norm
Vasopresors	1160755	Hospitalized and on ventilator	rx norm
Vasopresors	373369	Hospitalized and on ventilator	rx norm
Vasopresors	1667908	Hospitalized and on ventilator	rx norm
Vasopresors	310116	Hospitalized and on ventilator	rx norm
Vasopresors	3616	Hospitalized and on ventilator	rx norm
Vasopresors	1666371	Hospitalized and on ventilator	rx norm
Vasopresors	1159747	Hospitalized and on ventilator	rx norm
Vasopresors	1299692	Hospitalized and on ventilator	rx norm
ICU	2000	Hospitalized and on ventilator	obs_gen
mechanical ventialtion	3000	Hospitalized and on ventilator	obs_gen
