# Supplementary material for: Severity of acute SARS-CoV-2 infection and risk of new-onset autoimmune disease: A RECOVER initiative study in nationwide U.S. cohorts
Source: PLoS One. 2025 Jun 4;20(6):e0324513. doi: 10.1371/journal.pone.0324513 (PMC12136303; doi:10.1371/journal.pone.0324513)
Supplement: S9 Appendix — (XLSX) [file pone.0324513.s009.xlsx]

## Sheet: Sheet1
ad_concept	Overall PCORnet	ad_concept	Overall NC3	ad_concept	Overall PEDSnet
first_ad_any	4.27	any_autoimmune	7.77273	Any AD	2.71
Arthritis: Ankylosing spondylitis	0.1	arthritis__palindromic_rheumatism_or_rheumatoid_arthritis	1.40948	01: Arthritis: Ankylosing spondylitis	Suppressed (<11)
Arthritis: Palindromic rheumatism or Rheumatoid Arthritis	0.79	psoriasis	1.32676	02: Arthritis: Palindromic rheumatism or Rheumatoid Arthritis	0.09
Arthritis: Polymyalgia rheumatica	0.15	endocrine__thyroid	1.06938	04: Arthritis: juvenile idiopathic arthritis	0.08
Psoriasis	0.61	inflammatory_bowel_disease	0.749042	05: Arthritis: reactive arthritis	Suppressed (<11)
Arthritis: Reiter' syndrome	0.02	connective__sjogren__syndrome	0.614302	06: Arthritis: adult onset Still’s disease	Suppressed (<11)
Connective: Lupus erythematosus	0.28	endocrine__t1d	0.498876	07: Connective: Lupus erythematosus	0.08
Connective: Sarcoidosis	0.2	connective__lupus_erythematosus	0.463592	08: Connective: Sarcoidosis	Suppressed (<11)
Connective: Scleroderma	0.25	systemic_vasculitis	0.382912	09: Connective: Scleroderma	0.1
Connective: Sjogren' syndrome	0.72	gi__celiac_disease	0.258041	10: Connective: Sjogren’ syndrome	0.05
Endocrine: Graves' Disease	0.27	connective__sarcoidosis	0.1953	11: Connective: polychondritis	Suppressed (<11)
Endocrine: Hashimoto' thyroiditis	0.62	heme__antiphospholipid_syndrome__aps_	0.174116	12: Connective: other or unspecified	0.08
Endocrine: T1D	0.4	arthritis__ankylosing_spondylitis	0.165914	13: Endocrine: autoimmune adrenalitis	Suppressed (<11)
GI: Autoimmune hepatitis	0.05	skin__alopecia_areata	0.129811	14: Endocrine: thyroid	0.33
GI: Celiac Disease	0.19	neuro__myasthenia_gravis	0.0961496	15: Endocrine: T1D	0.32
Inflammatory bowel disease	0.48	skin__other_or_unspecified	0.0947086	16: Endocrine: other or unspecified	Suppressed (<11)
GI: Primary biliary cholangitis (PBC)	0.05	gi__autoimmune_hepatitis	0.0860478	18: GI: cholangetic autoimmune and liver	Suppressed (<11)
Heme: Antiphospholipid syndrome (APS)	0.11	connective__scleroderma	0.0836504	19: GI: Autoimmune hepatitis	Suppressed (<11)
Heme: Autoimmune hemolytic anemia (AIHA)	0.05	heme__other_or_unspecified	0.0744885	20: GI: Celiac Disease	0.22
Heme: Autoimmune neutropenia	0.14	neuro__guillain_barre_syndrome	0.0720793	21: Inflammatory bowel disease	0.32
Heme: Evans syndrome	<0.01	gi__cholangetic_autoimmune	0.0610389	23: Heme: Antiphospholipid syndrome (APS)	0.04
Immune thrombocytopenia	0.11	skin__pemphigoid___ocular_cicatricial_pemphigoid_or_pemphigus	0.0610281	24: Heme: other or unspecified	0.28
Immune inflammatory myopathies	0.05	arthritis__juvenile_idiopathic_arthritis	0.0341209	26: Neuro: Guillain-Barre Syndrome	Suppressed (<11)
Neuro: Guillain-Barre Syndrome	0.05	other	0.0307501	28: Neuro: Myasthenia gravis	Suppressed (<11)
Neuro: Lambert-Eaton syndrome	<0.01	arthritis__reactive_arthritis	0.0278671	29: Neuro: other or unspecified	0.09
Autoimmune central demyelinating conditions	0.24	neuro__other_or_unspecified	0.024024	31: Psoriasis	0.23
Neuro: Myasthenia gravis	0.07	vasculitis__behcet__disease	0.0158545	32: Skin: Alopecia areata	0.11
PANS/PANDAS	0.1	arthritis__adult_onset_still_s_disease	0.0110488	35: Skin: Vitiligo	0.09
Skin: Alopecia areata	0.09	connective__polychondritis	0.00336273	36: Skin: other or unspecified	0.07
Skin: Dermatitis herpetiformis	0.01	endocrine__other_or_unspecified	0.0028823	37: Systemic vasculitis	0.08
Skin: Pemphigoid + Ocular cicatricial pemphigoid or Pemphigus	0.04	neuro__lambert_eaton_syndrome	0.00240184	38: Vasculitis: Behcet’s disease	Suppressed (<11)
Skin: Pyoderma	0.03	connective__other_or_unspecified	0.00240183	40: Immune inflammatory myopathies	Suppressed (<11)
Skin: Vitiligo	0.06	autoimmune_central_demyelinating_conditions	0.00192152	41: PANS/PANDAS	0.08
Systemic vasculitis	0.2	immune_inflammatory_myopathies	0.000960734
Vasculitis: Behcet' disease	0.01	gi__pancreatitis	0.000960728
Vasculitis: Goodpasture's syndrome	0.02	skin__vitiligo	0.000480365
		gi__liver__other_or_unspecified	0.000480362
		endocrine__autoimmune_adrenalitis	0
see "UPDATED Cleaned ICD SNOMED Concept Sets for ADs_SS_MK.xlsx"		goodpastures	0
in PCORnet folder to see concept mapping		pans_pandas	0
Note: should we be aligning on the ad_concepts listed in "AD_SNOMED_ICD_cids_052424_updated5.xlsx" (see email from 5/31/24)?		gi__other_or_unspecified	0
